# Supplementary material for: Heterogeneities of Site-Specific N-Glycosylation in HCC Tumors With Low and High AFP Concentrations
Source: Front Oncol. 2020 Apr 21;10:496. doi: 10.3389/fonc.2020.00496 (PMC7212448; doi:10.3389/fonc.2020.00496)
Supplement: Supplementary file 2 [file Table_1.xlsx]

## Sheet: Table S1
Supplementary Table 1 : Clinical Information of HCC and Paracancer Tissue Samples used for this study
Classification	Patient no.a	Age/genderb	Etiologyc	MVId	TNMe	Stage	Tumor diameter(cm)	Tumor differentiation	AFP(ng/mL)
AFP-Low (AFPL)	1	46/M	HBV	M0	T3N0M0	IIIA	6	Moderately	3.78
	2	67/M	HBV	M0	T3N0M0	IIIA	5	Poorly	13.77
	3	76/M	HBV	M0	T2N0M0	II	6.5	Moderately	3.25
	4	51/M	HBV	M0	T3N0M0	IIIB	9	Moderately	5.28
	5	53/M	HBV	M1	T3N0M0	IIIB	9	Poorly	11.3
	6	56/M	HBV	M0	T1N0M0	I	5.8	Moderately	4.67
	7	33/M	HBV	M0	T1N0M0	I	3	Moderately	2.37
	8	69/F	HBV	M0	T3N0M0	IIIA	6	Poorly	7.19
	9	57/M	HBV	M1	T2N0M0	II	4	Poorly	7.82
	10	50/M	HBV	M1	T2N0M0	II	3	Poorly	7.85
AFP-High (AFPH)	1	53/M	HBV	M1	T4N0M0	IIIC	12	Poorly	57000
	2	50/M	HBV	M1	T3N0M0	IIIB	7	Poorly	30265
	3	64/F	HBV	M0	T2N0M0	II	5.5	Moderately	19624
	4	36/M	HBV	M1	T3N0M0	IIIB	14	Poorly	32913
	5	57/M	HBV	M1	T3N0M0	IIIB	7.5	Poorly	25323
	6	56/M	HBV	M0	T3N0M0	I	6	Moderately	20848
	7	31/M	HBV	M0	T3N0M0	IIIA	10	Moderately	32856
	8	64/M	HBV	M1	T4N0M0	IIIB	14	Poorly	10543
	9	61/M	HBV	M1	T2N0M0	IIIB	4.8	Poorly	12542
	10	51/M	HBV	M1	T1N0M0	II	11.5	Poorly	60500
p-valuef		NA	NA	NA	NA	NA	0.029	NA	NA
aPatient pairs. For each patient, HCC and adjacent tissue was obtained.
bThe gender, male (M) or female (F), and age of the patient.
cThe etiology of the cancer. All patients had HBV infections.
dMicrovascular invasion(MVI), no MVI found (M0), or less than 5 MVI (M1).
eThe Classification of Malignant Tumors (TNM). Primary tumor (T), regional lymph nodes (N) and distant metastatic sites (M).
fThe Mann-Whitney U-test was used to calculate the p-values of tumor diameters between AFP-Low and AFP-High HCC tumors.
