# Supplementary material for: Heterogeneities of Site-Specific N-Glycosylation in HCC Tumors With Low and High AFP Concentrations
Source: Front Oncol. 2020 Apr 21;10:496. doi: 10.3389/fonc.2020.00496 (PMC7212448; doi:10.3389/fonc.2020.00496)
Supplement: Supplementary file 3 [file Table_2.XLSX]

## Sheet: Table S2
Table S2 : All Identified Intact Glycopeptides from HCC Samples
MS2Scan	Energy	LowEnergy_MS2Scan	MS1Scan	PrecursorIntensity	RetentionTime	PrecursorCharge	OriginalPrecursorMz	PrecursorMz	PMZShift	PrecursorMass	TheoreticalPrecursorMass	GlycanMass	GlycanComposition	PeptideMass	PeptideSequence	Peptide	Status	Protein	GeneName	ProteinID	Glycosite_Position	BasePeakIntensity	BasePeakMz	Matched_Reporter_Number	Matched_OXO_Number	Matched_Y_ions_Number	Matched_Y_ions	Matched_Pepfragment_Number	Matched_Pepfragment_Ions	PeptideScore	GlycanScore	structure_coding	Peptide_MassShift	Corefucose	Bisection	Corefucose_decoy	Bisection_decoy	Isoforms	Glycan_type	FDR
26157	37	26156	26155	0	62.5489,0.0000	3	1139.25	1139.25	-0.00292969	3414.74	3414.73	1095.4	N3H3	2319.33	YTGTRPSNLANNTILVK	n[TMT10plex]YTGTRPSNLANNTILVK[TMT10plex]	NORMAL	UDP-glucuronosyltransferase 1-4	UGT1A4	P22310	348	581524	138.056	10	8	7	N1:[2522.4110180642(1261.7073974609375, 393679.2890625, 2, 2521.399194921875)];N2:[2725.4904180642(1363.7601318359375, 70574.8671875, 2, 2725.504663671875)];N2H1:[2887.5432180642(1444.7784423828125, 41834.88037109375, 2, 2887.541284765625)];N2H2:[3049.5960180642(1525.3189697265625, 402602.45458984375, 2, 3048.622339453125)];N2H3:[3211.6488180642(1606.3367919921875, 329614.7890625, 2, 3210.6579839…	19	b1^1_393.2341_393.2350_16189.7769;b2^1_494.2818_494.2825_8635.3879;b3^1_551.3032_551.3033_4963.9463;b4^1_652.3509_652.3524_11279.2719;b5^1_808.4520_808.4534_21112.5835;b6^1_905.5048_0.0000_0.0000;b7^1_992.5368_992.5435_1593.5034;b8^1_1106.5797_1106.5880_10192.0388;b9^1_1219.6638_0.0000_0.0000;b10^1_1290.7009_1290.7015_11937.2144;b11^1_1404.7438_1404.7511_8752.3820;b12^1_1518.7868_0.0000_0.0000;b1…	102.481	183.778	A2B2C1D1E2edD1dcba	-1.01182	0	0			0	Complex	0
32788	37	32787	32784	0	77.4777,0.0000	3	992.465	992.13	-1.00726	2973.37	2976.44	1095.4	N3H3	1881.04	AGPNGTLFVADAYK	n[TMT10plex]AGPNGTLFVADAYK[TMT10plex]	NORMAL	Adipocyte plasma membrane-associated protein	APMAP	Q9HDC9	160	172277	126.128	10	8	6	N1:[2084.1195900641997(1042.5693359375, 389342.484375, 2, 2083.123071875)];N2:[2287.1989900641997(1144.1082763671875, 102228.2587890625, 2, 2286.200952734375)];N2H1:[2449.2517900641997(1225.1343994140625, 137549.36181640625, 2, 2448.253198828125)];N2H2:[2611.3045900642(1306.1646728515625, 423989.65625, 2, 2610.313745703125)];N2H3:[2773.3573900641995(1387.1890869140625, 533201.435546875, 2, 2772.3…	19	b1^1_301.2079_301.2081_10363.9844;b2^1_358.2293_358.2298_7697.7329;b3^1_455.2821_0.0000_0.0000;b4^1_569.3250_569.3254_1070.4971;b5^1_626.3465_0.0000_0.0000;b6^1_727.3942_0.0000_0.0000;b7^1_840.4782_840.4786_4396.6777;b8^1_987.5466_987.5487_5044.8660;b9^1_1086.6151_1086.6184_3203.9822;b10^1_1157.6522_0.0000_0.0000;b11^1_1272.6791_1272.6821_10728.1768;b12^1_1343.7162_1343.7241_1059.2791;b13^1_1506.…	118.567	173.854	A2B2C1D1E2edD1dcba	-0.996518	0	0			0	Complex	0
13573	37	13572	13562	0	34.1026,0.0000	3	995.144	995.146	0.00476074	2982.41	2983.39	1241.45	N3H3F1	1741.94	YKNNSDISSTR	n[TMT10plex]YK[TMT10plex]NNSDISSTR	NORMAL	Immunoglobulin heavy constant mu	IGHM	P01871	46	438150	138.056	10	8	11	N1:[1945.0158500641999(973.5194091796875, 47278.529296875, 2, 1945.023218359375)];N2:[2148.0952500641997(1075.057861328125, 35061.374267578125, 2, 2148.10012265625)];N2H1:[2310.1480500641997(1156.083740234375, 58630.08984375, 2, 2310.15188046875)];N2H2:[2472.2008500641996(1236.6116943359375, 261728.05346679688, 2, 2471.207788671875)];N2H2F1:[2618.2587500642(1309.64013671875, 862639.2509765625, 2,…	12	b1^1_393.2341_393.2357_6288.3044;b2^1_750.4920_750.4928_9445.7410;b3^1_864.5349_864.5302_3287.4391;b4^1_978.5778_0.0000_0.0000;b5^1_1065.6099_0.0000_0.0000;b6^1_1180.6368_0.0000_0.0000;b7^1_1293.7209_0.0000_0.0000;b8^1_1380.7529_0.0000_0.0000;b9^1_1467.7849_0.0000_0.0000;b10^1_1568.8326_0.0000_0.0000;b11^1_1724.9337_0.0000_0.0000;y1^1_175.1195_175.1196_19065.1113;y2^1_276.1672_276.1676_1623.8325;…	61.5524	172.729	A2B2C1D1E2edD1dcbB5ba	0.00296126	1	0			0	Complex	0
26050	37	26049	26046	0	62.3083,0.0000	3	1187.94	1187.94	0.00292969	3560.8	3560.79	1241.45	N3H3F1	2319.33	YTGTRPSNLANNTILVK	n[TMT10plex]YTGTRPSNLANNTILVK[TMT10plex]	NORMAL	UDP-glucuronosyltransferase 1-3	UGT1A3	P35503	348	393887	138.056	10	8	11	N1:[2522.4110180642(1262.214599609375, 60823.44921875, 2, 2522.41359921875)];N2:[2725.4904180642(1363.7554931640625, 6933.6273193359375, 2, 2725.495386328125)];N2H2:[3049.5960180642(1017.5420532226562, 45896.787109375, 3, 3049.6027596679687)];N2H2F1:[3195.6539180642003(1065.894775390625, 162977.68017578125, 3, 3194.660926171875)];N2H3F1:[3357.7067180642(1679.36181640625, 199869.9541015625, 2, 335…	16	b1^1_393.2341_393.2346_11028.6633;b2^1_494.2818_494.2831_8130.8312;b3^1_551.3032_551.3060_1569.1036;b4^1_652.3509_652.3528_3520.4392;b5^1_808.4520_808.4548_20019.0930;b6^1_905.5048_0.0000_0.0000;b7^1_992.5368_0.0000_0.0000;b8^1_1106.5797_1106.5839_4075.3486;b9^1_1219.6638_1219.6688_1526.9388;b10^1_1290.7009_1290.7068_8029.1140;b11^1_1404.7438_1404.7395_3395.8701;b12^1_1518.7868_0.0000_0.0000;b13^…	71.2529	170.894	A2B2C1D1E2edD1dcbB5ba	0.00258115	1	0			0	Complex	0
29987	37	29986	29980	0	71.1440,0.0000	5	1012.88	1012.69	-0.987549	5058.39	5058.37	1241.45	N3H3F1	3816.91	VVRPDSELGERPPEDNQSFQYDHEAFLGK	n[TMT10plex]VVRPDSELGERPPEDNQSFQYDHEAFLGK[TMT10plex]	NORMAL	Reticulocalbin-1	RCN1	Q15293	53	231040	138.056	10	8	10	N1:[4019.9907080642006(1006.0088500976562, 45902.74157714844, 4, 4020.004200390625)];N2:[4223.0701080642(846.0255126953125, 2753.763671875, 5, 4225.088563476563)];N2H2:[4547.1757080642(911.0447998046875, 30213.3837890625, 5, 4550.184999023438)];N2H2F1:[4693.233608064201(940.0579223632812, 170156.017578125, 5, 4695.2506118164065)];N2H3F1:[4855.2864080642(972.4683837890625, 274730.4602050781, 5, 48…	17	b1^1_329.2392_329.2396_8361.3994;b2^1_428.3076_428.3078_3860.3462;b3^1_584.4087_584.4096_5780.9121;b4^1_681.4615_0.0000_0.0000;b5^1_796.4884_796.4902_54655.8982;b6^1_883.5204_0.0000_0.0000;b7^1_1012.5630_0.0000_0.0000;b8^1_1125.6471_1125.6490_1183.8309;b9^1_1182.6686_0.0000_0.0000;b10^1_1311.7111_1311.7142_7686.9860;b11^1_1467.8123_1467.8115_3104.7573;b12^1_1564.8650_0.0000_0.0000;b13^1_1661.9178…	51.3137	170.432	A2B2C1D1E2edD1dcbB5ba	0.0134923	1	0			0	Complex	0
24412	37	24411	24407	0	58.6581,0.0000	3	1003.81	1003.81	-0.000549316	3008.4	3008.39	1095.4	N3H3	1912.99	NINSSCRPGPGAWLR	n[TMT10plex]NINSSC[Carbamidomethyl]RPGPGAWLR	NORMAL	GDH/6PGL endoplasmic bifunctional protein	H6PD	O95479	157	338661	138.056	10	8	6	N1:[2116.0686827877994(1058.5426025390625, 92923.65576171875, 2, 2115.069605078125)];N2:[2319.1480827877995(1160.584716796875, 54372.20703125, 2, 2319.15383359375)];N2H1:[2481.2008827877994(1241.61279296875, 66019.60412597656, 2, 2481.2099859375)];N2H2:[2643.2536827877993(1322.134521484375, 600136.2133789062, 2, 2642.25344296875)];N2H3:[2805.3064827877997(1403.1732177734375, 406901.4580078125, 2,…	15	b1^1_344.2137_344.2142_19559.1050;b2^1_457.2977_457.2978_6576.0356;b3^1_571.3407_571.3425_4594.3027;b4^1_658.3727_0.0000_0.0000;b5^1_745.4047_745.4119_891.3459;b6^1_905.4354_0.0000_0.0000;b7^1_1061.5365_0.0000_0.0000;b8^1_1158.5893_0.0000_0.0000;b9^1_1215.6107_0.0000_0.0000;b10^1_1312.6635_0.0000_0.0000;b11^1_1369.6849_0.0000_0.0000;b12^1_1440.7221_0.0000_0.0000;b13^1_1626.8014_0.0000_0.0000;b14^…	64.1145	154.75	A2B2C1D1E2edD1dcba	2.00631	0	0			0	Complex	0
19610	37	19609	19604	0	47.7854,0.0000	3	1073.16	1072.49	-2.01599	3214.44	3212.49	1241.45	N3H3F1	1971.03	AEPPLNASASDQGEK	n[TMT10plex]AEPPLNASASDQGEK[TMT10plex]	NORMAL	Hypoxia up-regulated protein 1	HYOU1	Q9Y4L1	931	926334	138.056	10	8	12	N1:[2174.1108750642(1088.0660400390625, 372250.2841796875, 2, 2174.116480078125)];N2:[2377.1902750642003(1190.107177734375, 17293.2783203125, 2, 2378.19875546875)];N2H1:[2539.2430750642(1272.134521484375, 18316.69970703125, 2, 2542.25344296875)];N2H2:[2701.2958750642(1352.158935546875, 85810.189453125, 2, 2702.30227109375)];N2H2F1:[2847.3537750642(1425.6895751953125, 169885.53125, 2, 2849.3635503…	8	b1^1_301.2079_301.2090_10336.4883;b2^1_430.2505_430.2508_72743.5576;b3^1_527.3032_527.3042_15343.3252;b4^1_624.3560_0.0000_0.0000;b5^1_737.4401_0.0000_0.0000;b6^1_851.4830_0.0000_0.0000;b7^1_922.5201_0.0000_0.0000;b8^1_1009.5521_0.0000_0.0000;b9^1_1080.5892_0.0000_0.0000;b10^1_1167.6213_0.0000_0.0000;b11^1_1282.6482_0.0000_0.0000;b12^1_1410.7068_0.0000_0.0000;b13^1_1467.7283_0.0000_0.0000;b14^1_1…	23.6804	152.714	A2B2C1D1E2edD1dcbB5ba	0.00560501	1	0			0	Complex	0.00182815
31871	37	31870	31868	0	75.4278,0.0000	3	1042.17	1041.83	-0.99353	3122.48	3123.46	1548.54	N3H4S1	1574.92	VQPFNVTQGK	n[TMT10plex]VQPFNVTQGK[TMT10plex]	NORMAL	Lysosome-associated membrane glycoprotein 2	LAMP2	P13473	356	2.2131e+06	138.056	10	9	9	N1:[1777.9980180642(890.0084838867188, 2402393.842529297, 2, 1778.0013677734376)];N2:[1981.0774180642(992.0499877929688, 557426.431640625, 2, 1982.0843755859376)];N2H1:[2143.1302180642(1072.0732421875, 932276.7197265625, 2, 2142.130884375)];N2H2:[2305.1830180642(1153.1015625, 5513278.2109375, 2, 2304.187525)];N2H3:[2467.2358180642(1233.6326904296875, 10414318.366699219, 2, 2465.249780859375)];N3H…	17	b1^1_329.2392_329.2396_321723.6602;b2^1_457.2977_457.2985_522964.8623;b3^1_554.3505_554.3517_22833.1855;b4^1_701.4189_701.4205_83504.5298;b5^1_815.4619_815.4636_117394.4824;b6^1_914.5303_914.5325_83386.9546;b7^1_1015.5779_0.0000_0.0000;b8^1_1143.6365_1143.6375_38480.0879;b9^1_1200.6580_1200.6510_140998.8154;b10^1_1557.9159_1557.9081_192882.4448;y1^1_376.2763_376.2769_82329.4561;y2^1_433.2977_433.…	167.293	142.731	A2B2C1D1E2F1G3gfedD1dcba	-1.00264	0	0			0	Complex	0
36873	37	36872	36871	0	86.8553,0.0000	3	897.068	897.069	0.00146484	2688.18	2688.17	1548.54	N3H4S1	1139.63	NGSLFAFR	n[TMT10plex]NGSLFAFR	NORMAL	Vitronectin	VTN	P04004	169	727193	1342.72	10	9	8	N1:[1342.7084280642(1342.7176513671875, 172268.51818847656, 1, 1341.7098513671874)];N2:[1545.7878280641999(774.4042358398438, 81874.9423828125, 2, 1546.7928716796876)];N2H1:[1707.8406280641998(854.9291381835938, 159492.7998046875, 2, 1707.8426763671876)];N2H2:[1869.8934280642(935.9557495117188, 1245903.0888671875, 2, 1869.8958990234376)];N2H3:[2031.9462280641999(1015.98095703125, 3811404.57104492…	11	b1^1_344.2137_344.2141_1984.0680;b2^1_401.2351_0.0000_0.0000;b3^1_488.2672_0.0000_0.0000;b4^1_601.3512_0.0000_0.0000;b5^1_748.4197_748.4212_9124.6292;b6^1_819.4568_819.4571_11043.4077;b7^1_966.5252_966.5267_1870.6936;b8^1_1122.6263_0.0000_0.0000;y1^1_175.1195_175.1195_22486.5742;y2^1_322.1879_0.0000_0.0000;y3^1_393.2250_393.2250_5917.5986;y4^1_540.2934_540.2947_5728.5220;y5^1_653.3775_653.3757_30…	68.9771	138.169	A2B2C1D1E2F1G3gfedD1dcba	-0.998577	0	0			0	Complex	0
29239	37	29238	29235	0	69.4813,0.0000	3	1187.23	1187.23	0.00256348	3558.66	3558.65	1694.6	N3H4F1S1	1864.05	GLNLTEDTYKPR	n[TMT10plex]GLNLTEDTYK[TMT10plex]PR	NORMAL	Galectin-3-binding protein	LGALS3BP	Q08380	398	349790	138.056	10	9	14	N1:[2067.1254020642(1035.0740966796875, 10214.379760742188, 2, 2068.132593359375)];N2:[2270.2048020642(1136.1116943359375, 9073.189208984375, 2, 2270.207788671875)];N2H1:[2432.2576020642(1217.1337890625, 7114.03076171875, 2, 2432.251978125)];N2H2:[2594.3104020642(1298.1676025390625, 83117.51745605469, 2, 2594.319605078125)];N2H2F1:[2740.3683020642(1370.6907958984375, 442319.43017578125, 2, 2739.3…	14	b1^1_287.1922_287.1926_6888.1045;b2^1_400.2763_400.2760_6358.6978;b3^1_514.3192_514.3198_6174.9166;b4^1_627.4033_627.4084_784.7471;b5^1_728.4510_0.0000_0.0000;b6^1_857.4935_0.0000_0.0000;b7^1_972.5205_972.5226_2924.5459;b8^1_1073.5682_0.0000_0.0000;b9^1_1236.6315_1236.6309_1037.3932;b10^1_1593.8894_0.0000_0.0000;b11^1_1690.9422_0.0000_0.0000;b12^1_1847.0433_0.0000_0.0000;y1^1_175.1195_175.1195_41…	73.4832	138.042	A2B2C1D1E2F1G3gfedD1dcbB5ba	1.00719	1	0			0	Complex	0
27863	37	27862	27859	0	66.3567,0.0000	3	979.785	979.783	-0.00622559	2936.33	2936.32	1548.54	N3H4S1	1387.78	GHTLTLNFTR	n[TMT10plex]GHTLTLNFTR	NORMAL	Lysosome-associated membrane glycoprotein 1	LAMP1	P11279	103	1.16451e+06	138.056	10	9	9	N1:[1590.8568820642001(796.4383544921875, 473508.21484375, 2, 1590.861108984375)];N2:[1793.9362820642(897.9788818359375, 409631.0358886719, 2, 1793.942163671875)];N2H1:[1955.9890820642(1957.012451171875, 5341.208740234375, 1, 1956.004651171875)];N2H2:[2118.0418820642(1058.9949951171875, 3337878.447265625, 2, 2115.974390234375)];N2H3:[2280.0946820642002(1140.0596923828125, 7113773.7509765625, 2, 2…	17	b1^1_287.1922_287.1925_40243.3464;b2^1_424.2511_424.2521_56152.5947;b3^1_525.2988_525.2997_46805.5786;b4^1_638.3829_638.3838_55340.1240;b5^1_739.4306_739.4319_51100.4160;b6^1_852.5146_852.5157_46085.7310;b7^1_966.5575_966.5583_32953.6733;b8^1_1113.6260_1113.6273_15075.5609;b9^1_1214.6736_1214.6769_23342.2590;b10^1_1370.7747_1370.7786_88009.6184;y1^1_175.1195_175.1196_42947.4648;y2^1_276.1672_276.…	144.614	137.328	A2B2C1D1E2F1G3gfedD1dcba	-1.00299	0	0			0	Complex	0
16287	37	16286	16285	0	40.3055,0.0000	3	1146.53	1146.19	-1.01147	3435.54	3436.54	1694.6	N3H4F1S1	1741.94	YKNNSDISSTR	n[TMT10plex]YK[TMT10plex]NNSDISSTR	NORMAL	Immunoglobulin heavy constant mu	IGHM	P01871	46	951683	138.056	10	9	14	N1:[1945.0158500641999(973.5182495117188, 75391.06701660156, 2, 1945.0208990234376)];N2:[2148.0952500641997(1075.55908203125, 21433.00341796875, 2, 2149.1025640625)];N2H1:[2310.1480500641997(1156.08349609375, 42080.31640625, 2, 2310.1513921875)];N2H2:[2472.2008500641996(1236.6153564453125, 309091.88037109375, 2, 2471.215112890625)];N2H2F1:[2618.2587500642(1309.13916015625, 1520144.6047363281, 2, …	13	b1^1_393.2341_393.2353_8336.2217;b2^1_750.4920_750.4935_19964.2446;b3^1_864.5349_864.5366_5499.1851;b4^1_978.5778_0.0000_0.0000;b5^1_1065.6099_1065.6146_1631.3807;b6^1_1180.6368_1180.6407_22842.1777;b7^1_1293.7209_0.0000_0.0000;b8^1_1380.7529_0.0000_0.0000;b9^1_1467.7849_0.0000_0.0000;b10^1_1568.8326_0.0000_0.0000;b11^1_1724.9337_0.0000_0.0000;y1^1_175.1195_175.1197_26652.9551;y2^1_276.1672_276.1…	74.7893	136.037	A2B2C1D1E2F1G3gfedD1dcbB5ba	-9.04939e-05	1	0			0	Complex	0
36146	37	36145	36142	0	85.1779,0.0000	3	1276.91	1276.92	0.0201416	3827.73	3827.7	1548.54	N3H4S1	2279.15	FLSSSPHLPPSSYFNASGR	n[TMT10plex]FLSSSPHLPPSSYFNASGR	NORMAL	Tripeptidyl-peptidase 1	TPP1	O14773	443	187463	138.056	10	8	9	N1:[2482.2331650642004(1242.1260986328125, 268037.076171875, 2, 2482.236597265625)];N2:[2685.3125650642005(1343.6634521484375, 36767.90100097656, 2, 2685.311304296875)];N2H1:[2847.3653650642004(1424.6917724609375, 34043.66357421875, 2, 2847.367944921875)];N2H2:[3009.4181650642004(1506.2208251953125, 320103.4638671875, 2, 3010.426050390625)];N2H3:[3171.4709650642003(1586.2537841796875, 747061.1987…	12	b1^1_377.2392_377.2394_19504.6807;b2^1_490.3232_490.3236_18177.5500;b3^1_577.3553_577.3557_16669.4365;b4^1_664.3873_664.3881_22607.5592;b5^1_751.4193_751.4211_61023.6279;b6^1_848.4721_848.4744_1445.7798;b7^1_985.5310_985.5328_103800.9561;b8^1_1098.6151_1098.6166_44137.3721;b9^1_1195.6678_0.0000_0.0000;b10^1_1292.7206_0.0000_0.0000;b11^1_1379.7526_0.0000_0.0000;b12^1_1466.7846_0.0000_0.0000;b13^1_…	37.2705	132.425	A2B2C1D1E2F1G3gfedD1dcba	0.0034322	0	0			0	Complex	0
34099	37	34098	34087	0	80.4869,0.0000	3	978.146	978.148	0.00604248	2931.42	2931.41	1548.54	N3H4S1	1382.87	LLNINPNK	n[TMT10plex]LLNINPNK[TMT10plex]	NORMAL	Lysosome-associated membrane glycoprotein 1	LAMP1	P11279	261	226831	138.056	10	9	9	N1:[1585.9445240641999(793.9813842773438, 141120.201171875, 2, 1585.9471685546876)];N2:[1789.0239240641997(895.5211181640625, 62984.00390625, 2, 1789.026636328125)];N2H1:[1951.0767240641999(976.5481567382812, 62520.09375, 2, 1951.0807134765626)];N2H2:[2113.1295240642(1057.074462890625, 444759.794921875, 2, 2112.13332578125)];N2H3:[2275.1823240641997(1137.59765625, 878571.6737060547, 2, 2273.17971…	15	b1^1_343.2548_343.2552_28655.1150;b2^1_456.3389_456.3398_18463.0767;b3^1_570.3818_570.3823_37325.9253;b4^1_683.4659_683.4673_27440.3925;b5^1_797.5088_797.5110_52191.1501;b6^1_894.5616_894.5620_5606.7518;b7^1_1008.6045_1008.6051_15473.9326;b8^1_1365.8624_1365.8494_23425.5197;y1^1_376.2763_376.2768_34491.2998;y2^1_490.3192_490.3203_1128.7557;y3^1_587.3720_587.3740_13308.9619;y4^1_701.4149_701.4162_…	131.552	122.947	A2B2C1D1E2F1G3gfedD1dcba	-1.00481	0	0			0	Complex	0
19682	37	19681	19670	0	47.9164,0.0000	3	1023.15	1023.15	-0.000549316	3066.44	3066.43	1095.4	N3H3	1971.03	AEPPLNASASDQGEK	n[TMT10plex]AEPPLNASASDQGEK[TMT10plex]	NORMAL	Hypoxia up-regulated protein 1	HYOU1	Q9Y4L1	931	460334	138.056	10	9	7	N1:[2174.1108750642(1087.0601806640625, 2851161.5546875, 2, 2172.104761328125)];N2:[2377.1902750642003(1189.103515625, 330822.4306640625, 2, 2376.19143125)];N2H1:[2539.2430750642(1270.13525390625, 370961.60791015625, 2, 2538.2549078125)];N2H2:[2701.2958750642(1351.1583251953125, 1170862.169921875, 2, 2700.301050390625)];N2H3:[2863.3486750642(1432.1854248046875, 1806319.046875, 2, 2862.35524960937…	25	b1^1_301.2079_301.2083_65734.9930;b2^1_430.2505_430.2513_212698.9805;b3^1_527.3032_527.3043_56374.8262;b4^1_624.3560_624.3584_4658.2612;b5^1_737.4401_737.4420_30331.8848;b6^1_851.4830_851.4843_23515.5966;b7^1_922.5201_922.5217_16912.1782;b8^1_1009.5521_1009.5530_2464.7637;b9^1_1080.5892_0.0000_0.0000;b10^1_1167.6213_1167.6216_1934.4520;b11^1_1282.6482_1282.6493_16567.4982;b12^1_1410.7068_0.0000_0…	210.498	121.89	A2B2C1D1E2edD1dcba	-2.00611	0	0			0	Complex	0
32711	37	32710	32704	0	77.3018,0.0000	3	963.109	963.11	0.00109863	2886.31	2886.3	1548.54	N3H4S1	1337.75	GSLSYLNVTR	n[TMT10plex]GSLSYLNVTR	NORMAL	Cathepsin D	CTSD	P07339	263	460042	138.056	10	9	8	N1:[1540.8299990642(771.4241943359375, 433649.4189453125, 2, 1540.832788671875)];N2:[1743.9093990641998(872.9646606445312, 121534.38818359375, 2, 1743.9137212890626)];N2H1:[1905.9621990642(953.9931640625, 191557.1181640625, 2, 1905.970728125)];N2H2:[2068.0149990642(1034.5164794921875, 1358173.4775390625, 2, 2067.017358984375)];N2H3:[2230.0677990642(1115.54345703125, 2509721.10546875, 2, 2229.0713…	13	b1^1_287.1922_287.1927_10257.1455;b2^1_374.2242_374.2249_19781.9630;b3^1_487.3083_487.3093_15793.5120;b4^1_574.3403_574.3416_22602.9526;b5^1_737.4037_737.4048_31719.4727;b6^1_850.4877_850.4889_25070.6967;b7^1_964.5307_964.5464_25705.5183;b8^1_1063.5991_1063.6013_12699.1807;b9^1_1164.6468_1164.6537_24676.2722;b10^1_1320.7479_1320.7346_45553.6309;y1^1_175.1195_175.1196_27267.4454;y2^1_276.1672_276.…	86.2079	120.311	A2B2C1D1E2F1G3gfedD1dcba	-0.997955	0	0			0	Complex	0
29675	37	29674	29673	0	70.4549,0.0000	3	1087.86	1087.86	0.000366211	3260.56	3260.54	1095.4	N3H3	2165.15	NRTLMPNTTLTYDIQR	n[TMT10plex]NRTLMPNTTLTYDIQR	NORMAL	Glutamate receptor ionotropic, kainate 1	GRIK1	P39086	68	2.62776e+06	138.056	10	7	6	N1:[2368.2259710642(1184.625, 1146697.759765625, 2, 2367.2344)];N2H1:[2733.3581710642(1367.695068359375, 18265.08984375, 2, 2733.37453671875)];N2H2:[2895.4109710642(1448.2215576171875, 5431829.6171875, 2, 2894.427515234375)];N2H3:[3057.4637710642(1529.2501220703125, 11164028.8671875, 2, 3056.484644140625)];N3H3:[3260.5431710642(1087.5, 216573.53515625, 3, 3259.4766)];pep:[2165.1465710642(1083.586…	7	b1^1_344.2137_0.0000_0.0000;b2^1_500.3148_0.0000_0.0000;b3^1_601.3625_0.0000_0.0000;b4^1_714.4465_0.0000_0.0000;b5^1_845.4870_0.0000_0.0000;b6^1_942.5398_0.0000_0.0000;b7^1_1056.5827_1056.5647_20721.9033;b8^1_1157.6304_0.0000_0.0000;b9^1_1258.6781_0.0000_0.0000;b10^1_1371.7621_0.0000_0.0000;b11^1_1472.8098_0.0000_0.0000;b12^1_1635.8731_0.0000_0.0000;b13^1_1750.9001_0.0000_0.0000;b14^1_1863.9841_1…	16.4476	114.031	A2B2C1D1E2edD1dcba	-0.991571	0	0			0	Complex	0.00870253
31236	37	31235	31233	0	73.9904,0.0000	3	1090.85	1090.51	-1.00085	3268.52	3269.52	1694.6	N3H4F1S1	1574.92	VQPFNVTQGK	n[TMT10plex]VQPFNVTQGK[TMT10plex]	NORMAL	Lysosome-associated membrane glycoprotein 2	LAMP2	P13473	356	195248	138.056	10	9	14	N1:[1777.9980180642(890.0081787109375, 120067.8955078125, 2, 1778.000757421875)];N2:[1981.0774180642(992.0498046875, 30167.951171875, 2, 1982.084009375)];N2H1:[2143.1302180642(1072.5760498046875, 48807.01416015625, 2, 2143.136499609375)];N2H2:[2305.1830180642(1153.0965576171875, 230436.5750732422, 2, 2304.177515234375)];N2H2F1:[2451.2409180642(1225.6236572265625, 281774.1647949219, 2, 2449.231714…	15	b1^1_329.2392_329.2397_22928.2170;b2^1_457.2977_457.2982_34715.9712;b3^1_554.3505_0.0000_0.0000;b4^1_701.4189_701.4200_3753.1460;b5^1_815.4619_815.4617_5724.1927;b6^1_914.5303_914.5303_4867.0366;b7^1_1015.5779_0.0000_0.0000;b8^1_1143.6365_1143.6458_1503.0695;b9^1_1200.6580_0.0000_0.0000;b10^1_1557.9159_0.0000_0.0000;y1^1_376.2763_376.2766_10641.6609;y2^1_433.2977_433.2981_14014.7637;y3^1_561.3563…	102.725	108.299	A2B2C1D1E2F1G3gfedD1dcbB5ba	-0.00117939	1	0			0	Complex	0
25382	37	25381	25373	0	60.8238,0.0000	3	923.777	923.778	0.00146484	2768.31	2768.3	1548.54	N3H4S1	1219.75	LNSSTIK	n[TMT10plex]LNSSTIK[TMT10plex]	NORMAL	Lysosome-associated membrane glycoprotein 2	LAMP2	P13473	275	435034	138.056	10	10	9	N1:[1422.8335760642(712.4263916015625, 125067.64697265625, 2, 1422.837183203125)];N2:[1625.9129760642(813.9664306640625, 118637.59765625, 2, 1625.917261328125)];N2H1:[1787.9657760641999(894.9928588867188, 130114.439453125, 2, 1787.9701177734376)];N2H2:[1950.0185760642(976.0196533203125, 950587.494140625, 2, 1950.023706640625)];N2H3:[2112.0713760642(2113.083251953125, 13402.3681640625, 1, 2112.075…	12	b1^1_343.2548_343.2556_19602.8772;b2^1_457.2977_457.2995_5681.4578;b3^1_544.3298_544.3306_1562.9542;b4^1_631.3618_631.3630_2519.4690;b5^1_732.4095_732.4083_3572.2188;b6^1_845.4935_0.0000_0.0000;b7^1_1202.7514_1202.7523_54432.9346;y1^1_376.2763_376.2769_57140.6226;y2^1_489.3603_489.3622_13543.8103;y3^1_590.4080_590.4099_11859.2266;y4^1_677.4401_677.4434_15244.2229;y5^1_764.4721_764.4745_15294.4336…	96.164	106.037	A2B2C1D1E2F1G3gfedD1dcba	-0.996894	0	0			0	Complex	0
33756	37	33755	33749	0	79.6875,0.0000	3	967.798	967.796	-0.00531006	2900.37	2901.34	1694.6	N3H4F1S1	1206.74	LFLDNK	n[TMT10plex]LFLDNK[TMT10plex]	NORMAL	Transmembrane and TPR repeat-containing protein 3	TMTC3	Q6ZXV5	117	214543	138.056	10	9	14	N1:[1409.8171990642(705.42529296875, 34074.900390625, 2, 1408.8349859375)];N2:[1612.8965990641998(807.4691162109375, 10760.9677734375, 2, 1612.922632421875)];N2H1:[1774.9493990642(887.9908447265625, 24040.705444335938, 2, 1773.966089453125)];N2H2:[1937.0021990641999(969.52001953125, 78960.4404296875, 2, 1937.0244390625)];N2H2F1:[2083.0600990641997(1041.5450439453125, 280811.2509765625, 2, 2081.07…	6	b1^1_343.2548_343.2555_3796.8445;b2^1_490.3232_490.3203_5135.5928;b3^1_603.4073_603.4051_3042.0691;b4^1_718.4342_0.0000_0.0000;b5^1_832.4772_832.4778_15130.2231;b6^1_1189.7351_0.0000_0.0000;y1^1_376.2763_376.2769_20517.9124;y2^1_490.3192_490.3203_5135.5928;y3^1_605.3462_0.0000_0.0000;y4^1_718.4302_0.0000_0.0000;y5^1_865.4986_0.0000_0.0000;y6^1_1207.7456_0.0000_0.0000	27.5626	105.376	A2B2C1D1E2F1G3gfedD1dcbB5ba	-0.982213	1	0			0	Complex	0.000956938
36232	37	36231	36220	0	85.3761,0.0000	3	1110.19	1109.52	-2.0094	3325.53	3327.52	1241.45	N3H3F1	2086.06	VDLEDFENNTAYAK	n[TMT10plex]VDLEDFENNTAYAK[TMT10plex]	NORMAL	Microfibril-associated glycoprotein 4	MFAP4	P55083	137	49704.4	138.055	10	8	11	N1:[2289.1418400642(1145.078857421875, 168425.33752441406, 2, 2288.14211484375)];N2:[2492.2212400642(1247.1197509765625, 29076.826416015625, 2, 2492.223901953125)];N2H1:[2654.2740400642(1328.1470947265625, 24468.27099609375, 2, 2654.278589453125)];N2H2:[2816.3268400642(1408.6630859375, 78192.98364257812, 2, 2815.310571875)];N2H2F1:[2962.3847400642(1482.1995849609375, 30823.869140625, 2, 2962.3835…	15	b1^1_329.2392_329.2398_3830.8118;b2^1_444.2661_444.2663_10156.7770;b3^1_557.3502_557.3513_1366.1360;b4^1_686.3928_686.3984_1503.1838;b5^1_801.4197_801.4207_14927.6062;b6^1_948.4881_948.4886_2933.1084;b7^1_1077.5307_1077.5376_4209.8369;b8^1_1191.5736_0.0000_0.0000;b9^1_1305.6166_1305.6196_987.8068;b10^1_1406.6643_0.0000_0.0000;b11^1_1477.7014_0.0000_0.0000;b12^1_1640.7647_1640.7649_1252.2428;b13^1…	67.2042	102.628	A2B2C1D1E2edD1dcbB5ba	-0.999725	1	0			0	Complex	0
21570	37	21569	21556	0	52.2385,0.0000	3	848.39	848.389	-0.00457764	2542.14	2542.14	1095.4	N3H3	1446.74	NYTADYDK	n[TMT10plex]NYTADYDK[TMT10plex]	NORMAL	Erlin-2	ERLIN2	O94905	106	266999	848.46	10	8	6	N1:[1649.8190500642(826.421875, 85564.65966796875, 2, 1650.82815)];N2:[1852.8984500641998(927.4595947265625, 96975.24609375, 2, 1852.903589453125)];N2H1:[2014.9512500642(1007.9835815429688, 135384.97021484375, 2, 2013.9515630859376)];N2H2:[2177.0040500642(1088.99609375, 476293.55224609375, 2, 2175.9765875)];N2H3:[2339.0568500642(1170.03955078125, 548502.380859375, 2, 2338.0635015625)];N3H3:[2542.…	11	b1^1_344.2137_344.2150_4035.4436;b2^1_507.2770_0.0000_0.0000;b3^1_608.3247_0.0000_0.0000;b4^1_679.3618_0.0000_0.0000;b5^1_794.3887_794.3889_6576.9858;b6^1_957.4521_0.0000_0.0000;b7^1_1072.4790_1072.4858_5236.9878;b8^1_1429.7369_0.0000_0.0000;y1^1_376.2763_376.2770_59481.0986;y2^1_491.3032_491.3051_4652.6240;y3^1_654.3666_654.3677_21297.1372;y4^1_769.3935_769.3974_3700.3748;y5^1_840.4306_840.4394_…	70.6206	101.01	A2B2C1D1E2edD1dcba	0.00701224	0	0			0	Complex	0
29479	37	29478	29469	0	70.0158,0.0000	3	1087.86	1087.86	0.00402832	3260.57	3260.53	1095.4	N3H3	2165.13	IWSGNQTLETRDCK	n[TMT10plex]IWSGNQTLETRDC[Carbamidomethyl]K[TMT10plex]	NORMAL	Endogenous retrovirus group K member 7 Env polyprotein	ERVK-7	P61567	244	1.16911e+06	138.056	10	8	6	N1:[2368.2098757878002(1184.63134765625, 485641.0048828125, 2, 2367.2470953125)];N2H1:[2733.3420757878002(1367.7008056640625, 55942.122314453125, 2, 2733.386011328125)];N2H2:[2895.3948757878(1447.7196044921875, 1891295.966796875, 2, 2893.423608984375)];N2H3:[3057.4476757878(1528.7451171875, 4175641.013671875, 2, 3055.474634375)];N3H3:[3260.5270757878(1087.1680908203125, 54784.7666015625, 3, 3258.…	8	b1^1_343.2548_343.2552_1028.2090;b2^1_529.3341_0.0000_0.0000;b3^1_616.3662_0.0000_0.0000;b4^1_673.3876_0.0000_0.0000;b5^1_787.4306_787.4202_3073.2178;b6^1_915.4891_0.0000_0.0000;b7^1_1016.5368_0.0000_0.0000;b8^1_1129.6209_0.0000_0.0000;b9^1_1258.6635_0.0000_0.0000;b10^1_1359.7111_1359.7209_5014.5685;b11^1_1515.8123_0.0000_0.0000;b12^1_1630.8392_1630.8420_1395.2152;b13^1_1790.8698_0.0000_0.0000;b1…	20.4691	93.6493	A2B2C1D1E2edD1dcba	-0.96278	0	0			0	Complex	0.00345125
36866	37	36865	36858	0	86.8396,0.0000	3	1042.48	1042.48	-0.00476074	3124.41	3124.4	1548.54	N3H4S1	1575.86	ALGFENATQALGR	n[TMT10plex]ALGFENATQALGR	NORMAL	Galectin-3-binding protein	LGALS3BP	Q08380	69	61436.7	138.056	10	7	7	N1:[1778.9365910641998(890.4759521484375, 51309.95422363281, 2, 1778.936304296875)];N2:[1982.0159910641996(992.0162963867188, 24993.206298828125, 2, 1982.0169927734376)];N2H1:[2144.0687910641996(1072.5477294921875, 27767.739379882812, 2, 2143.079858984375)];N2H2:[2306.1215910641995(1153.5849609375, 165210.50610351562, 2, 2305.154321875)];N2H3:[2468.1743910642(1234.115478515625, 294889.0789794922,…	8	b1^1_301.2079_301.2081_5262.1025;b2^1_414.2919_414.2929_4500.1152;b3^1_471.3134_471.3150_1047.8790;b4^1_618.3818_618.3835_925.1573;b5^1_747.4244_0.0000_0.0000;b6^1_861.4673_0.0000_0.0000;b7^1_932.5044_0.0000_0.0000;b8^1_1033.5521_0.0000_0.0000;b9^1_1161.6107_0.0000_0.0000;b10^1_1232.6478_0.0000_0.0000;b11^1_1345.7319_0.0000_0.0000;b12^1_1402.7533_0.0000_0.0000;b13^1_1558.8545_0.0000_0.0000;y1^1_1…	20.7155	90.8262	A2B2C1D1E2F1G3gfedD1dcba	-0.00432759	0	0			0	Complex	0.0034662
40651	37	40650	40649	0	95.5778,0.0000	3	1088.5	1088.5	0.000366211	3262.49	3262.48	1548.54	N3H4S1	1713.93	DIYTFDGALNK	n[TMT10plex]DIYTFDGALNK[TMT10plex]	NORMAL	Leukocyte surface antigen CD47	CD47	Q08722	73	109957	138.056	10	9	7	N1:[1917.0137270642(960.0172119140625, 138658.7216796875, 2, 1918.018823828125)];N2:[2120.0931270642(1060.5509033203125, 79756.83093261719, 2, 2119.086206640625)];N2H1:[2282.1459270642(1142.08203125, 82826.26586914062, 2, 2282.1484625)];N2H2:[2444.1987270642003(1222.6046142578125, 340832.1198730469, 2, 2443.193628515625)];N2H3:[2606.2515270641998(1303.6331787109375, 452187.3161621094, 2, 2605.250…	15	b1^1_345.1977_345.1981_14826.8505;b2^1_458.2818_458.2822_9257.6992;b3^1_621.3451_621.3451_9788.3206;b4^1_722.3928_722.3965_5464.9449;b5^1_869.4612_869.4633_828.8535;b6^1_984.4881_984.4889_20781.9867;b7^1_1041.5096_1041.5095_6138.0662;b8^1_1112.5467_1112.5493_9252.3496;b9^1_1225.6308_1225.6331_5087.8036;b10^1_1339.6737_1339.6760_8994.3115;b11^1_1696.9316_0.0000_0.0000;y1^1_376.2763_376.2761_8273.4…	91.8926	89.3467	A2B2C1D1E2F1G3gfedD1dcba	7.93811e-05	0	0			0	Complex	0
23850	37	23849	23848	0	57.3757,0.0000	3	1128.21	1128.21	-0.0113525	3381.6	3381.56	1735.63	N4H3F1S1	1645.93	STPNLSLDDVK	n[TMT10plex]STPNLSLDDVK[TMT10plex]	NORMAL	Nuclear receptor coactivator 1	NCOA1	Q15788	765	172065	204.087	10	9	13	N1:[1849.0086400641999(925.5267333984375, 89508.67749023438, 2, 1849.037866796875)];N2:[2052.0880400642(1027.0667724609375, 29091.255859375, 2, 2052.117944921875)];N2H1:[2214.1408400642(1108.0904541015625, 28907.8388671875, 2, 2214.165308203125)];N2H2:[2376.1936400642(1189.1201171875, 181631.55688476562, 2, 2376.224634375)];N2H2F1:[2522.2515400641996(1261.647216796875, 323996.3552246094, 2, 2521.…	7	b1^1_317.2028_0.0000_0.0000;b2^1_418.2505_0.0000_0.0000;b3^1_515.3032_0.0000_0.0000;b4^1_629.3462_0.0000_0.0000;b5^1_742.4302_0.0000_0.0000;b6^1_829.4622_0.0000_0.0000;b7^1_942.5463_942.5565_3576.8093;b8^1_1057.5733_1057.5621_13444.4714;b9^1_1172.6002_0.0000_0.0000;b10^1_1271.6686_1271.6917_3886.8044;b11^1_1628.9265_0.0000_0.0000;y1^1_376.2763_376.2765_16129.6715;y2^1_475.3447_0.0000_0.0000;y3^1_…	21.661	87.708	A2B2C1D1E2F2G3gfedD1dcbB5ba	0.0243314	1	0			0	Complex	0.00176523
26017	37	26016	26005	0	62.2342,0.0000	3	1128.54	1128.53	-0.0113525	3382.57	3380.55	1589.57	N4H3S1	1790.98	VYHADCLNLTK	n[TMT10plex]VYHADC[Carbamidomethyl]LNLTK[TMT10plex]	NORMAL	Histone-lysine N-methyltransferase, H3 lysine-36 and H4 lysine-20 specific	NSD1	Q96L73	2148	141284	204.087	10	9	7	N1:[1994.0548797877998(1997.0897216796875, 12896.084716796875, 1, 1996.0819216796874)];N2:[2197.1342797877996(1100.589599609375, 31093.482421875, 2, 2199.16359921875)];N2H1:[2359.1870797877996(1181.615478515625, 27447.938720703125, 2, 2361.21535703125)];N2H2:[2521.2398797877995(1262.1387939453125, 242349.54028320312, 2, 2522.261987890625)];N2H3:[2683.2926797878(1343.16455078125, 596573.4345703125…	6	b1^1_329.2392_329.2397_16078.7275;b2^1_492.3025_492.3035_26144.3652;b3^1_629.3614_0.0000_0.0000;b4^1_700.3985_0.0000_0.0000;b5^1_815.4255_0.0000_0.0000;b6^1_975.4561_0.0000_0.0000;b7^1_1088.5402_0.0000_0.0000;b8^1_1202.5831_0.0000_0.0000;b9^1_1315.6672_0.0000_0.0000;b10^1_1416.7148_0.0000_0.0000;b11^1_1773.9727_0.0000_0.0000;y1^1_376.2763_376.2763_13124.2378;y2^1_477.3240_477.3250_8637.1556;y3^1_…	16.6889	84.4319	A2B2C1D1E2F2G3gfedD1dcba	2.02704	0	0			0	Complex	0.00719424
30648	37	30647	30644	0	72.6449,0.0000	3	1136.88	1136.88	0.00366211	3407.61	3407.61	1241.45	N3H3F1	2166.15	SGDATFPKAMDNVTVR	n[TMT10plex]SGDATFPK[TMT10plex]AMDNVTVR	NORMAL	Neurotrimin	NTM	Q9P121	44	465075	138.056	10	8	9	N1:[2369.2302780642003(1185.61962890625, 97875.02783203125, 2, 2369.2236578125)];N2H2:[2896.4152780642003(1448.70751953125, 339674.79248046875, 2, 2895.3994390625)];N2H2F1:[3042.4731780642005(1521.2308349609375, 476973.46533203125, 2, 3040.446069921875)];N2H3F1:[3204.5259780642(1602.7711181640625, 1233720.16796875, 2, 3203.526636328125)];N2H3:[3058.4680780642(1529.7396240234375, 695480.5375976562…	8	b1^1_317.2028_317.2028_735.3742;b2^1_374.2242_0.0000_0.0000;b3^1_489.2512_0.0000_0.0000;b4^1_560.2883_0.0000_0.0000;b5^1_661.3360_0.0000_0.0000;b6^1_808.4044_0.0000_0.0000;b7^1_905.4572_0.0000_0.0000;b8^1_1262.7151_1262.7103_9155.7422;b9^1_1333.7522_1333.7456_1238.4463;b10^1_1464.7927_0.0000_0.0000;b11^1_1579.8196_0.0000_0.0000;b12^1_1693.8625_0.0000_0.0000;b13^1_1792.9309_0.0000_0.0000;b14^1_189…	19.2496	83.3353	A2B2C1D1E2edD1dcbB5ba	-0.00662025	1	0			0	Complex	0.00596252
29859	37	29858	29853	0	70.8628,0.0000	3	1065.15	1065.15	0.000732422	3192.42	3192.41	1694.6	N3H4F1S1	1497.81	NSSDETFLK	n[TMT10plex]NSSDETFLK[TMT10plex]	NORMAL	Transmembrane glycoprotein NMB	GPNMB	Q14956	249	281129	138.056	10	9	11	N1:[1700.8874620642(851.4530029296875, 52245.9150390625, 2, 1700.890405859375)];N2:[1903.9668620641999(952.9930419921875, 42591.13330078125, 2, 1903.970483984375)];N2H1:[2066.0196620642(1034.0196533203125, 41604.80603027344, 2, 2066.023706640625)];N2H2:[2228.0724620642(1114.5413818359375, 171460.5567626953, 2, 2227.067163671875)];N2H2F1:[2374.1303620642(1187.572509765625, 502368.119140625, 2, 237…	13	b1^1_344.2137_344.2151_2648.1091;b2^1_431.2457_0.0000_0.0000;b3^1_518.2777_0.0000_0.0000;b4^1_633.3047_633.3068_3786.4856;b5^1_762.3473_0.0000_0.0000;b6^1_863.3950_0.0000_0.0000;b7^1_1010.4634_1010.4654_2963.6555;b8^1_1123.5474_1123.5454_5683.5786;b9^1_1480.8053_1480.8000_31116.3323;y1^1_376.2763_376.2767_39145.6411;y2^1_489.3603_489.3612_14702.1125;y3^1_636.4288_636.4302_13383.6863;y4^1_737.4764…	87.8553	82.1603	A2B2C1D1E2F1G3gfedD1dcbB5ba	0.0029313	1	0			0	Complex	0
33964	37	33963	33956	0	80.1764,0.0000	3	1026.83	1026.83	0.000732422	3077.48	3077.47	1694.6	N3H4F1S1	1382.87	LLNINPNK	n[TMT10plex]LLNINPNK[TMT10plex]	NORMAL	Lysosome-associated membrane glycoprotein 1	LAMP1	P11279	261	189687	138.056	10	9	13	N1:[1585.9445240641999(793.9812622070312, 73261.17431640625, 2, 1585.9469244140626)];N2:[1789.0239240641997(896.0234985351562, 22530.94287109375, 2, 1790.0313970703126)];N2H1:[1951.0767240641999(976.548828125, 41890.61181640625, 2, 1951.08205625)];N2H2:[2113.1295240642(1057.0723876953125, 173512.18481445312, 2, 2112.129175390625)];N2H2F1:[2259.1874240642(1130.1041259765625, 286075.8527832031, 2, …	13	b1^1_343.2548_343.2553_17400.4622;b2^1_456.3389_456.3395_11392.2654;b3^1_570.3818_570.3823_26253.9563;b4^1_683.4659_683.4682_17887.0493;b5^1_797.5088_797.5105_32892.9222;b6^1_894.5616_894.5654_2616.6433;b7^1_1008.6045_0.0000_0.0000;b8^1_1365.8624_0.0000_0.0000;y1^1_376.2763_376.2769_15698.2592;y2^1_490.3192_490.3191_918.1607;y3^1_587.3720_587.3729_6843.6440;y4^1_701.4149_701.4163_4915.1400;y5^1_8…	95.5403	79.2504	A2B2C1D1E2F1G3gfedD1dcbB5ba	0.00240035	1	0			0	Complex	0
22228	37	22227	22219	0	53.6932,0.0000	3	948.458	948.459	0.00567627	2842.35	2842.32	1548.54	N3H4S1	1293.77	VVLGAHNLSR	n[TMT10plex]VVLGAHNLSR	NORMAL	Neutrophil elastase	ELANE	P08246	88	491823	138.056	10	9	7	N1:[1496.8514040641999(749.4354858398438, 117248.7998046875, 2, 1496.8553716796876)];N2:[1699.9308040641997(850.9754638671875, 110615.00268554688, 2, 1699.935327734375)];N2H1:[1861.9836040641999(932.0016479492188, 149858.365234375, 2, 1861.9876958984376)];N2H2:[2024.0364040641998(1012.5286254882812, 998844.490234375, 2, 2023.0416509765626)];N2H3:[2186.0892040641997(1093.0496826171875, 2094208.780…	13	b1^1_329.2392_329.2396_44024.9209;b2^1_428.3076_428.3083_36229.5942;b3^1_541.3916_541.3928_18830.3843;b4^1_598.4131_598.4141_19315.4697;b5^1_669.4502_669.4521_24918.0308;b6^1_806.5091_806.5100_11873.9775;b7^1_920.5521_920.5555_6527.4456;b8^1_1033.6361_1033.6398_4211.6895;b9^1_1120.6682_1120.6659_11365.2898;b10^1_1276.7693_0.0000_0.0000;y1^1_175.1195_175.1198_16821.0001;y2^1_262.1515_262.1520_1548…	81.5321	78.4665	A2B2C1D1E2F1G3gfedD1dcba	0.00396762	0	0			0	Complex	0
31669	37	31668	31660	0	74.9788,0.0000	3	1063.18	1063.18	-0.00109863	3186.52	3186.51	1548.54	N3H4S1	1637.97	HANWTLTPLK	n[TMT10plex]HANWTLTPLK[TMT10plex]	NORMAL	Serum paraoxonase/arylesterase 1	PON1	P27169	253	210268	138.056	10	9	7	N1:[1841.0453010642(921.5322265625, 207921.6248779297, 2, 1841.048853125)];N2:[2044.1247010641998(1022.5707397460938, 98322.87231445312, 2, 2043.1258794921876)];N2H1:[2206.1775010642(1103.596435546875, 119027.24389648438, 2, 2205.17727109375)];N2H2:[2368.2303010642(1184.6258544921875, 658979.1984863281, 2, 2367.236108984375)];N2H3:[2530.2831010642(1265.650390625, 1153732.1838378906, 2, 2529.28518…	15	b1^1_367.2297_367.2301_24230.9291;b2^1_438.2668_438.2670_14322.7578;b3^1_552.3097_552.3109_11076.6326;b4^1_738.3890_738.3888_6798.1477;b5^1_839.4367_839.4392_3953.7335;b6^1_952.5208_952.5209_3412.3046;b7^1_1053.5684_1053.5736_6783.7129;b8^1_1150.6212_0.0000_0.0000;b9^1_1263.7053_0.0000_0.0000;b10^1_1620.9632_0.0000_0.0000;y1^1_376.2763_376.2767_34017.5669;y2^1_489.3603_489.3612_3758.1863;y3^1_586…	106.989	76.0729	A2B2C1D1E2F1G3gfedD1dcba	0.0013423	0	0			0	Complex	0
24255	37	24254	24246	0	58.3003,0.0000	3	1280.93	1280.93	0.0175781	3839.77	3839.75	1913.68	N4H5S1	1926.07	VYKPSAGNNSLYR	n[TMT10plex]VYK[TMT10plex]PSAGNNSLYR	NORMAL	Beta-2-glycoprotein 1	APOH	P02749	162	632502	138.056	10	9	13	N1:[2129.1522860642(1064.5689697265625, 218299.36767578125, 2, 2127.122339453125)];N2:[2332.2316860642(1166.6280517578125, 86650.8828125, 2, 2331.240503515625)];N2H1:[2494.2844860642(1248.148193359375, 43220.39453125, 2, 2494.28078671875)];N2H2:[2656.3372860642(1328.679443359375, 146463.20263671875, 2, 2655.34328671875)];N2H3:[2818.3900860641997(1410.2064208984375, 114660.96240234375, 2, 2818.397…	12	b1^1_329.2392_329.2393_20489.0974;b2^1_492.3025_492.3036_12713.3958;b3^1_849.5604_849.5620_54170.0476;b4^1_946.6132_0.0000_0.0000;b5^1_1033.6452_1033.6482_2811.7720;b6^1_1104.6823_1104.6854_3001.5244;b7^1_1161.7038_0.0000_0.0000;b8^1_1275.7467_0.0000_0.0000;b9^1_1389.7896_0.0000_0.0000;b10^1_1476.8216_0.0000_0.0000;b11^1_1589.9057_0.0000_0.0000;b12^1_1752.9690_1752.9633_1244.4335;b13^1_1909.0702_…	49.4745	75.0596	A2B2C1D1E2F1G3gfedD1E2F1fedcba	-2.02995	0	0			0	Complex	0
31248	37	31247	31246	0	74.0178,0.0000	3	1163.88	1163.55	-0.99646	3487.61	3488.6	1913.68	N4H5S1	1574.92	VQPFNVTQGK	n[TMT10plex]VQPFNVTQGK[TMT10plex]	NORMAL	Lysosome-associated membrane glycoprotein 2	LAMP2	P13473	356	558898	138.056	10	9	14	N1:[1777.9980180642(890.0086059570312, 353345.4970703125, 2, 1778.0016119140626)];N2:[1981.0774180642(991.5489501953125, 100866.3818359375, 2, 1981.082300390625)];N2H1:[2143.1302180642(1072.070556640625, 76218.890625, 2, 2142.12551328125)];N2H2:[2305.1830180642(1153.1070556640625, 240844.01171875, 2, 2304.198511328125)];N2H3:[2467.2358180642(1234.1292724609375, 251555.15747070312, 2, 2466.2429449…	18	b1^1_329.2392_329.2396_38623.5493;b2^1_457.2977_457.2986_72934.7922;b3^1_554.3505_554.3533_3810.6577;b4^1_701.4189_701.4199_12256.6067;b5^1_815.4619_815.4644_19233.4607;b6^1_914.5303_914.5331_14031.9521;b7^1_1015.5779_1015.5743_5858.6409;b8^1_1143.6365_1143.6411_4607.3123;b9^1_1200.6580_1200.6566_22977.6743;b10^1_1557.9159_1557.9005_54994.0592;y1^1_376.2763_376.2768_12998.2537;y2^1_433.2977_433.2…	154.659	73.6644	A2B2C1D1E2F1G3gfedD1E2F1fedcba	2.00578	0	0			0	Complex	0
16120	37	16119	16116	0	39.9434,0.0000	3	1268.23	1268.24	0.00805664	3801.69	3801.67	2059.73	N4H5F1S1	1741.94	YKNNSDISSTR	n[TMT10plex]YK[TMT10plex]NNSDISSTR	NORMAL	Immunoglobulin heavy constant mu	IGHM	P01871	46	826402	138.056	10	9	18	N1:[1945.0158500641999(973.5173950195312, 32437.8544921875, 2, 1945.0191900390626)];N2:[2148.0952500641997(1075.0596923828125, 12110.239501953125, 2, 2148.103784765625)];N2H1:[2310.1480500641997(1156.0849609375, 6480.53857421875, 2, 2310.154321875)];N2H2:[2472.2008500641996(1236.6051025390625, 16399.067504882812, 2, 2471.194605078125)];N2H2F1:[2618.2587500642(1309.6383056640625, 82198.25170898438…	14	b1^1_393.2341_393.2350_3630.9255;b2^1_750.4920_750.4931_4856.4141;b3^1_864.5349_864.5296_2174.2397;b4^1_978.5778_978.5771_2544.9767;b5^1_1065.6099_0.0000_0.0000;b6^1_1180.6368_1180.6375_8186.3821;b7^1_1293.7209_0.0000_0.0000;b8^1_1380.7529_0.0000_0.0000;b9^1_1467.7849_0.0000_0.0000;b10^1_1568.8326_0.0000_0.0000;b11^1_1724.9337_0.0000_0.0000;y1^1_175.1195_175.1196_14270.6885;y2^1_276.1672_276.1674…	80.5473	73.4275	A2B2C1D1E2F1G3gfedD1E2F1fedcbB5ba	-0.00790299	1	0			0	Complex	0
22978	37	22977	22975	0	55.3982,0.0000	3	990.788	990.458	-0.989136	2968.35	2969.33	1581.56	N3H6	1387.78	GHTLTLNFTR	n[TMT10plex]GHTLTLNFTR	NORMAL	Lysosome-associated membrane glycoprotein 1	LAMP1	P11279	103	463263	138.056	10	9	12	N1:[1590.8568820642001(796.4382934570312, 157101.5126953125, 2, 1590.8609869140626)];N2:[1793.9362820642(897.978271484375, 122911.14794921875, 2, 1793.94094296875)];N2H1:[1955.9890820642(979.0049438476562, 115826.5, 2, 1955.9942876953126)];N2H2:[2118.0418820642(1059.5296630859375, 226271.9490966797, 2, 2117.043726171875)];N2H3:[2280.0946820642002(1140.5552978515625, 464778.35400390625, 2, 2279.09…	14	b1^1_287.1922_287.1927_10894.8291;b2^1_424.2511_424.2523_13868.3892;b3^1_525.2988_525.3000_13882.5101;b4^1_638.3829_638.3853_14055.2927;b5^1_739.4306_739.4323_15899.0101;b6^1_852.5146_852.5184_9831.5388;b7^1_966.5575_966.5599_10061.4534;b8^1_1113.6260_1113.6259_4281.4590;b9^1_1214.6736_1214.6775_1030.8058;b10^1_1370.7747_1370.7723_28014.9052;y1^1_175.1195_175.1197_17264.5652;y2^1_276.1672_276.167…	90.6099	73.3109	A2B2C1D1E2edD1E1eE1F1fedcba	-1.0003	0	0			0	Hybrid	0
15031	37	15030	15029	0	37.4323,0.0000	3	1073.49	1073.49	-0.0032959	3217.45	3217.44	1622.58	N4H5	1594.86	VVNSTTGPGEHLR	n[TMT10plex]VVNSTTGPGEHLR	NORMAL	Thrombospondin-1	THBS1	P07996	1067	1.45724e+06	138.056	10	8	11	N1:[1797.9424030642(899.9810791015625, 441041.78271484375, 2, 1797.946558203125)];N2:[2001.0218030642(1001.02197265625, 184405.64111328125, 2, 2000.0283453125)];N2H1:[2163.0746030642(1082.0430908203125, 179430.80822753906, 2, 2162.070581640625)];N2H2:[2325.1274030642(1163.075439453125, 522885.1198730469, 2, 2324.13527890625)];N2H3:[2487.1802030642(1244.098388671875, 444450.6818847656, 2, 2486.181…	21	b1^1_329.2392_329.2397_43631.5762;b2^1_428.3076_428.3082_19473.8274;b3^1_542.3505_542.3524_8295.3324;b4^1_629.3825_629.3841_2927.8623;b5^1_730.4302_730.4323_3765.4954;b6^1_831.4779_0.0000_0.0000;b7^1_888.4994_888.5029_851.0867;b8^1_985.5521_0.0000_0.0000;b9^1_1042.5736_0.0000_0.0000;b10^1_1171.6162_1171.6184_7232.3928;b11^1_1308.6751_1308.6846_9362.6763;b12^1_1421.7592_0.0000_0.0000;b13^1_1577.86…	160.054	72.9722	A2B2C1D1E2F1fedD1E2F1fedcba	0.00365436	0	0			0	Complex	0
12855	37	12854	12847	0	32.4757,0.0000	4	934.94	934.939	-0.00366211	3735.72	3735.71	1606.59	N4H4F1	2129.13	TKPREEQYNSTYR	n[TMT10plex]TK[TMT10plex]PREEQYNSTYR	NORMAL	Immunoglobulin heavy constant gamma 1	IGHG1	P01857	180	1.34498e+06	138.056	10	7	15	N1:[2332.2065060642003(1167.1136474609375, 13666.825927734375, 2, 2332.211694921875)];N2:[2535.2859060642004(846.1065063476562, 19500.316772460938, 3, 2535.2961190429687)];N2H1:[2697.3387060642003(1349.681884765625, 16395.469116210938, 2, 2697.34816953125)];N2H2:[2859.3915060642003(1430.7115478515625, 41792.728271484375, 2, 2859.407495703125)];N2H2F1:[3005.4494060642(1503.2418212890625, 427369.75…	11	b1^1_331.2184_331.2197_5446.6729;b2^1_688.4763_688.4780_23064.2148;b3^1_785.5291_0.0000_0.0000;b4^1_941.6302_941.6347_5789.9076;b5^1_1070.6728_0.0000_0.0000;b6^1_1199.7154_1199.7195_25138.5869;b7^1_1327.7740_1327.7834_7915.3713;b8^1_1490.8373_1490.8450_4130.8326;b9^1_1604.8802_0.0000_0.0000;b10^1_1691.9123_0.0000_0.0000;b11^1_1792.9599_0.0000_0.0000;b12^1_1956.0233_0.0000_0.0000;b13^1_2112.1244_0…	44.2482	72.6045	A2B2C1D1E2F1fedD1E2edcbB5ba	0.00518886	1	0			0	Complex	0
15175	37	15174	15173	0	37.7636,0.0000	3	1087.17	1087.17	-0.000732422	3258.48	3258.47	1663.61	N5H4	1594.86	VVNSTTGPGEHLR	n[TMT10plex]VVNSTTGPGEHLR	NORMAL	Thrombospondin-1	THBS1	P07996	1067	2.32014e+06	138.056	10	8	13	N1:[1797.9424030642(899.9810180664062, 1018588.853515625, 2, 1797.9464361328126)];N2:[2001.0218030642(1001.0216064453125, 829668.8688964844, 2, 2000.027612890625)];N2H1:[2163.0746030642(1083.0484619140625, 79581.5771484375, 2, 2164.081323828125)];N2H2:[2325.1274030642(1163.072265625, 158222.123046875, 2, 2324.12893125)];N3H2:[2528.2068030642(1264.613037109375, 1866377.24609375, 2, 2527.2104742187…	20	b1^1_329.2392_329.2397_90410.4672;b2^1_428.3076_428.3085_41974.4258;b3^1_542.3505_542.3516_18716.7925;b4^1_629.3825_629.3851_2711.4026;b5^1_730.4302_730.4294_1707.0668;b6^1_831.4779_0.0000_0.0000;b7^1_888.4994_888.5030_3233.3064;b8^1_985.5521_0.0000_0.0000;b9^1_1042.5736_0.0000_0.0000;b10^1_1171.6162_1171.6168_20575.7441;b11^1_1308.6751_0.0000_0.0000;b12^1_1421.7592_0.0000_0.0000;b13^1_1577.8603_…	155.917	72.3875	A2B2C1D1E2F1fedD2dD1E2edcba	-0.997322	0	1			0	Complex	0
16174	37	16173	16169	0	40.0672,0.0000	3	1268.95	1268.95	-0.00366211	3803.81	3803.79	1913.68	N4H5S1	1890.11	KKEDALNETR	n[TMT10plex]K[TMT10plex]K[TMT10plex]EDALNETR	NORMAL	Clusterin	CLU	P10909	86	672082	138.056	10	9	12	N1:[2093.1937050642(1047.108642578125, 132498.34759521484, 2, 2092.20168515625)];N2:[2296.2731050642(1149.148193359375, 65546.63903808594, 2, 2296.28078671875)];N2H1:[2458.3259050642(1230.1744384765625, 31652.99853515625, 2, 2458.333276953125)];N2H2:[2620.3787050642(1310.6953125, 98765.2900390625, 2, 2619.375025)];N2H3:[2782.4315050642(1391.7279052734375, 77633.51098632812, 2, 2781.440210546875)]…	11	b1^1_587.4287_587.4299_7389.1304;b2^1_944.6865_944.6868_3695.2190;b3^1_1073.7291_0.0000_0.0000;b4^1_1188.7561_0.0000_0.0000;b5^1_1259.7932_1259.7954_6489.9971;b6^1_1372.8773_1372.8817_4281.0145;b7^1_1486.9202_0.0000_0.0000;b8^1_1615.9628_1615.9690_1250.8140;b9^1_1717.0105_1716.9839_2916.5043;b10^1_1873.1116_0.0000_0.0000;y1^1_175.1195_175.1196_11246.5098;y2^1_276.1672_276.1674_17619.9316;y3^1_405…	52.8526	71.9783	A2B2C1D1E2F1G3gfedD1E2F1fedcba	-0.99202	0	0			0	Complex	0
13638	37	13637	13633	0	34.2451,0.0000	3	1074.82	1074.82	-0.00439453	3221.45	3221.44	1622.58	N4H5	1598.86	VVNSTTGTGEHLR	n[TMT10plex]VVNSTTGTGEHLR	NORMAL	Thrombospondin-2	THBS2	P35442	1069	1.42788e+06	138.056	10	9	11	N1:[1801.9373170642(901.9781494140625, 474634.47705078125, 2, 1801.940698828125)];N2:[2005.0167170641998(1003.0192260742188, 163522.30346679688, 2, 2004.0228521484376)];N2H1:[2167.0695170641998(1084.54443359375, 204867.0704345703, 2, 2167.0732671875)];N2H2:[2329.1223170641997(1165.068603515625, 541839.037109375, 2, 2328.12160703125)];N2H3:[2491.1751170642(1246.597900390625, 440210.900390625, 2, 2…	22	b1^1_329.2392_329.2395_43229.5610;b2^1_428.3076_428.3083_23204.8652;b3^1_542.3505_542.3515_4951.4004;b4^1_629.3825_629.3839_2861.4985;b5^1_730.4302_0.0000_0.0000;b6^1_831.4779_831.4798_6591.7017;b7^1_888.4994_888.5017_1092.4928;b8^1_989.5470_989.5504_1151.0272;b9^1_1046.5685_0.0000_0.0000;b10^1_1175.6111_1175.6146_12193.8569;b11^1_1312.6700_1312.6732_8911.5945;b12^1_1425.7541_0.0000_0.0000;b13^1_…	173.214	71.7723	A2B2C1D1E2F1fedD1E2F1fedcba	-1.00579	0	0			0	Complex	0
22167	37	22166	22159	0	53.5665,0.0000	3	1280.91	1280.9	-0.0065918	3839.69	3839.69	2059.73	N4H5F1S1	1779.96	SKNGSDDQDK	n[TMT10plex]SK[TMT10plex]NGSDDQDK[TMT10plex]	NORMAL	Kinectin	KTN1	Q86UP2	172	746070	138.056	10	9	18	N1:[1983.0365360641997(992.5215454101562, 115409.01147460938, 2, 1983.0274908203126)];N2:[2186.1159360641996(1094.0616455078125, 32452.263671875, 2, 2186.107691015625)];N2H1:[2348.1687360641995(1175.087890625, 33884.79345703125, 2, 2348.16018125)];N2H2:[2510.2215360641994(1255.5799560546875, 87316.20202636719, 2, 2509.144312109375)];N2H2F1:[2656.2794360641997(1329.1431884765625, 190391.3330078125…	6	b1^1_317.2028_317.2032_10346.8799;b2^1_674.4607_0.0000_0.0000;b3^1_788.5036_0.0000_0.0000;b4^1_845.5251_0.0000_0.0000;b5^1_932.5571_0.0000_0.0000;b6^1_1047.5840_0.0000_0.0000;b7^1_1162.6110_1162.6016_4524.7754;b8^1_1290.6696_0.0000_0.0000;b9^1_1405.6965_1405.6943_1441.2812;b10^1_1762.9544_1762.9396_28777.2474;y1^1_376.2763_0.0000_0.0000;y2^1_491.3032_0.0000_0.0000;y3^1_619.3618_619.3643_1341.6517…	17.0879	70.1184	A2B2C1D1E2F1G3gfedD1E2F1fedcbB5ba	-0.00904524	1	0			0	Complex	0.00725222
27664	37	27663	27661	0	65.9239,0.0000	3	1033.8	1033.47	-1.01074	3097.38	3098.38	1710.6	N3H5S1	1387.78	GHTLTLNFTR	n[TMT10plex]GHTLTLNFTR	NORMAL	Lysosome-associated membrane glycoprotein 1	LAMP1	P11279	103	1.99791e+06	138.056	10	9	11	N1:[1590.8568820642001(796.4384155273438, 667894.9294433594, 2, 1590.8612310546876)];N2:[1793.9362820642(897.9785766601562, 536952.490234375, 2, 1793.9415533203126)];N2H1:[1955.9890820642(979.0047607421875, 559330.759765625, 2, 1955.993921484375)];N2H2:[2118.0418820642(1059.5328369140625, 1961322.2106933594, 2, 2117.050073828125)];N2H3:[2280.0946820642002(1140.5599365234375, 5585949.03515625, 2, …	17	b1^1_287.1922_287.1926_68329.3081;b2^1_424.2511_424.2525_92674.4307;b3^1_525.2988_525.3006_82390.3090;b4^1_638.3829_638.3843_89389.4180;b5^1_739.4306_739.4326_89743.3945;b6^1_852.5146_852.5165_68473.8872;b7^1_966.5575_966.5596_55249.3091;b8^1_1113.6260_1113.6268_25176.5830;b9^1_1214.6736_1214.6852_40958.9661;b10^1_1370.7747_1370.7676_172307.8372;y1^1_175.1195_175.1197_67362.9756;y2^1_276.1672_276…	153.473	69.8403	A2B2C1D1E2F1fF3fedD1E1edcba	-0.998471	0	0			0	Hybrid	0
23547	37	23546	23541	0	56.6845,0.0000	3	1236.24	1235.91	-0.980713	3704.72	3705.66	2059.73	N4H5F1S1	1645.93	STPNLSLDDVK	n[TMT10plex]STPNLSLDDVK[TMT10plex]	NORMAL	Nuclear receptor coactivator 1	NCOA1	Q15788	765	938140	138.056	10	9	19	N1:[1849.0086400641999(925.5271606445312, 202743.3486328125, 2, 1849.0387212890626)];N2:[2052.0880400642(1027.06689453125, 58932.3291015625, 2, 2052.1181890625)];N2H1:[2214.1408400642(1108.0941162109375, 54981.2138671875, 2, 2214.172632421875)];N2H2:[2376.1936400642(1189.1202392578125, 147750.787109375, 2, 2376.224878515625)];N2H2F1:[2522.2515400641996(1261.6439208984375, 301941.5450439453, 2, 25…	6	b1^1_317.2028_0.0000_0.0000;b2^1_418.2505_0.0000_0.0000;b3^1_515.3032_0.0000_0.0000;b4^1_629.3462_0.0000_0.0000;b5^1_742.4302_0.0000_0.0000;b6^1_829.4622_829.4785_22955.4336;b7^1_942.5463_0.0000_0.0000;b8^1_1057.5733_1057.5656_41372.8008;b9^1_1172.6002_0.0000_0.0000;b10^1_1271.6686_0.0000_0.0000;b11^1_1628.9265_1628.9437_71682.2545;y1^1_376.2763_376.2770_34316.8916;y2^1_475.3447_0.0000_0.0000;y3^…	18.0292	69.7901	A2B2C1D1E2F1G3gfedD1E2F1fedcbB5ba	0.0300812	1	0			0	Complex	0.00662252
33665	37	33664	33658	0	79.4736,0.0000	3	1099.86	1099.52	-1.01843	3295.55	3296.54	1913.68	N4H5S1	1382.87	LLNINPNK	n[TMT10plex]LLNINPNK[TMT10plex]	NORMAL	Lysosome-associated membrane glycoprotein 1	LAMP1	P11279	261	337616	138.056	10	9	14	N1:[1585.9445240641999(793.9815063476562, 157715.22821044922, 2, 1585.9474126953126)];N2:[1789.0239240641997(896.0234375, 26209.450439453125, 2, 1790.031275)];N2H1:[1951.0767240641999(976.5496826171875, 46602.829040527344, 2, 1951.083765234375)];N2H2:[2113.1295240642(1057.0762939453125, 160561.22619628906, 2, 2112.136987890625)];N2H3:[2275.1823240641997(1139.102294921875, 85971.55029296875, 2, 22…	12	b1^1_343.2548_343.2552_13257.6361;b2^1_456.3389_456.3396_11705.7937;b3^1_570.3818_570.3831_31697.9753;b4^1_683.4659_683.4679_21696.6655;b5^1_797.5088_797.5103_53495.5132;b6^1_894.5616_894.5636_1594.3514;b7^1_1008.6045_1008.6068_17052.8032;b8^1_1365.8624_0.0000_0.0000;y1^1_376.2763_376.2763_17439.4340;y2^1_490.3192_0.0000_0.0000;y3^1_587.3720_587.3726_14521.8969;y4^1_701.4149_701.4141_6256.1599;y5…	84.1947	69.7557	A2B2C1D1E2F1G3gfedD1E2F1fedcba	-1.00091	0	0			0	Complex	0
16442	37	16441	16427	0	40.6060,0.0000	3	1171.86	1171.86	-0.00366211	3512.54	3512.53	1913.68	N4H5S1	1598.86	VVNSTTGTGEHLR	n[TMT10plex]VVNSTTGTGEHLR	NORMAL	Thrombospondin-2	THBS2	P35442	1069	1.10314e+06	138.056	10	9	13	N1:[1801.9373170642(901.9786376953125, 500027.81689453125, 2, 1801.941675390625)];N2:[2005.0167170641998(1003.5191650390625, 157256.86938476562, 2, 2005.022730078125)];N2H1:[2167.0695170641998(1084.0435791015625, 176970.45471191406, 2, 2166.071558203125)];N2H2:[2329.1223170641997(1165.07177734375, 485868.6682128906, 2, 2328.1279546875)];N2H3:[2491.1751170642(1246.59814453125, 454084.95703125, 2, …	21	b1^1_329.2392_329.2396_42725.3872;b2^1_428.3076_428.3083_18519.5713;b3^1_542.3505_542.3519_8151.8162;b4^1_629.3825_629.3853_1757.9615;b5^1_730.4302_0.0000_0.0000;b6^1_831.4779_0.0000_0.0000;b7^1_888.4994_888.4982_958.2173;b8^1_989.5470_0.0000_0.0000;b9^1_1046.5685_0.0000_0.0000;b10^1_1175.6111_1175.6154_11157.0571;b11^1_1312.6700_1312.6705_9491.2764;b12^1_1425.7541_0.0000_0.0000;b13^1_1581.8552_1…	160.808	69.703	A2B2C1D1E2F1G3gfedD1E2F1fedcba	0.00435833	0	0			0	Complex	0
15110	37	15109	15107	0	37.6142,0.0000	3	1141.19	1140.86	-0.991333	3419.55	3420.52	1825.66	N5H5	1594.86	VVNSTTGPGEHLR	n[TMT10plex]VVNSTTGPGEHLR	NORMAL	Thrombospondin-1	THBS1	P07996	1067	745798	138.056	10	7	14	N1:[1797.9424030642(899.9813232421875, 193011.74975585938, 2, 1797.947046484375)];N2:[2001.0218030642(1001.020751953125, 172317.08544921875, 2, 2000.02590390625)];N2H1:[2163.0746030642(1082.547119140625, 17482.236328125, 2, 2163.07863828125)];N2H2:[2325.1274030642(1163.5750732421875, 23742.88818359375, 2, 2325.134546484375)];N3H2:[2528.2068030642(1264.613037109375, 340984.66015625, 2, 2527.210474…	16	b1^1_329.2392_329.2397_21970.6514;b2^1_428.3076_428.3082_8378.5889;b3^1_542.3505_542.3507_1300.2711;b4^1_629.3825_629.3831_1006.4879;b5^1_730.4302_0.0000_0.0000;b6^1_831.4779_0.0000_0.0000;b7^1_888.4994_888.5009_1535.2888;b8^1_985.5521_0.0000_0.0000;b9^1_1042.5736_0.0000_0.0000;b10^1_1171.6162_1171.6150_1172.7458;b11^1_1308.6751_0.0000_0.0000;b12^1_1421.7592_0.0000_0.0000;b13^1_1577.8603_1577.857…	89.5376	69.3638	A2B2C1D1E2F1fedD2dD1E2F1fedcba	0.00450885	0	1			0	Complex	0
27607	37	27606	27605	0	65.7991,0.0000	3	1333.28	1333.27	-0.00439453	3996.8	3996.76	2350.83	N4H5F1S2	1645.93	STPNLSLDDVK	n[TMT10plex]STPNLSLDDVK[TMT10plex]	NORMAL	Nuclear receptor coactivator 1	NCOA1	Q15788	765	860760	138.056	10	9	22	N1:[1849.0086400641999(925.52783203125, 113840.787109375, 2, 1849.0400640625)];N2:[2052.0880400642(1026.5677490234375, 33892.92248535156, 2, 2051.119898046875)];N2H1:[2214.1408400642(1107.592529296875, 24685.643432617188, 2, 2213.16945859375)];N2H2:[2376.1936400642(1189.6229248046875, 53537.44921875, 2, 2377.230249609375)];N2H2F1:[2522.2515400641996(1261.6484375, 206882.50830078125, 2, 2521.28127…	6	b1^1_317.2028_0.0000_0.0000;b2^1_418.2505_0.0000_0.0000;b3^1_515.3032_0.0000_0.0000;b4^1_629.3462_0.0000_0.0000;b5^1_742.4302_0.0000_0.0000;b6^1_829.4622_0.0000_0.0000;b7^1_942.5463_942.5293_1554.6189;b8^1_1057.5733_1057.5665_34935.5298;b9^1_1172.6002_0.0000_0.0000;b10^1_1271.6686_0.0000_0.0000;b11^1_1628.9265_1628.9502_71736.4155;y1^1_376.2763_376.2768_36896.1775;y2^1_475.3447_0.0000_0.0000;y3^1…	17.2518	68.583	A2B2C1D1E2F1fF3fedD1E2F1fF3fedcbB5ba	0.031424	1	0			0	Complex	0.00726392
22090	37	22089	22088	0	53.4019,0.0000	3	998.433	998.432	-0.000915527	2992.27	2992.26	1606.59	N4H4F1	1385.68	EEQFNSTFR	n[TMT10plex]EEQFNSTFR	NORMAL	Immunoglobulin heavy constant gamma 2	IGHG2	P01859	176	1.18595e+06	138.056	10	8	14	N1:[1588.7572280642(795.3878173828125, 65658.87634277344, 2, 1588.760034765625)];N2:[1791.8366280641999(896.9287109375, 51842.634765625, 2, 1791.841821875)];N2H1:[1953.8894280641998(977.9555053710938, 54373.28076171875, 2, 1953.8954107421876)];N2H2:[2115.9422280642(1058.981689453125, 172892.8515625, 2, 2115.94777890625)];N2H2F1:[2262.0001280642(1131.5074462890625, 433564.21826171875, 2, 2260.9992…	13	b1^1_359.2134_359.2141_13526.3613;b2^1_488.2559_488.2569_24020.4304;b3^1_616.3145_616.3158_29710.2676;b4^1_763.3829_763.3847_21057.7871;b5^1_877.4259_877.4286_18151.9553;b6^1_964.4579_964.4557_1797.6514;b7^1_1065.5056_1065.5100_6002.6772;b8^1_1212.5740_1212.5720_13096.8457;b9^1_1368.6751_1368.6669_94323.2356;y1^1_175.1195_175.1196_28111.2090;y2^1_322.1879_322.1884_4565.2397;y3^1_423.2356_423.2366…	90.9027	68.0771	A2B2C1D1E2F1fedD1E2edcbB5ba	0.0028067	1	0			0	Complex	0
23483	37	23482	23472	0	56.5409,0.0000	3	1249.91	1249.92	0.00292969	3746.72	3746.69	2100.76	N5H4F1S1	1645.93	STPNLSLDDVK	n[TMT10plex]STPNLSLDDVK[TMT10plex]	NORMAL	Nuclear receptor coactivator 1	NCOA1	Q15788	765	387185	138.056	10	9	19	N1:[1849.0086400641999(926.0285034179688, 41670.02752685547, 2, 1850.0414068359376)];N2:[2052.0880400642(1027.064453125, 15679.1796875, 2, 2052.11330625)];N2H1:[2214.1408400642(1108.09619140625, 13757.59765625, 2, 2214.1767828125)];N2H2:[2376.1936400642(1189.120849609375, 68509.61547851562, 2, 2376.22609921875)];N2H2F1:[2522.2515400641996(1262.1488037109375, 117203.404296875, 2, 2522.282007421875…	7	b1^1_317.2028_0.0000_0.0000;b2^1_418.2505_0.0000_0.0000;b3^1_515.3032_0.0000_0.0000;b4^1_629.3462_0.0000_0.0000;b5^1_742.4302_0.0000_0.0000;b6^1_829.4622_0.0000_0.0000;b7^1_942.5463_0.0000_0.0000;b8^1_1057.5733_1057.5651_21667.6781;b9^1_1172.6002_0.0000_0.0000;b10^1_1271.6686_1271.6918_7208.9829;b11^1_1628.9265_1628.9399_40913.7900;y1^1_376.2763_376.2768_19710.2010;y2^1_475.3447_0.0000_0.0000;y3^…	23.3217	66.8785	A2B2C1D1E2F2G3gfedD1E2F1fedcbB5ba	0.028848	1	0			0	Complex	0.00181984
25707	37	25706	25703	0	61.5464,0.0000	3	1236.57	1236.57	-0.00183105	3706.68	3706.67	2059.73	N4H5F1S1	1646.94	VPNGSNPYTLK	n[TMT10plex]VPNGSNPYTLK[TMT10plex]	NORMAL	Heterogeneous nuclear ribonucleoprotein L-like	HNRNPLL	Q8WVV9	525	817794	138.056	10	9	20	N1:[1850.0191460642(926.01953125, 134684.138671875, 2, 1850.0234625)];N2:[2053.0985460642(1027.0584716796875, 43358.132080078125, 2, 2052.101343359375)];N2H1:[2215.1513460642(1108.587646484375, 48596.660095214844, 2, 2215.15969296875)];N2H2:[2377.2041460642(1189.112548828125, 109605.01965332031, 2, 2376.20949765625)];N2H2F1:[2523.2620460642(1262.146484375, 262653.8388671875, 2, 2522.27736875)];N2…	8	b1^1_329.2392_329.2395_47442.4570;b2^1_426.2919_0.0000_0.0000;b3^1_540.3349_0.0000_0.0000;b4^1_597.3563_0.0000_0.0000;b5^1_684.3884_0.0000_0.0000;b6^1_798.4313_0.0000_0.0000;b7^1_895.4840_0.0000_0.0000;b8^1_1058.5474_1058.5486_16660.3521;b9^1_1159.5951_0.0000_0.0000;b10^1_1272.6791_1272.6720_10272.0778;b11^1_1629.9370_1629.9370_35314.5430;y1^1_376.2763_376.2767_31546.2837;y2^1_489.3603_0.0000_0.0…	31.1597	66.7603	A2B2C1D1E2F1fF3fedD1E2F1fedcbB5ba	0.00369358	1	0			0	Complex	0
36556	37	36555	36548	0	86.1238,0.0000	3	1091.16	1091.17	0.00585938	3270.48	3270.46	1694.6	N3H4F1S1	1575.86	ALGFENATQALGR	n[TMT10plex]ALGFENATQALGR	NORMAL	Galectin-3-binding protein	LGALS3BP	Q08380	69	69018.6	138.056	10	8	12	N1:[1778.9365910641998(890.4777221679688, 36765.72607421875, 2, 1778.9398443359376)];N2:[1982.0159910641996(992.5209350585938, 11099.779907226562, 2, 1983.0262701171876)];N2H1:[2144.0687910641996(1073.039794921875, 18439.9267578125, 2, 2144.06398984375)];N2H2:[2306.1215910641995(1154.0694580078125, 76628.84069824219, 2, 2306.123316015625)];N2H2F1:[2452.1794910641997(1227.0986328125, 104783.470703…	10	b1^1_301.2079_301.2080_7385.3804;b2^1_414.2919_414.2932_1260.0289;b3^1_471.3134_471.3159_809.7784;b4^1_618.3818_618.3817_896.8869;b5^1_747.4244_0.0000_0.0000;b6^1_861.4673_0.0000_0.0000;b7^1_932.5044_0.0000_0.0000;b8^1_1033.5521_0.0000_0.0000;b9^1_1161.6107_0.0000_0.0000;b10^1_1232.6478_0.0000_0.0000;b11^1_1345.7319_0.0000_0.0000;b12^1_1402.7533_0.0000_0.0000;b13^1_1558.8545_0.0000_0.0000;y1^1_17…	31.2222	66.6454	A2B2C1D1E2F1G3gfedD1dcbB5ba	0.00325327	1	0			0	Complex	0
17956	37	17955	17949	0	44.0994,0.0000	3	1170.52	1170.52	-0.0032959	3508.55	3508.54	1913.68	N4H5S1	1594.86	VVNSTTGPGEHLR	n[TMT10plex]VVNSTTGPGEHLR	NORMAL	Thrombospondin-1	THBS1	P07996	1067	421985	138.056	10	9	12	N1:[1797.9424030642(900.4821166992188, 110941.5595703125, 2, 1798.9486333984376)];N2:[2001.0218030642(1001.521484375, 55169.6171875, 2, 2001.02736875)];N2H1:[2163.0746030642(1082.546875, 52338.060546875, 2, 2163.07815)];N2H2:[2325.1274030642(1163.5738525390625, 169992.64038085938, 2, 2325.132105078125)];N2H3:[2487.1802030642(1244.599609375, 157049.111328125, 2, 2487.18361875)];N4H4:[3055.39180306…	13	b1^1_329.2392_329.2397_11471.9678;b2^1_428.3076_428.3081_5729.4639;b3^1_542.3505_0.0000_0.0000;b4^1_629.3825_0.0000_0.0000;b5^1_730.4302_0.0000_0.0000;b6^1_831.4779_0.0000_0.0000;b7^1_888.4994_0.0000_0.0000;b8^1_985.5521_0.0000_0.0000;b9^1_1042.5736_0.0000_0.0000;b10^1_1171.6162_0.0000_0.0000;b11^1_1308.6751_1308.6772_4382.1443;b12^1_1421.7592_1421.7380_1084.0593;b13^1_1577.8603_0.0000_0.0000;y1^…	58.9783	66.5551	A2B2C1D1E2F1G3gfedD1E2F1fedcba	0.00279987	0	0			0	Complex	0
36196	37	36195	36194	0	85.2930,0.0000	3	1005.1	1005.1	-0.00183105	3012.29	3012.28	1872.65	N3H6S1	1139.63	NGSLFAFR	n[TMT10plex]NGSLFAFR	NORMAL	Vitronectin	VTN	P04004	169	272838	1342.72	10	9	14	N1:[1342.7084280642(1343.718505859375, 58336.24365234375, 1, 1342.710705859375)];N2:[1545.7878280641999(773.9027709960938, 33176.36315917969, 2, 1545.7899419921876)];N2H1:[1707.8406280641998(854.9287109375, 31442.7578125, 2, 1707.841821875)];N2H2:[1869.8934280642(936.4586791992188, 58244.0625, 2, 1870.9017583984376)];N2H3:[2031.9462280641999(1016.4830322265625, 193223.9678955078, 2, 2030.95046445…	11	b1^1_344.2137_344.2135_2208.9128;b2^1_401.2351_0.0000_0.0000;b3^1_488.2672_0.0000_0.0000;b4^1_601.3512_601.3525_1607.6228;b5^1_748.4197_748.4187_1489.6726;b6^1_819.4568_819.4657_1109.0292;b7^1_966.5252_0.0000_0.0000;b8^1_1122.6263_1122.6342_28609.7223;y1^1_175.1195_175.1195_11834.1191;y2^1_322.1879_0.0000_0.0000;y3^1_393.2250_0.0000_0.0000;y4^1_540.2934_540.2950_1364.7815;y5^1_653.3775_653.3768_1…	62.7005	65.8722	A2B2C1D1E2F1G3gfedD1E1eE1edcba	0.00204615	0	0			0	Hybrid	0
23231	37	23230	23229	0	55.9742,0.0000	3	936.771	936.434	-1.01001	2806.28	2807.28	1419.5	N3H5	1387.78	GHTLTLNFTR	n[TMT10plex]GHTLTLNFTR	NORMAL	Lysosome-associated membrane glycoprotein 1	LAMP1	P11279	103	700043	138.056	10	7	10	N1:[1590.8568820642001(796.4378051757812, 274637.0498046875, 2, 1590.8600103515626)];N2:[1793.9362820642(897.9783325195312, 242916.14672851562, 2, 1793.9410650390626)];N2H1:[1955.9890820642(979.00439453125, 294603.2177734375, 2, 1955.9931890625)];N2H2:[2118.0418820642(1059.5355224609375, 766380.337890625, 2, 2117.055444921875)];N2H3:[2280.0946820642002(1140.0592041015625, 2116930.674560547, 2, 22…	14	b1^1_287.1922_287.1924_19206.9949;b2^1_424.2511_424.2522_21291.1370;b3^1_525.2988_525.3000_24432.7261;b4^1_638.3829_638.3843_25070.4927;b5^1_739.4306_739.4323_22114.5664;b6^1_852.5146_852.5173_19573.4453;b7^1_966.5575_966.5582_17579.3501;b8^1_1113.6260_1113.6274_4930.2252;b9^1_1214.6736_0.0000_0.0000;b10^1_1370.7747_1370.7745_40942.2416;y1^1_175.1195_175.1196_19759.8379;y2^1_276.1672_276.1678_384…	95.519	65.86	A2B2C1D1E2edD1E1eE1edcba	-0.989316	0	0			0	Hybrid	0
31780	37	31779	31770	0	75.2290,0.0000	3	1096.19	1096.19	0.0179443	3285.55	3285.52	1710.6	N3H5S1	1574.92	VQPFNVTQGK	n[TMT10plex]VQPFNVTQGK[TMT10plex]	NORMAL	Lysosome-associated membrane glycoprotein 2	LAMP2	P13473	356	207808	204.087	10	9	11	N1:[1777.9980180642(890.0081787109375, 120025.88293457031, 2, 1778.000757421875)];N2:[1981.0774180642(991.5486450195312, 34838.17138671875, 2, 1981.0816900390626)];N2H1:[2143.1302180642(1072.5751953125, 32319.920166015625, 2, 2143.134790625)];N2H2:[2305.1830180642(1153.0985107421875, 123988.1259765625, 2, 2304.181421484375)];N2H3:[2467.2358180642(1234.1297607421875, 301834.66259765625, 2, 2466.24…	12	b1^1_329.2392_329.2393_15484.4183;b2^1_457.2977_457.2981_23475.3613;b3^1_554.3505_0.0000_0.0000;b4^1_701.4189_701.4172_1509.2833;b5^1_815.4619_815.4663_4808.3544;b6^1_914.5303_0.0000_0.0000;b7^1_1015.5779_0.0000_0.0000;b8^1_1143.6365_1143.6353_1025.7300;b9^1_1200.6580_0.0000_0.0000;b10^1_1557.9159_0.0000_0.0000;y1^1_376.2763_376.2768_9631.6816;y2^1_433.2977_433.2988_9776.3617;y3^1_561.3563_561.35…	63.6899	65.1646	A2B2C1D1E2F1G3gfedD1E1edcba	-0.00288838	0	0			0	Hybrid	0
18973	37	18972	18969	0	46.4029,0.0000	3	1183.87	1183.87	-0.00476074	3548.59	3548.6	1768.64	N4H5F1	1779.96	SKNGSDDQDK	n[TMT10plex]SK[TMT10plex]NGSDDQDK[TMT10plex]	NORMAL	Kinectin	KTN1	Q86UP2	172	746135	138.056	10	9	16	N1:[1983.0365360641997(992.521240234375, 125957.431640625, 2, 1983.02688046875)];N2:[2186.1159360641996(1094.0623779296875, 41352.93408203125, 2, 2186.109155859375)];N2H1:[2348.1687360641995(1175.0899658203125, 47120.37939453125, 2, 2348.164331640625)];N2H2:[2510.2215360641994(1255.6143798828125, 119147.47839355469, 2, 2509.213159765625)];N2H2F1:[2656.2794360641997(1328.6385498046875, 204389.8768…	6	b1^1_317.2028_317.2035_9428.9395;b2^1_674.4607_0.0000_0.0000;b3^1_788.5036_0.0000_0.0000;b4^1_845.5251_0.0000_0.0000;b5^1_932.5571_0.0000_0.0000;b6^1_1047.5840_0.0000_0.0000;b7^1_1162.6110_1162.5968_2837.0065;b8^1_1290.6696_0.0000_0.0000;b9^1_1405.6965_0.0000_0.0000;b10^1_1762.9544_1762.9404_26227.0012;y1^1_376.2763_0.0000_0.0000;y2^1_491.3032_0.0000_0.0000;y3^1_619.3618_619.3635_3007.7607;y4^1_7…	16.9793	64.7611	A2B2C1D1E2F1fedD1E2F1fedcbB5ba	-0.0096681	1	0			0	Complex	0.00724638
27792	37	27791	27788	0	66.2030,0.0000	3	1333.27	1333.27	-0.00292969	3996.8	3995.79	2350.83	N4H5F1S2	1644.96	LWNVSNEVVK	n[TMT10plex]LWNVSNEVVK[TMT10plex]	NORMAL	GATOR complex protein WDR24	WDR24	Q96S15	821	726003	138.056	10	9	21	N1:[1848.0398810642(925.5281372070312, 167477.861328125, 2, 1849.0406744140626)];N2:[2051.1192810642(1027.0687255859375, 49662.052978515625, 2, 2052.121851171875)];N2H1:[2213.1720810642(1108.0955810546875, 40506.0478515625, 2, 2214.175562109375)];N2H2:[2375.2248810642(1189.12255859375, 111067.39404296875, 2, 2376.2295171875)];N2H2F1:[2521.2827810642(1261.6453857421875, 272988.9306640625, 2, 2521.…	6	b1^1_343.2548_0.0000_0.0000;b2^1_529.3341_0.0000_0.0000;b3^1_643.3771_0.0000_0.0000;b4^1_742.4455_742.4474_60224.7930;b5^1_829.4775_829.4802_20975.4272;b6^1_943.5204_943.5236_21680.6608;b7^1_1072.5630_1072.5841_2478.2051;b8^1_1171.6314_0.0000_0.0000;b9^1_1270.6999_0.0000_0.0000;b10^1_1627.9577_0.0000_0.0000;y1^1_376.2763_376.2769_38999.3257;y2^1_475.3447_0.0000_0.0000;y3^1_574.4131_0.0000_0.0000;…	19.6422	64.7249	A2B2C1D1E2F1fF3fedD1E2F1fF3fedcbB5ba	1.00054	1	0			0	Complex	0.0051458
16393	37	16392	16379	0	40.5106,0.0000	4	926.943	926.942	-0.00537109	3703.74	3703.72	1606.59	N4H4F1	2097.14	TKPREEQFNSTFR	n[TMT10plex]TK[TMT10plex]PREEQFNSTFR	NORMAL	Immunoglobulin heavy constant gamma 2	IGHG2	P01859	176	1.28391e+06	138.056	10	8	12	N1:[2300.2166760642003(767.7486572265625, 12182.740966796875, 3, 2300.2225716796875)];N2H1:[2665.3488760642003(1333.681396484375, 23080.4921875, 2, 2665.34719296875)];N2H2:[2827.4016760642003(1414.70947265625, 40794.90148925781, 2, 2827.4033453125)];N2H2F1:[2973.4595760642005(1487.2537841796875, 532351.572265625, 2, 2972.491968359375)];N2H3F1:[3135.5123760642(1568.2681884765625, 341257.3979492187…	10	b1^1_331.2184_331.2189_5190.6865;b2^1_688.4763_688.4772_22344.8716;b3^1_785.5291_0.0000_0.0000;b4^1_941.6302_941.6326_2257.6104;b5^1_1070.6728_1070.6770_10692.8467;b6^1_1199.7154_1199.7190_21749.8320;b7^1_1327.7740_0.0000_0.0000;b8^1_1474.8424_0.0000_0.0000;b9^1_1588.8853_0.0000_0.0000;b10^1_1675.9173_0.0000_0.0000;b11^1_1776.9650_0.0000_0.0000;b12^1_1924.0334_0.0000_0.0000;b13^1_2080.1345_0.0000…	36.7413	64.5565	A2B2C1D1E2F1fedD1E2edcbB5ba	0.00589562	1	0			0	Complex	0
18968	37	18967	18956	0	46.3918,0.0000	3	1183.87	1183.87	-0.00109863	3548.59	3549.6	1768.64	N4H5F1	1780.96	MILNSSTEDGIK	n[TMT10plex]M[Oxidation]ILNSSTEDGIK[TMT10plex]	NORMAL	Type-1 angiotensin II receptor	AGTR1	P30556	4	716861	138.056	10	9	16	N1:[1984.0440396862998(993.0222778320312, 90368.6884765625, 2, 1984.0289556640626)];N2:[2187.1234396862997(1094.0625, 36063.797119140625, 2, 2186.1094)];N2H1:[2349.1762396862996(1175.0882568359375, 48059.69482421875, 2, 2348.160913671875)];N2H2:[2511.2290396863(1256.114501953125, 125408.91552734375, 2, 2510.21340390625)];N2H2F1:[2657.2869396863(1328.6351318359375, 235390.00439453125, 2, 2655.2546…	6	b1^1_377.2062_0.0000_0.0000;b2^1_490.2902_0.0000_0.0000;b3^1_603.3743_0.0000_0.0000;b4^1_717.4172_0.0000_0.0000;b5^1_804.4492_0.0000_0.0000;b6^1_891.4813_891.4830_33568.0410;b7^1_992.5289_992.5211_83496.7499;b8^1_1121.5715_0.0000_0.0000;b9^1_1236.5985_0.0000_0.0000;b10^1_1293.6199_0.0000_0.0000;b11^1_1406.7040_0.0000_0.0000;b12^1_1763.9619_1763.9286_21196.7509;y1^1_376.2763_0.0000_0.0000;y2^1_489…	16.4971	64.5032	A2B2C1D1E2F1fedD1E2F1fedcbB5ba	-1.019	1	0			0	Complex	0.00874404
13809	37	13808	13807	0	34.6017,0.0000	3	1063.11	1063.11	-0.00183105	3186.32	3186.31	1768.64	N4H5F1	1417.67	EEQYNSTYR	n[TMT10plex]EEQYNSTYR	NORMAL	Immunoglobulin heavy constant gamma 1	IGHG1	P01857	180	927066	138.056	10	7	15	N1:[1620.7470580642(811.3831787109375, 45922.618713378906, 2, 1620.750757421875)];N2:[1823.8264580641999(913.4232788085938, 18718.337158203125, 2, 1824.8309576171876)];N2H1:[1985.8792580641998(994.4502563476562, 16386.4951171875, 2, 1986.8849126953126)];N2H2:[2147.9320580641997(1074.4697265625, 69319.10412597656, 2, 2146.923853125)];N2H2F1:[2293.9899580642(1147.508056640625, 195833.74548339844, 2…	13	b1^1_359.2134_359.2138_6222.7217;b2^1_488.2559_488.2567_8840.5332;b3^1_616.3145_616.3154_14390.7893;b4^1_779.3779_779.3776_9613.4255;b5^1_893.4208_893.4227_7519.2417;b6^1_980.4528_980.4564_2650.5541;b7^1_1081.5005_1081.4973_1400.1584;b8^1_1244.5638_1244.5555_7553.9176;b9^1_1400.6649_1400.6611_46504.0824;y1^1_175.1195_175.1195_7938.9590;y2^1_338.1828_338.1837_2980.5862;y3^1_439.2305_439.2310_3493.…	84.1591	64.2305	A2B2C1D1E2F1fedD1E2F1fedcbB5ba	0.00295444	1	0			0	Complex	0
21098	37	21097	21092	0	51.1704,0.0000	3	1073.14	1073.14	-0.0117188	3216.39	3216.39	1095.4	N3H3	2121	EHEGAIYPDNTTDFQR	n[TMT10plex]EHEGAIYPDNTTDFQR	NORMAL	Ceruloplasmin	CP	P00450	138	118475	138.056	10	9	7	N1:[2324.0759970642002(1163.0474853515625, 263343.4338378906, 2, 2324.079370703125)];N2:[2527.1553970642003(1264.587158203125, 83690.23754882812, 2, 2527.15871640625)];N2H1:[2689.2081970642002(1345.6146240234375, 118940.99560546875, 2, 2689.213648046875)];N2H2:[2851.2609970642(1426.6400146484375, 391869.880859375, 2, 2851.264429296875)];N2H3:[3013.3137970642(1507.6671142578125, 228469.00122070312…	13	b1^1_359.2134_359.2135_15677.7148;b2^1_496.2723_496.2733_11338.0427;b3^1_625.3149_625.3160_11564.8333;b4^1_682.3363_682.3376_9116.7366;b5^1_753.3734_753.3745_25828.9629;b6^1_866.4575_866.4583_19833.1255;b7^1_1029.5208_1029.5211_15581.2783;b8^1_1126.5736_0.0000_0.0000;b9^1_1241.6005_1241.6038_7567.5852;b10^1_1355.6435_0.0000_0.0000;b11^1_1456.6911_0.0000_0.0000;b12^1_1557.7388_0.0000_0.0000;b13^1_…	49.9757	63.7294	A2B2C1D1E2edD1dcba	0.00337364	0	0			0	Complex	0
24973	37	24972	24967	0	59.9110,0.0000	3	1045.49	1045.49	0.0102539	3133.45	3133.43	1913.68	N4H5S1	1219.75	LNSSTIK	n[TMT10plex]LNSSTIK[TMT10plex]	NORMAL	Lysosome-associated membrane glycoprotein 2	LAMP2	P13473	275	338745	138.056	10	9	13	N1:[1422.8335760642(1423.84228515625, 54524.937255859375, 1, 1422.83448515625)];N2:[1625.9129760642(813.9659423828125, 27583.498291015625, 2, 1625.916284765625)];N2H1:[1787.9657760641999(894.9920043945312, 27594.65283203125, 2, 1787.9684087890626)];N2H2:[1950.0185760642(976.0189208984375, 104333.98645019531, 2, 1950.022241796875)];N2H3:[2112.0713760642(1056.547119140625, 112925.13439941406, 2, 21…	10	b1^1_343.2548_343.2555_4155.0288;b2^1_457.2977_457.2987_3907.3507;b3^1_544.3298_0.0000_0.0000;b4^1_631.3618_0.0000_0.0000;b5^1_732.4095_0.0000_0.0000;b6^1_845.4935_845.4935_3625.3557;b7^1_1202.7514_1202.7417_40331.9160;y1^1_376.2763_376.2767_24070.9630;y2^1_489.3603_489.3616_4659.8628;y3^1_590.4080_590.4091_4773.2153;y4^1_677.4401_677.4420_4305.0483;y5^1_764.4721_764.4761_5187.5400;y6^1_878.5150_…	63.6073	63.5373	A2B2C1D1E2F1G3gfedD1E2F1fedcba	0.000909092	0	0			0	Complex	0
22372	37	22371	22367	0	54.0249,0.0000	3	1072.48	1072.48	-0.000366211	3214.41	3214.41	2059.73	N4H5F1S1	1154.67	TNFTSK	n[TMT10plex]TNFTSK[TMT10plex]	NORMAL	Thy-1 membrane glycoprotein	THY1	P04216	79	430982	138.056	10	9	17	N1:[1357.7495120642(679.8823852539062, 11984.423828125, 2, 1357.7491705078126)];N2:[1560.8289120641998(781.423828125, 8995.635498046875, 2, 1560.83205625)];N2H1:[1722.8817120641997(862.4508056640625, 10864.091796875, 2, 1722.886011328125)];N2H2:[1884.9345120642(943.476318359375, 23657.4296875, 2, 1884.93703671875)];N2H2F1:[2030.9924120642(1016.0007934570312, 110121.31396484375, 2, 2029.9859869140…	10	b1^1_331.2184_331.2192_3927.1292;b2^1_445.2614_445.2627_3457.1931;b3^1_592.3298_592.3325_2730.5271;b4^1_693.3775_0.0000_0.0000;b5^1_780.4095_780.4101_3211.0767;b6^1_1137.6674_1137.6661_47932.8250;y1^1_376.2763_376.2769_11357.3714;y2^1_463.3083_463.3081_7487.9009;y3^1_564.3560_564.3575_8141.9465;y4^1_711.4244_711.4257_6838.8861;y5^1_825.4673_825.4708_943.7431;y6^1_1155.6779_0.0000_0.0000	72.5573	63.4579	A2B2C1D1E2F1G3gfedD1E2F1fedcbB5ba	-0.000341556	1	0			0	Complex	0
31808	37	31807	31796	0	75.2919,0.0000	3	1140.57	1140.57	0.00769043	3418.69	3418.67	1872.65	N3H6S1	1546.02	LKPLFNK	n[TMT10plex]LK[TMT10plex]PLFNK[TMT10plex]	NORMAL	Cation-dependent mannose-6-phosphate receptor	M6PR	P20645	57	300555	138.056	10	9	12	N1:[1749.1009150641999(875.559814453125, 136038.5712890625, 2, 1749.10402890625)];N2:[1952.1803150641997(977.1001586914062, 75552.78991699219, 2, 1952.1847173828126)];N2H1:[2114.2331150642(1058.1260986328125, 50640.705322265625, 2, 2114.236597265625)];N2H2:[2276.2859150642(1138.652587890625, 121734.21826171875, 2, 2275.28957578125)];N2H3:[2438.3387150641997(1219.679443359375, 235794.49658203125, …	10	b1^1_343.2548_343.2549_9132.9003;b2^1_700.5127_700.5142_66570.4755;b3^1_797.5655_0.0000_0.0000;b4^1_910.6495_910.6506_12540.3398;b5^1_1057.7180_1057.7185_15769.4889;b6^1_1171.7609_1171.7672_37219.4480;b7^1_1529.0188_0.0000_0.0000;y1^1_376.2763_376.2769_10270.9766;y2^1_490.3192_490.3203_3881.0911;y3^1_637.3876_637.3895_879.4510;y4^1_750.4717_0.0000_0.0000;y5^1_847.5244_847.5263_21928.5487;y6^1_120…	67.6984	63.0785	A2B2C1D1E2F1G3gfedD1E1eE1edcba	-1.01118	0	0			0	Hybrid	0
30481	37	30480	30470	0	72.2665,0.0000	3	854.054	854.052	-0.0067749	2559.13	2559.13	1419.5	N3H5	1139.63	NGSLFAFR	n[TMT10plex]NGSLFAFR	NORMAL	Vitronectin	VTN	P04004	169	390808	1342.72	10	8	10	N1:[1342.7084280642(672.3630981445312, 48841.94274902344, 2, 1342.7105962890626)];N2:[1545.7878280641999(773.9034423828125, 54542.2919921875, 2, 1545.791284765625)];N2H1:[1707.8406280641998(855.9326171875, 16724.565185546875, 2, 1709.849634375)];N2H2:[1869.8934280642(935.9561157226562, 244443.55859375, 2, 1869.8966314453126)];N2H3:[2031.9462280641999(1016.4806518554688, 668286.5361328125, 2, 2030…	10	b1^1_344.2137_344.2146_1743.7159;b2^1_401.2351_0.0000_0.0000;b3^1_488.2672_0.0000_0.0000;b4^1_601.3512_0.0000_0.0000;b5^1_748.4197_0.0000_0.0000;b6^1_819.4568_819.4600_1383.9789;b7^1_966.5252_966.5264_2051.2559;b8^1_1122.6263_0.0000_0.0000;y1^1_175.1195_175.1196_23170.0131;y2^1_322.1879_0.0000_0.0000;y3^1_393.2250_393.2255_1515.3086;y4^1_540.2934_540.2940_1506.1239;y5^1_653.3775_653.3776_977.1943…	51.6064	62.6701	A2B2C1D1E2edD1E1eE1edcba	2.00901	0	0			0	Hybrid	0
25965	37	25964	25961	0	62.1236,0.0000	3	1255.63	1255.3	-0.993164	3762.88	3763.87	1444.53	N4H3F1	2319.33	YTGTRPSNLANNTILVK	n[TMT10plex]YTGTRPSNLANNTILVK[TMT10plex]	NORMAL	UDP-glucuronosyltransferase 1-4	UGT1A4	P22310	348	1.35926e+06	138.056	10	7	13	N1:[2522.4110180642(1261.712158203125, 152525.83984375, 2, 2521.40871640625)];N2:[2725.4904180642(1363.75439453125, 37461.8681640625, 2, 2725.4931890625)];N2H1:[2887.5432180642(1445.217529296875, 26163.9892578125, 2, 2888.41945859375)];N2H2:[3049.5960180642(1525.8157958984375, 31323.73095703125, 2, 3049.615991796875)];N2H2F1:[3195.6539180642003(1598.8431396484375, 83967.115234375, 2, 3195.6706792…	18	b1^1_393.2341_393.2352_24486.5061;b2^1_494.2818_494.2833_13935.8761;b3^1_551.3032_551.3054_5393.8506;b4^1_652.3509_652.3546_7503.1538;b5^1_808.4520_808.4542_61231.7635;b6^1_905.5048_0.0000_0.0000;b7^1_992.5368_992.5398_9344.3867;b8^1_1106.5797_1106.5845_17029.9119;b9^1_1219.6638_0.0000_0.0000;b10^1_1290.7009_0.0000_0.0000;b11^1_1404.7438_1404.7469_13069.1497;b12^1_1518.7868_0.0000_0.0000;b13^1_16…	99.0224	62.4755	A2B2C1D1E2edD1E2edcbB5ba	-1.0023	1	0			0	Complex	0
20818	37	20817	20806	0	50.5236,0.0000	3	1203.22	1203.22	0.00622559	3606.64	3606.63	2059.73	N4H5F1S1	1546.9	SFRHNSTLK	n[TMT10plex]SFRHNSTLK[TMT10plex]	NORMAL	Zinc finger protein 473	ZNF473	Q8WTR7	415	312643	138.056	10	9	18	N1:[1749.9779490642(875.9935302734375, 55703.433837890625, 2, 1749.971460546875)];N2:[1953.0573490641998(977.5352172851562, 17949.9892578125, 2, 1953.0548345703126)];N2H1:[2115.1101490642(1058.0400390625, 28877.24755859375, 2, 2114.064478125)];N2H2:[2277.1629490642(1139.0849609375, 59016.294189453125, 2, 2276.154321875)];N2H2F1:[2423.2208490641997(1212.1143798828125, 134712.2108154297, 2, 2422.21…	6	b1^1_317.2028_0.0000_0.0000;b2^1_464.2712_0.0000_0.0000;b3^1_620.3723_0.0000_0.0000;b4^1_757.4312_757.4358_2017.4548;b5^1_871.4741_0.0000_0.0000;b6^1_958.5062_958.4984_10361.7004;b7^1_1059.5539_0.0000_0.0000;b8^1_1172.6379_1172.6309_4773.3851;b9^1_1529.8958_0.0000_0.0000;y1^1_376.2763_376.2769_9938.4355;y2^1_489.3603_0.0000_0.0000;y3^1_590.4080_590.4091_3195.8960;y4^1_677.4401_0.0000_0.0000;y5^1_…	18.9565	62.0065	A2B2C1D1E2F1G3gfedD1E2F1fedcbB5ba	-0.00648852	1	0			0	Complex	0.0059322
22117	37	22116	22115	0	53.4628,0.0000	3	1153.21	1153.21	0.000366211	3456.62	3456.61	1809.67	N5H4F1	1646.94	VPNGSNPYTLK	n[TMT10plex]VPNGSNPYTLK[TMT10plex]	NORMAL	Heterogeneous nuclear ribonucleoprotein L-like	HNRNPLL	Q8WVV9	525	987470	138.056	10	9	21	N1:[1850.0191460642(926.521240234375, 131889.42749023438, 2, 1851.02688046875)];N2:[2053.0985460642(1027.05712890625, 163138.6798095703, 2, 2052.0986578125)];N2H1:[2215.1513460642(1108.584228515625, 22820.23876953125, 2, 2215.15285703125)];N2H2:[2377.2041460642(1189.6123046875, 20721.404296875, 2, 2377.209009375)];N2H2F1:[2523.2620460642(1262.6414794921875, 45647.74035644531, 2, 2523.267358984375…	7	b1^1_329.2392_329.2396_56031.7012;b2^1_426.2919_0.0000_0.0000;b3^1_540.3349_0.0000_0.0000;b4^1_597.3563_0.0000_0.0000;b5^1_684.3884_0.0000_0.0000;b6^1_798.4313_0.0000_0.0000;b7^1_895.4840_0.0000_0.0000;b8^1_1058.5474_1058.5504_21094.3542;b9^1_1159.5951_0.0000_0.0000;b10^1_1272.6791_1272.6764_5297.6617;b11^1_1629.9370_1629.9341_40976.6841;y1^1_376.2763_376.2769_38702.1074;y2^1_489.3603_0.0000_0.00…	23.7857	61.848	A2B2C1D1E2F1fedD2dD1E2edcbB5ba	0.00552464	1	1			0	Complex	0.0018315
23667	37	23666	23663	0	56.9558,0.0000	3	1182.23	1182.22	-0.00256348	3543.65	3543.61	1897.68	N4H4F1S1	1645.93	STPNLSLDDVK	n[TMT10plex]STPNLSLDDVK[TMT10plex]	NORMAL	Nuclear receptor coactivator 1	NCOA1	Q15788	765	253393	204.087	10	9	17	N1:[1849.0086400641999(925.5274658203125, 95370.20263671875, 2, 1849.039331640625)];N2:[2052.0880400642(1027.06982421875, 28305.382446289062, 2, 2052.1240484375)];N2H1:[2214.1408400642(1108.09521484375, 22753.9521484375, 2, 2214.1748296875)];N2H2:[2376.1936400642(1188.617431640625, 94181.31176757812, 2, 2375.21926328125)];N2H2F1:[2522.2515400641996(1261.6480712890625, 147934.89111328125, 2, 2521.…	7	b1^1_317.2028_0.0000_0.0000;b2^1_418.2505_0.0000_0.0000;b3^1_515.3032_0.0000_0.0000;b4^1_629.3462_0.0000_0.0000;b5^1_742.4302_0.0000_0.0000;b6^1_829.4622_0.0000_0.0000;b7^1_942.5463_942.5386_1432.7660;b8^1_1057.5733_1057.5673_19668.7739;b9^1_1172.6002_0.0000_0.0000;b10^1_1271.6686_0.0000_0.0000;b11^1_1628.9265_1628.9478_27517.5959;y1^1_376.2763_376.2770_21081.4697;y2^1_475.3447_0.0000_0.0000;y3^1…	22.1513	61.1273	A2B2C1D1E2F2G3gfedD1E1edcbB5ba	0.0254301	1	0			0	Hybrid	0.00178571
13074	37	13073	13066	0	32.9736,0.0000	4	898.426	898.172	-1.0144	3588.66	3589.66	1460.53	N4H4	2129.13	TKPREEQYNSTYR	n[TMT10plex]TK[TMT10plex]PREEQYNSTYR	NORMAL	Immunoglobulin heavy constant gamma 1	IGHG1	P01857	180	407562	138.056	10	8	8	N1:[2332.2065060642003(778.7452392578125, 34655.29345703125, 3, 2333.2123177734375)];N2:[2535.2859060642004(846.437255859375, 20181.163452148438, 3, 2536.288367578125)];N2H1:[2697.3387060642003(1349.1715087890625, 58726.64123535156, 2, 2696.327417578125)];N2H2:[2859.3915060642003(1430.2059326171875, 142214.89868164062, 2, 2858.396265234375)];N2H3:[3021.4443060642(1511.2342529296875, 87564.3790283…	7	b1^1_331.2184_331.2187_1599.4073;b2^1_688.4763_688.4785_5956.9106;b3^1_785.5291_0.0000_0.0000;b4^1_941.6302_0.0000_0.0000;b5^1_1070.6728_0.0000_0.0000;b6^1_1199.7154_1199.7139_6522.3965;b7^1_1327.7740_0.0000_0.0000;b8^1_1490.8373_0.0000_0.0000;b9^1_1604.8802_0.0000_0.0000;b10^1_1691.9123_0.0000_0.0000;b11^1_1792.9599_0.0000_0.0000;b12^1_1956.0233_0.0000_0.0000;b13^1_2112.1244_0.0000_0.0000;y1^1_1…	16.7592	60.5956	A2B2C1D1E2F1fedD1E2edcba	0.00177089	0	0			0	Complex	0.00720576
17351	37	17350	17345	0	42.7043,0.0000	3	1119.86	1119.52	-1.03601	3355.53	3356.56	1809.67	N5H4F1	1546.9	SFRHNSTLK	n[TMT10plex]SFRHNSTLK[TMT10plex]	NORMAL	Zinc finger protein 473	ZNF473	Q8WTR7	415	656681	138.056	10	7	21	N1:[1749.9779490642(875.9926147460938, 156945.54345703125, 2, 1749.9696294921876)];N2:[1953.0573490641998(977.5326538085938, 127470.07958984375, 2, 1953.0497076171876)];N2H1:[2115.1101490642(1058.5595703125, 19808.201171875, 2, 2115.103540625)];N2H2:[2277.1629490642(1139.5870361328125, 18599.086181640625, 2, 2277.158472265625)];N2H2F1:[2423.2208490641997(1212.6177978515625, 27865.59521484375, 2, …	7	b1^1_317.2028_0.0000_0.0000;b2^1_464.2712_0.0000_0.0000;b3^1_620.3723_0.0000_0.0000;b4^1_757.4312_757.4368_3327.7698;b5^1_871.4741_0.0000_0.0000;b6^1_958.5062_958.4974_30191.6727;b7^1_1059.5539_0.0000_0.0000;b8^1_1172.6379_1172.6315_8036.1512;b9^1_1529.8958_1529.8867_55831.2581;y1^1_376.2763_376.2768_19273.1086;y2^1_489.3603_0.0000_0.0000;y3^1_590.4080_590.4094_13724.7524;y4^1_677.4401_0.0000_0.0…	28.4125	60.5062	A2B2C1D1E2F1fedD2dD1E2edcbB5ba	-0.00831957	1	1			0	Complex	0
40381	37	40380	40375	0	94.9532,0.0000	3	1137.52	1137.19	-0.99353	3408.55	3408.54	1694.6	N3H4F1S1	1713.93	DIYTFDGALNK	n[TMT10plex]DIYTFDGALNK[TMT10plex]	NORMAL	Leukocyte surface antigen CD47	CD47	Q08722	73	51743.2	138.056	10	8	12	N1:[1917.0137270642(959.515869140625, 45017.4921875, 2, 1917.01613828125)];N2:[2120.0931270642(1061.057861328125, 16433.908325195312, 2, 2120.10012265625)];N2H1:[2282.1459270642(1142.08251953125, 15985.071411132812, 2, 2282.1494390625)];N2H2:[2444.1987270642003(1223.107177734375, 58771.91748046875, 2, 2444.19875546875)];N2H2F1:[2590.2566270642(1295.6351318359375, 52447.706787109375, 2, 2589.25466…	10	b1^1_345.1977_345.1976_15831.2695;b2^1_458.2818_458.2822_17013.4387;b3^1_621.3451_621.3460_19634.1018;b4^1_722.3928_722.3945_1294.5288;b5^1_869.4612_0.0000_0.0000;b6^1_984.4881_984.4901_9977.9866;b7^1_1041.5096_1041.5068_2359.8403;b8^1_1112.5467_1112.5461_6783.5500;b9^1_1225.6308_0.0000_0.0000;b10^1_1339.6737_0.0000_0.0000;b11^1_1696.9316_0.0000_0.0000;y1^1_376.2763_376.2767_3263.5317;y2^1_490.31…	40.8158	60.5005	A2B2C1D1E2F1G3gfedD1dcbB5ba	0.00203251	1	0			0	Complex	0
26501	37	26500	26490	0	63.3248,0.0000	3	1066.84	1066.84	-0.0131836	3197.5	3197.5	1622.58	N4H5	1574.92	VQPFNVTQGK	n[TMT10plex]VQPFNVTQGK[TMT10plex]	NORMAL	Lysosome-associated membrane glycoprotein 2	LAMP2	P13473	356	386854	138.056	10	8	10	N1:[1777.9980180642(890.0084838867188, 245630.833984375, 2, 1778.0013677734376)];N2:[1981.0774180642(991.5486450195312, 58517.3369140625, 2, 1981.0816900390626)];N2H1:[2143.1302180642(1072.57421875, 59432.306640625, 2, 2143.1328375)];N2H2:[2305.1830180642(1153.1029052734375, 168902.00390625, 2, 2304.190210546875)];N2H3:[2467.2358180642(1234.1285400390625, 151597.45458984375, 2, 2466.241480078125)…	16	b1^1_329.2392_329.2395_24285.6577;b2^1_457.2977_457.2982_48613.3506;b3^1_554.3505_554.3514_922.5259;b4^1_701.4189_0.0000_0.0000;b5^1_815.4619_815.4634_10112.6106;b6^1_914.5303_914.5307_4226.3923;b7^1_1015.5779_1015.5756_1526.4148;b8^1_1143.6365_1143.6429_1324.3617;b9^1_1200.6580_0.0000_0.0000;b10^1_1557.9159_1557.9005_26850.6119;y1^1_376.2763_376.2767_13199.4502;y2^1_433.2977_433.2986_19083.1636;…	116.427	60.1893	A2B2C1D1E2F1fedD1E2F1fedcba	-0.998616	0	0			0	Complex	0
26080	37	26079	26073	0	62.3761,0.0000	3	1206.95	1206.94	-0.00805664	3617.81	3617.81	1298.48	N4H3	2319.33	YTGTRPSNLANNTILVK	n[TMT10plex]YTGTRPSNLANNTILVK[TMT10plex]	NORMAL	UDP-glucuronosyltransferase 1-4	UGT1A4	P22310	348	626756	138.056	10	9	8	N1:[2522.4110180642(1261.7156982421875, 239353.31127929688, 2, 2521.415796484375)];N2:[2725.4904180642(1363.7606201171875, 46744.982421875, 2, 2725.505640234375)];N2H1:[2887.5432180642(1444.7850341796875, 22326.4677734375, 2, 2887.554468359375)];N2H2:[3049.5960180642(1525.8162841796875, 44206.04992675781, 2, 3049.616968359375)];N2H3:[3211.6488180642(1606.8323974609375, 13498.30810546875, 2, 3211.…	16	b1^1_393.2341_393.2346_8783.2754;b2^1_494.2818_494.2829_1746.4207;b3^1_551.3032_551.3029_1098.2570;b4^1_652.3509_652.3528_3709.6394;b5^1_808.4520_808.4553_20569.6558;b6^1_905.5048_0.0000_0.0000;b7^1_992.5368_0.0000_0.0000;b8^1_1106.5797_1106.5848_6510.0862;b9^1_1219.6638_1219.6663_5389.2903;b10^1_1290.7009_1290.7025_9360.6077;b11^1_1404.7438_0.0000_0.0000;b12^1_1518.7868_0.0000_0.0000;b13^1_1619.…	71.4694	59.475	A2B2C1D1E2edD1E2edcba	-0.995222	0	0			0	Complex	0
30579	37	30578	30577	0	72.4882,0.0000	3	1142.52	1142.52	-0.00219727	3424.53	3424.53	2204.77	N4H5S2	1219.75	LNSSTIK	n[TMT10plex]LNSSTIK[TMT10plex]	NORMAL	Lysosome-associated membrane glycoprotein 2	LAMP2	P13473	275	331073	138.056	10	9	14	N1:[1422.8335760642(712.4258422851562, 64454.85302734375, 2, 1422.8360845703126)];N2:[1625.9129760642(813.9660034179688, 35863.354736328125, 2, 1625.9164068359376)];N2H1:[1787.9657760641999(894.9937744140625, 28574.16796875, 2, 1787.971948828125)];N2H2:[1950.0185760642(976.0184326171875, 99896.3076171875, 2, 1950.021265234375)];N2H3:[2112.0713760642(1056.5416259765625, 81252.005859375, 2, 2111.06…	11	b1^1_343.2548_343.2552_6985.9448;b2^1_457.2977_457.2984_2566.3237;b3^1_544.3298_544.3301_990.5258;b4^1_631.3618_0.0000_0.0000;b5^1_732.4095_732.4103_1508.8115;b6^1_845.4935_0.0000_0.0000;b7^1_1202.7514_1202.7399_46118.1056;y1^1_376.2763_376.2766_26912.0723;y2^1_489.3603_489.3618_8178.3516;y3^1_590.4080_590.4102_4317.3350;y4^1_677.4401_677.4438_5188.2930;y5^1_764.4721_764.4730_8247.5665;y6^1_878.5…	75.6985	59.0559	A2B2C1D1E2F1fF3fedD1E2F1fF3fedcba	0.00250851	0	0			0	Complex	0
26098	37	26097	26087	0	62.4160,0.0000	3	1115.53	1114.86	-1.99878	3341.57	3343.56	1768.64	N4H5F1	1574.92	VQPFNVTQGK	n[TMT10plex]VQPFNVTQGK[TMT10plex]	NORMAL	Lysosome-associated membrane glycoprotein 2	LAMP2	P13473	356	211802	138.056	10	9	14	N1:[1777.9980180642(890.0086059570312, 71147.73681640625, 2, 1778.0016119140626)];N2H1:[2143.1302180642(1072.57373046875, 17881.252075195312, 2, 2143.1318609375)];N2H2:[2305.1830180642(1153.6014404296875, 46987.48876953125, 2, 2305.187280859375)];N2H2F1:[2451.2409180642(1226.630859375, 51633.1875, 2, 2451.24611875)];N2H3F1:[2613.2937180642(1307.157470703125, 57632.07080078125, 2, 2612.29934140625…	11	b1^1_329.2392_329.2395_9709.7764;b2^1_457.2977_457.2987_20843.1851;b3^1_554.3505_0.0000_0.0000;b4^1_701.4189_0.0000_0.0000;b5^1_815.4619_815.4637_5439.7845;b6^1_914.5303_914.5336_2900.9299;b7^1_1015.5779_0.0000_0.0000;b8^1_1143.6365_0.0000_0.0000;b9^1_1200.6580_0.0000_0.0000;b10^1_1557.9159_0.0000_0.0000;y1^1_376.2763_376.2768_12587.4604;y2^1_433.2977_433.2987_5557.6754;y3^1_561.3563_561.3559_598…	55.9041	58.8648	A2B2C1D1E2F1fedD1E2F1fedcbB5ba	0.00359385	1	0			0	Complex	0
23409	37	23408	23404	0	56.3753,0.0000	3	1263.59	1263.59	0.00695801	3787.76	3787.72	2141.79	N6H3F1S1	1645.93	STPNLSLDDVK	n[TMT10plex]STPNLSLDDVK[TMT10plex]	NORMAL	Nuclear receptor coactivator 1	NCOA1	Q15788	765	550571	204.087	10	9	17	N1:[1849.0086400641999(926.028564453125, 72412.2015991211, 2, 1850.04152890625)];N2:[2052.0880400642(1027.0672607421875, 31618.15283203125, 2, 2052.118921484375)];N2H1:[2214.1408400642(1108.093994140625, 23974.03564453125, 2, 2214.17238828125)];N2H2:[2376.1936400642(1189.11962890625, 93765.70361328125, 2, 2376.2236578125)];N2H2F1:[2522.2515400641996(1261.6502685546875, 155759.2169189453, 2, 2521.…	7	b1^1_317.2028_0.0000_0.0000;b2^1_418.2505_0.0000_0.0000;b3^1_515.3032_0.0000_0.0000;b4^1_629.3462_0.0000_0.0000;b5^1_742.4302_0.0000_0.0000;b6^1_829.4622_829.4780_16526.6353;b7^1_942.5463_0.0000_0.0000;b8^1_1057.5733_1057.5646_28972.0281;b9^1_1172.6002_0.0000_0.0000;b10^1_1271.6686_1271.6857_6226.8417;b11^1_1628.9265_1628.9468_54792.0697;y1^1_376.2763_376.2767_22318.7751;y2^1_475.3447_0.0000_0.00…	23.2336	58.2023	A2B2C1D1E2F2G3gfedD1E2F2fedcbB5ba	0.0309232	1	0			1	Complex	0.00181818
25653	37	25652	25650	0	61.4244,0.0000	3	1263.92	1263.92	-0.00585938	3788.74	3788.73	2141.79	N6H3F1S1	1646.94	VPNGSNPYTLK	n[TMT10plex]VPNGSNPYTLK[TMT10plex]	NORMAL	Heterogeneous nuclear ribonucleoprotein L-like	HNRNPLL	Q8WVV9	525	458626	204.087	10	9	17	N1:[1850.0191460642(926.0191040039062, 55738.457275390625, 2, 1850.0226080078126)];N2:[2053.0985460642(1027.5615234375, 17380.130859375, 2, 2053.107446875)];N2H1:[2215.1513460642(1108.5904541015625, 14745.413818359375, 2, 2215.165308203125)];N2H2:[2377.2041460642(1189.611083984375, 47816.848876953125, 2, 2377.20656796875)];N2H2F1:[2523.2620460642(1262.135986328125, 151966.24267578125, 2, 2522.256…	8	b1^1_329.2392_329.2395_25690.8727;b2^1_426.2919_0.0000_0.0000;b3^1_540.3349_0.0000_0.0000;b4^1_597.3563_0.0000_0.0000;b5^1_684.3884_0.0000_0.0000;b6^1_798.4313_0.0000_0.0000;b7^1_895.4840_0.0000_0.0000;b8^1_1058.5474_1058.5466_8132.0680;b9^1_1159.5951_0.0000_0.0000;b10^1_1272.6791_1272.6691_6933.4629;b11^1_1629.9370_1629.9336_29935.8267;y1^1_376.2763_376.2768_20637.1052;y2^1_489.3603_0.0000_0.000…	29.8064	57.9577	A2B2C1D1E2F2G3gfedD1E2F2fedcbB5ba	-0.0013113	1	0			1	Complex	0
19139	37	19138	19131	0	46.7799,0.0000	3	998.122	998.121	-0.00201416	2991.34	2992.34	1460.53	N4H4	1531.81	AANFENHSGK	n[TMT10plex]AANFENHSGK[TMT10plex]	NORMAL	Vinculin	VCL	P18206	635	394138	138.056	10	8	8	N1:[1734.8942800641998(867.9476928710938, 35677.416015625, 2, 1733.8797857421876)];N2H1:[2100.0264800642(1050.51416015625, 47496.404541015625, 2, 2099.0127203125)];N2H2:[2262.0792800642(1131.0386962890625, 130401.3681640625, 2, 2260.061792578125)];N2H3:[2424.1320800641997(1212.063232421875, 162917.7899169922, 2, 2422.11086484375)];N4H3:[2830.2908800642(943.7836303710938, 36042.95263671875, 3, 282…	7	b1^1_301.2079_301.2081_3184.1421;b2^1_372.2450_372.2454_2891.9800;b3^1_486.2879_0.0000_0.0000;b4^1_633.3563_633.3591_21910.2152;b5^1_762.3989_0.0000_0.0000;b6^1_876.4418_876.4442_1182.9154;b7^1_1013.5008_0.0000_0.0000;b8^1_1100.5328_0.0000_0.0000;b9^1_1157.5543_0.0000_0.0000;b10^1_1514.8121_0.0000_0.0000;y1^1_376.2763_376.2774_4104.7158;y2^1_433.2977_433.2984_1480.4650;y3^1_520.3298_520.3322_2220…	21.0207	57.6839	A2B2C1D1E2F1fedD1E2edcba	-1.01768	0	0			0	Complex	0.00348129
15166	37	15165	15160	0	37.7432,0.0000	3	1019.47	1019.47	0.000732422	3055.38	3055.39	1460.53	N4H4	1594.86	VVNSTTGPGEHLR	n[TMT10plex]VVNSTTGPGEHLR	NORMAL	Thrombospondin-1	THBS1	P07996	1067	200073	138.056	10	8	11	N1:[1797.9424030642(900.4815673828125, 53672.9140625, 2, 1798.947534765625)];N2:[2001.0218030642(1001.0164794921875, 61424.03942871094, 2, 2000.017358984375)];N2H1:[2163.0746030642(1082.550537109375, 29196.6630859375, 2, 2163.08547421875)];N2H2:[2325.1274030642(1163.5736083984375, 66440.23095703125, 2, 2325.131616796875)];N3H2:[2528.2068030642(1264.6131591796875, 218944.74389648438, 2, 2527.21071…	12	b1^1_329.2392_329.2396_10315.1289;b2^1_428.3076_428.3089_4394.4941;b3^1_542.3505_0.0000_0.0000;b4^1_629.3825_0.0000_0.0000;b5^1_730.4302_0.0000_0.0000;b6^1_831.4779_0.0000_0.0000;b7^1_888.4994_0.0000_0.0000;b8^1_985.5521_0.0000_0.0000;b9^1_1042.5736_0.0000_0.0000;b10^1_1171.6162_0.0000_0.0000;b11^1_1308.6751_0.0000_0.0000;b12^1_1421.7592_0.0000_0.0000;b13^1_1577.8603_0.0000_0.0000;y1^1_175.1195_1…	48.6633	57.5504	A2B2C1D1E2edD2dD1E1edcba	0.00292194	0	1			0	Hybrid	0
24199	37	24198	24193	0	58.1737,0.0000	3	1071.5	1071.5	-0.00952148	3211.47	3211.47	1298.48	N4H3	1912.99	NINSSCRPGPGAWLR	n[TMT10plex]NINSSC[Carbamidomethyl]RPGPGAWLR	NORMAL	GDH/6PGL endoplasmic bifunctional protein	H6PD	O95479	157	529913	138.056	10	8	8	N1:[2116.0686827877994(1059.045166015625, 139519.037109375, 2, 2116.07473203125)];N2:[2319.1480827877995(1160.58544921875, 62034.10546875, 2, 2319.1552984375)];N2H1:[2481.2008827877994(1241.6116943359375, 53977.8173828125, 2, 2481.207788671875)];N2H2:[2643.2536827877993(1322.6363525390625, 66308.02319335938, 2, 2643.257105078125)];N2H3:[2805.3064827877997(1403.66943359375, 33940.15673828125, 2, 2…	15	b1^1_344.2137_344.2142_25125.1676;b2^1_457.2977_457.2985_7572.3887;b3^1_571.3407_571.3427_5335.9161;b4^1_658.3727_0.0000_0.0000;b5^1_745.4047_0.0000_0.0000;b6^1_905.4354_905.4388_1258.8969;b7^1_1061.5365_0.0000_0.0000;b8^1_1158.5893_0.0000_0.0000;b9^1_1215.6107_0.0000_0.0000;b10^1_1312.6635_0.0000_0.0000;b11^1_1369.6849_0.0000_0.0000;b12^1_1440.7221_0.0000_0.0000;b13^1_1626.8014_0.0000_0.0000;b14…	66.3904	57.5408	A2B2C1D1E2edD1E2edcba	0.00604924	0	0			0	Complex	0
20520	37	20519	20516	0	49.8395,0.0000	3	1230.57	1230.57	0.00292969	3688.69	3688.69	2141.79	N6H3F1S1	1546.9	SFRHNSTLK	n[TMT10plex]SFRHNSTLK[TMT10plex]	NORMAL	Zinc finger protein 473	ZNF473	Q8WTR7	415	344448	204.087	10	9	17	N1:[1749.9779490642(875.9931030273438, 53172.142578125, 2, 1749.9706060546876)];N2:[1953.0573490641998(977.5323486328125, 16747.118041992188, 2, 1953.049097265625)];N2H1:[2115.1101490642(1058.5587158203125, 15271.885009765625, 2, 2115.101831640625)];N2H2:[2277.1629490642(1139.0897216796875, 44226.44091796875, 2, 2276.163843359375)];N2H2F1:[2423.2208490641997(1212.11279296875, 140858.076171875, 2,…	6	b1^1_317.2028_0.0000_0.0000;b2^1_464.2712_0.0000_0.0000;b3^1_620.3723_0.0000_0.0000;b4^1_757.4312_757.4373_971.6119;b5^1_871.4741_0.0000_0.0000;b6^1_958.5062_958.4962_16023.1934;b7^1_1059.5539_0.0000_0.0000;b8^1_1172.6379_1172.6279_4787.9341;b9^1_1529.8958_1529.8767_47271.5416;y1^1_376.2763_376.2763_11990.3094;y2^1_489.3603_0.0000_0.0000;y3^1_590.4080_590.4102_3003.4395;y4^1_677.4401_0.0000_0.000…	18.9272	57.2382	A2B2C1D1E2F2G3gfedD1E2F2fedcbB5ba	-0.0123604	1	0			0	Complex	0.00592718
24588	37	24587	24580	0	59.0612,0.0000	3	1075.15	1075.15	0.00805664	3222.44	3222.44	1710.6	N3H5S1	1511.84	LMNTTFSPK	n[TMT10plex]LM[Oxidation]NTTFSPK[TMT10plex]	NORMAL	Rho GTPase-activating protein 42	ARHGAP42	A6NI28	430	388415	138.056	10	8	9	N1:[1714.9217396862998(858.460693359375, 42113.586181640625, 2, 1714.90578671875)];N2H2:[2242.1067396863(1122.0550537109375, 49222.53625488281, 2, 2242.094507421875)];N2H3:[2404.1595396862995(1202.5819091796875, 459797.4169921875, 2, 2403.148218359375)];N3H4:[2769.2917396862995(1385.64599609375, 28998.915161132812, 2, 2769.2763921875)];N3H5:[2931.3445396863(1466.17138671875, 129524.00854492188, 2…	7	b1^1_343.2548_343.2553_9113.0000;b2^1_490.2902_0.0000_0.0000;b3^1_604.3331_0.0000_0.0000;b4^1_705.3808_0.0000_0.0000;b5^1_806.4285_0.0000_0.0000;b6^1_953.4969_0.0000_0.0000;b7^1_1040.5289_0.0000_0.0000;b8^1_1137.5817_1137.5654_1039.4823;b9^1_1494.8396_1494.8271_19391.1016;y1^1_376.2763_376.2774_11800.8066;y2^1_473.3290_473.3306_4293.8750;y3^1_560.3611_560.3627_1088.9528;y4^1_707.4295_0.0000_0.000…	24.2631	56.8589	A2B2C1D1E2F1fF3fedD1E1edcba	-0.0192614	0	0			0	Hybrid	0.000919118
28164	37	28163	28154	0	67.0453,0.0000	3	1155.52	1155.53	0.00256348	3463.55	3463.54	2059.73	N4H5F1S1	1403.8	NISQDLEK	n[TMT10plex]NISQDLEK[TMT10plex]	NORMAL	Laminin subunit gamma-1	LAMC1	P11047	1241	270265	138.055	10	9	16	N1:[1606.8819840642(804.4512939453125, 15012.46044921875, 2, 1606.886987890625)];N2:[1809.9613840641998(905.9903564453125, 6199.60595703125, 2, 1809.965112890625)];N2H1:[1972.0141840642(987.019775390625, 4704.4788818359375, 2, 1972.02395078125)];N2H2:[2134.0669840642(1068.0428466796875, 19875.576904296875, 2, 2134.070093359375)];N2H2F1:[2280.1248840642(1140.5660400390625, 69560.09020996094, 2, 22…	12	b1^1_344.2137_344.2138_1596.3115;b2^1_457.2977_457.2989_1064.7444;b3^1_544.3298_0.0000_0.0000;b4^1_672.3884_672.3785_2761.7495;b5^1_787.4153_787.4175_1472.4460;b6^1_900.4994_0.0000_0.0000;b7^1_1029.5420_1029.5386_1445.5387;b8^1_1386.7998_0.0000_0.0000;y1^1_376.2763_376.2764_11977.2826;y2^1_505.3189_505.3186_5259.6616;y3^1_618.4029_618.4036_24653.7717;y4^1_733.4299_733.4299_5486.5010;y5^1_861.4885…	75.9748	55.6504	A2B2C1D1E2F1G3gfedD1E2F1fedcbB5ba	-0.00160047	1	0			0	Complex	0
31190	37	31189	31179	0	73.8847,0.0000	3	1184.89	1184.89	0.00402832	3551.66	3551.64	1913.68	N4H5S1	1637.97	HANWTLTPLK	n[TMT10plex]HANWTLTPLK[TMT10plex]	NORMAL	Serum paraoxonase/arylesterase 1	PON1	P27169	253	215169	138.056	10	8	12	N1:[1841.0453010642(921.53173828125, 101758.78955078125, 2, 1841.0478765625)];N2:[2044.1247010641998(1023.0694580078125, 43418.96875, 2, 2044.123316015625)];N2H1:[2206.1775010642(1103.594482421875, 45900.0458984375, 2, 2205.17336484375)];N2H2:[2368.2303010642(2369.213134765625, 2233.151123046875, 1, 2368.205334765625)];N2H3:[2530.2831010642(1266.149658203125, 105186.48779296875, 2, 2530.283716406…	14	b1^1_367.2297_367.2299_10703.8768;b2^1_438.2668_438.2671_7273.6035;b3^1_552.3097_552.3103_2613.5437;b4^1_738.3890_738.3904_1193.1733;b5^1_839.4367_839.4385_2699.7849;b6^1_952.5208_0.0000_0.0000;b7^1_1053.5684_1053.5757_1434.0010;b8^1_1150.6212_0.0000_0.0000;b9^1_1263.7053_0.0000_0.0000;b10^1_1620.9632_0.0000_0.0000;y1^1_376.2763_376.2769_14364.4430;y2^1_489.3603_0.0000_0.0000;y3^1_586.4131_586.41…	84.1965	55.6334	A2B2C1D1E2F1fF3fedD1E2F1fedcba	-1.02148	0	0			0	Complex	0
31711	37	31710	31701	0	75.0739,0.0000	3	1109.86	1109.86	-0.0102539	3326.55	3326.54	1751.62	N4H4S1	1574.92	VQPFNVTQGK	n[TMT10plex]VQPFNVTQGK[TMT10plex]	NORMAL	Lysosome-associated membrane glycoprotein 2	LAMP2	P13473	356	288000	138.056	10	9	13	N1:[1777.9980180642(890.0082397460938, 279381.9453125, 2, 1778.0008794921876)];N2:[1981.0774180642(992.0487060546875, 53131.50830078125, 2, 1982.081812109375)];N2H1:[2143.1302180642(1072.072021484375, 87645.77941894531, 2, 2142.12844296875)];N2H2:[2305.1830180642(1153.1025390625, 281381.46044921875, 2, 2304.189478125)];N2H3:[2467.2358180642(1234.1282958984375, 276528.8388671875, 2, 2466.240991796…	17	b1^1_329.2392_329.2394_28226.3848;b2^1_457.2977_457.2982_49954.0405;b3^1_554.3505_554.3524_1560.7196;b4^1_701.4189_701.4207_8710.2804;b5^1_815.4619_815.4637_9774.6052;b6^1_914.5303_914.5284_7183.0051;b7^1_1015.5779_1015.5850_1413.2271;b8^1_1143.6365_1143.6382_2987.0332;b9^1_1200.6580_0.0000_0.0000;b10^1_1557.9159_1557.8998_24805.4240;y1^1_376.2763_376.2765_16144.3939;y2^1_433.2977_433.2983_16174.…	132.9	55.5758	A2B2C1D1E2F1fF3fedD1E2edcba	-1.00631	0	0			0	Complex	0
19561	37	19560	19554	0	47.6956,0.0000	3	1152.89	1152.89	0.000732422	3455.64	3455.63	1809.67	N5H4F1	1645.96	NKSPDAEAK	n[TMT10plex]NK[TMT10plex]SPDAEAK[TMT10plex]	NORMAL	DnaJ homolog subfamily B member 9	DNAJB9	Q9UBS3	58	3.22902e+06	138.056	10	8	20	N1:[1849.0401650642(925.5274047851562, 1204148.89453125, 2, 1849.0392095703126)];N2:[2052.1195650642(1026.5662841796875, 859229.7763671875, 2, 2051.116968359375)];N2H1:[2214.1723650641998(1108.092529296875, 149907.13671875, 2, 2214.16945859375)];N2H2:[2376.2251650642(1189.1197509765625, 220431.486328125, 2, 2376.223901953125)];N2H2F1:[2522.2830650642(1261.6434326171875, 283416.0419921875, 2, 2521…	6	b1^1_344.2137_344.2141_3670.3564;b2^1_701.4716_0.0000_0.0000;b3^1_788.5036_0.0000_0.0000;b4^1_885.5564_0.0000_0.0000;b5^1_1000.5833_1000.5643_3695.0850;b6^1_1071.6204_0.0000_0.0000;b7^1_1200.6630_0.0000_0.0000;b8^1_1271.7001_1271.6970_35836.6255;b9^1_1628.9580_1628.9615_210932.2947;y1^1_376.2763_376.2771_133669.1543;y2^1_447.3134_0.0000_0.0000;y3^1_576.3560_0.0000_0.0000;y4^1_647.3931_0.0000_0.00…	22.6555	55.5029	A2B2C1D1E2F1fedD2dD1E2edcbB5ba	-0.00182249	1	1			0	Complex	0.0018018
19546	37	19545	19537	0	47.6686,0.0000	3	1166.56	1166.56	-0.0032959	3496.66	3495.65	1850.69	N6H3F1	1644.96	IADELGNRTAK	n[TMT10plex]IADELGNRTAK[TMT10plex]	NORMAL	ZZ-type zinc finger-containing protein 3	ZZZ3	Q8IYH5	689	1.76506e+06	204.087	10	8	15	N1:[1848.0358590642002(925.5281372070312, 633221.3662109375, 2, 1849.0406744140626)];N2:[2051.1152590642(1027.068115234375, 246460.365234375, 2, 2052.12063046875)];N2H1:[2213.1680590642(1108.09716796875, 209080.80712890625, 2, 2214.1787359375)];N2H2:[2375.2208590642003(793.4179077148438, 26939.34765625, 3, 2377.230323144531)];N2H2F1:[2521.2787590642(1261.6466064453125, 864743.181640625, 2, 2521.2…	8	b1^1_343.2548_0.0000_0.0000;b2^1_414.2919_0.0000_0.0000;b3^1_529.3189_0.0000_0.0000;b4^1_658.3615_658.3735_2676.0532;b5^1_771.4455_0.0000_0.0000;b6^1_828.4670_0.0000_0.0000;b7^1_942.5099_942.5260_2534.6411;b8^1_1098.6110_0.0000_0.0000;b9^1_1199.6587_0.0000_0.0000;b10^1_1270.6958_0.0000_0.0000;b11^1_1627.9537_0.0000_0.0000;y1^1_376.2763_376.2769_98256.4229;y2^1_447.3134_447.3147_9800.2126;y3^1_548…	30.0849	55.3327	A2B2C1D1E2F2fedD1E2F2fedcbB5ba	1.00334	1	0			0	Complex	0
19556	37	19555	19554	0	47.6868,0.0000	3	1166.56	1166.56	-0.00109863	3496.66	3495.65	1850.69	N6H3F1	1644.96	LWNVSNEVVK	n[TMT10plex]LWNVSNEVVK[TMT10plex]	NORMAL	GATOR complex protein WDR24	WDR24	Q96S15	821	1.90202e+06	204.087	10	7	15	N1:[1848.0398810642(925.5274047851562, 539416.970703125, 2, 1849.0392095703126)];N2:[2051.1192810642(1027.067138671875, 192464.9921875, 2, 2052.11867734375)];N2H1:[2213.1720810642(1108.0921630859375, 140452.95068359375, 2, 2214.168726171875)];N2H2:[2375.2248810642(1189.6221923828125, 318728.56005859375, 2, 2377.228784765625)];N2H2F1:[2521.2827810642(1261.652099609375, 753469.64453125, 2, 2521.288…	6	b1^1_343.2548_0.0000_0.0000;b2^1_529.3341_0.0000_0.0000;b3^1_643.3771_0.0000_0.0000;b4^1_742.4455_742.4469_160809.2305;b5^1_829.4775_829.4792_102601.1592;b6^1_943.5204_943.5229_78831.4475;b7^1_1072.5630_0.0000_0.0000;b8^1_1171.6314_0.0000_0.0000;b9^1_1270.6999_0.0000_0.0000;b10^1_1627.9577_0.0000_0.0000;y1^1_376.2763_376.2771_123790.0469;y2^1_475.3447_0.0000_0.0000;y3^1_574.4131_0.0000_0.0000;y4^…	21.7831	55.1884	A2B2C1D1E2F2fedD1E2F2fedcbB5ba	0.998217	1	0			0	Complex	0.00177148
22011	37	22010	22005	0	53.2255,0.0000	3	1166.89	1166.55	-1.00745	3496.63	3497.63	1850.69	N6H3F1	1646.94	VPNGSNPYTLK	n[TMT10plex]VPNGSNPYTLK[TMT10plex]	NORMAL	Heterogeneous nuclear ribonucleoprotein L-like	HNRNPLL	Q8WVV9	525	574106	204.087	10	7	14	N1:[1850.0191460642(926.0200805664062, 141786.708984375, 2, 1850.0245611328126)];N2:[2053.0985460642(1027.56005859375, 61240.3095703125, 2, 2053.1045171875)];N2H1:[2215.1513460642(1108.5889892578125, 47850.73876953125, 2, 2215.162378515625)];N2H2:[2377.2041460642(1189.1151123046875, 153818.42321777344, 2, 2376.214624609375)];N2H2F1:[2523.2620460642(1262.138916015625, 302160.1218261719, 2, 2522.26…	8	b1^1_329.2392_329.2396_42118.7681;b2^1_426.2919_0.0000_0.0000;b3^1_540.3349_0.0000_0.0000;b4^1_597.3563_0.0000_0.0000;b5^1_684.3884_0.0000_0.0000;b6^1_798.4313_0.0000_0.0000;b7^1_895.4840_0.0000_0.0000;b8^1_1058.5474_1058.5496_13780.1580;b9^1_1159.5951_0.0000_0.0000;b10^1_1272.6791_1272.6749_5658.5156;b11^1_1629.9370_1629.9387_40792.1107;y1^1_376.2763_376.2768_25421.7751;y2^1_489.3603_0.0000_0.00…	30.6976	54.7492	A2B2C1D1E2F2fedD1E2F2fedcbB5ba	0.00210667	1	0			0	Complex	0
22318	37	22317	22316	0	53.8947,0.0000	3	1012.11	1012.11	0.00256348	3033.3	3033.29	1647.61	N5H3F1	1385.68	EEQFNSTFR	n[TMT10plex]EEQFNSTFR	NORMAL	Immunoglobulin heavy constant gamma 2	IGHG2	P01859	176	1.0417e+06	138.056	10	8	18	N1:[1588.7572280642(1589.7684326171875, 50688.59033203125, 1, 1588.7606326171874)];N2:[1791.8366280641999(896.9277954101562, 86962.63525390625, 2, 1791.8399908203126)];N2H2:[2115.9422280642(1058.98095703125, 11110.83984375, 2, 2115.9463140625)];N2H2F1:[2262.0001280642(1131.5140380859375, 35783.6669921875, 2, 2261.012476171875)];N3H2F1:[2465.0795280641996(1233.0479736328125, 809016.4404296875, 2, …	14	b1^1_359.2134_359.2136_17728.5625;b2^1_488.2559_488.2567_21135.8846;b3^1_616.3145_616.3152_26380.7227;b4^1_763.3829_763.3837_20031.1460;b5^1_877.4259_877.4266_18573.1400;b6^1_964.4579_964.4605_7621.4084;b7^1_1065.5056_1065.5098_2396.7854;b8^1_1212.5740_1212.5751_14120.4270;b9^1_1368.6751_1368.6674_114352.9463;y1^1_175.1195_175.1197_24195.1211;y2^1_322.1879_322.1891_5851.5908;y3^1_423.2356_423.237…	107.18	54.691	A2B2C1D1E2edD2dD1E2edcbB5ba	0.00195221	1	1			0	Complex	0
17930	37	17929	17922	0	44.0398,0.0000	3	1160.14	1160.14	0.00512695	3477.41	3477.4	2059.73	N4H5F1S1	1417.67	EEQYNSTYR	n[TMT10plex]EEQYNSTYR	NORMAL	Immunoglobulin heavy constant gamma 1	IGHG1	P01857	180	190442	138.056	10	8	14	N1:[1620.7470580642(811.3823852539062, 7444.45068359375, 2, 1620.7491705078126)];N2H1:[1985.8792580641998(993.9511108398438, 4001.3232421875, 2, 1985.8866216796876)];N2H2:[2147.9320580641997(1074.9744873046875, 7438.72802734375, 2, 2147.933374609375)];N2H2F1:[2293.9899580642(1148.00390625, 30239.9658203125, 2, 2293.9922125)];N2H3F1:[2456.0427580642(1229.02880859375, 33324.492919921875, 2, 2456.04…	7	b1^1_359.2134_359.2143_1602.7986;b2^1_488.2559_488.2571_973.8666;b3^1_616.3145_616.3164_1406.5708;b4^1_779.3779_779.3762_2321.0989;b5^1_893.4208_0.0000_0.0000;b6^1_980.4528_0.0000_0.0000;b7^1_1081.5005_0.0000_0.0000;b8^1_1244.5638_0.0000_0.0000;b9^1_1400.6649_0.0000_0.0000;y1^1_175.1195_175.1196_2790.0117;y2^1_338.1828_0.0000_0.0000;y3^1_439.2305_0.0000_0.0000;y4^1_526.2625_526.2626_1180.9058;y5^…	21.8402	53.714	A2B2C1D1E2F1G3gfedD1E2F1fedcbB5ba	0.00211244	1	0			0	Complex	0.00177305
25108	37	25107	25103	0	60.2080,0.0000	3	1022.17	1022.16	-0.0307617	3063.47	3063.49	1647.61	N5H3F1	1415.88	TPLTANITK	n[TMT10plex]TPLTANITK[TMT10plex]	NORMAL	Immunoglobulin heavy constant alpha 2	IGHA2	P01877	205	187085	204.087	10	8	16	N1:[1618.9547540642(810.4861450195312, 73061.33715820312, 2, 1618.9566900390626)];N2:[1822.0341540641998(912.0261840820312, 46287.77502441406, 2, 1822.0367681640626)];N2H1:[1984.0869540641997(993.5531616210938, 7447.69921875, 2, 1985.0907232421876)];N2H2:[2146.1397540642(1074.0762939453125, 4740.6925048828125, 2, 2146.136987890625)];N3H2F1:[2495.2770540641995(1248.142578125, 135215.14904785156, 2…	13	b1^1_331.2184_331.2187_31403.0242;b2^1_428.2712_0.0000_0.0000;b3^1_541.3553_541.3574_7205.5608;b4^1_642.4029_642.4054_7210.7549;b5^1_713.4401_713.4412_5212.7375;b6^1_827.4830_827.4863_9041.1439;b7^1_940.5670_940.5674_4360.5188;b8^1_1041.6147_0.0000_0.0000;b9^1_1398.8726_0.0000_0.0000;y1^1_376.2763_376.2768_25908.9163;y2^1_477.3240_477.3247_27386.2307;y3^1_590.4080_590.4108_5533.2241;y4^1_704.4509…	86.628	53.6022	A2B2C1D1E2edD2dD1E2edcbB5ba	0.0018014	1	1			0	Complex	0
36193	37	36192	36181	0	85.2863,0.0000	3	1282.26	1281.92	-1.01367	3842.74	3842.74	2204.77	N4H5S2	1637.97	HANWTLTPLK	n[TMT10plex]HANWTLTPLK[TMT10plex]	NORMAL	Serum paraoxonase/arylesterase 1	PON1	P27169	253	107024	138.056	10	9	13	N1:[1841.0453010642(922.0327758789062, 30405.671875, 2, 1842.0499517578126)];N2:[2044.1247010641998(1023.072998046875, 21091.49853515625, 2, 2044.13039609375)];N2H1:[2206.1775010642(1104.09765625, 15069.626220703125, 2, 2206.1797125)];N2H3:[2530.2831010642(1266.1539306640625, 45399.5810546875, 2, 2530.292261328125)];N4H4:[3098.4947010642(1550.255615234375, 10579.66259765625, 2, 3098.49563046875)]…	12	b1^1_367.2297_367.2303_7464.9580;b2^1_438.2668_438.2679_3888.9272;b3^1_552.3097_552.3124_1115.8916;b4^1_738.3890_0.0000_0.0000;b5^1_839.4367_0.0000_0.0000;b6^1_952.5208_0.0000_0.0000;b7^1_1053.5684_1053.5664_1130.9080;b8^1_1150.6212_0.0000_0.0000;b9^1_1263.7053_0.0000_0.0000;b10^1_1620.9632_0.0000_0.0000;y1^1_376.2763_376.2770_8278.8805;y2^1_489.3603_489.3610_856.0367;y3^1_586.4131_586.4139_19479…	59.9536	53.2186	A2B2C1D1E2F1fF3fedD1E2F1fF3fedcba	-0.000244619	0	0			0	Complex	0
14654	37	14653	14652	0	36.5570,0.0000	3	955.079	955.078	-0.00274658	2862.21	2862.2	1444.53	N4H3F1	1417.67	EEQYNSTYR	n[TMT10plex]EEQYNSTYR	NORMAL	Immunoglobulin heavy constant gamma 1	IGHG1	P01857	180	696448	138.056	10	7	13	N1:[1620.7470580642(811.3828735351562, 72854.97827148438, 2, 1620.7501470703126)];N2:[1823.8264580641999(912.9238891601562, 48053.04968261719, 2, 1823.8321783203126)];N2H1:[1985.8792580641998(993.949462890625, 66135.57958984375, 2, 1985.88332578125)];N2H2:[2147.9320580641997(1074.4742431640625, 152987.7294921875, 2, 2146.932886328125)];N2H2F1:[2293.9899580642(1147.50341796875, 438542.69580078125,…	15	b1^1_359.2134_359.2136_17868.9274;b2^1_488.2559_488.2566_20153.5542;b3^1_616.3145_616.3157_24034.8623;b4^1_779.3779_779.3790_17852.3066;b5^1_893.4208_893.4208_13855.7299;b6^1_980.4528_980.4525_2620.8925;b7^1_1081.5005_1081.5002_4160.9294;b8^1_1244.5638_1244.5608_13338.7260;b9^1_1400.6649_1400.6569_72695.2463;y1^1_175.1195_175.1197_16727.1836;y2^1_338.1828_338.1831_4685.2339;y3^1_439.2305_439.2314…	117.874	53.1542	A2B2C1D1E2edD1E2edcbB5ba	0.00258822	1	0		True	0	Complex	0
32570	37	32569	32564	0	76.9939,0.0000	3	1060.85	1060.85	0.00695801	3179.53	3179.52	1298.48	N4H3	1881.04	AGPNGTLFVADAYK	n[TMT10plex]AGPNGTLFVADAYK[TMT10plex]	NORMAL	Adipocyte plasma membrane-associated protein	APMAP	Q9HDC9	160	289923	138.055	10	8	7	N1:[2084.1195900641997(1042.5631103515625, 495096.9006347656, 2, 2083.110620703125)];N2:[2287.1989900641997(1144.1103515625, 128459.94482421875, 2, 2286.205103125)];N2H1:[2449.2517900641997(1225.137451171875, 134852.55932617188, 2, 2448.25930234375)];N2H2:[2611.3045900642(1306.1627197265625, 357889.6472167969, 2, 2610.309839453125)];N2H3:[2773.3573900641995(1387.1859130859375, 269225.80712890625,…	23	b1^1_301.2079_301.2080_18159.2227;b2^1_358.2293_358.2294_14627.2003;b3^1_455.2821_0.0000_0.0000;b4^1_569.3250_569.3262_4868.2441;b5^1_626.3465_626.3492_1174.0996;b6^1_727.3942_0.0000_0.0000;b7^1_840.4782_840.4761_4569.1045;b8^1_987.5466_987.5463_11156.3489;b9^1_1086.6151_1086.6145_8092.2158;b10^1_1157.6522_0.0000_0.0000;b11^1_1272.6791_1272.6830_17538.9380;b12^1_1343.7162_1343.7141_2829.3125;b13^…	178.683	51.954	A2B2C1D1E2edD1E2edcba	-1.00897	0	0			0	Complex	0
27730	37	27729	27718	0	66.0699,0.0000	4	1010.46	1010.46	-0.0117187	4037.82	4037.79	2391.86	N5H4F1S2	1645.93	STPNLSLDDVK	n[TMT10plex]STPNLSLDDVK[TMT10plex]	NORMAL	Nuclear receptor coactivator 1	NCOA1	Q15788	765	207949	204.087	10	9	22	N1:[1849.0086400641999(926.029296875, 38197.533935546875, 2, 1850.04299375)];N2:[2052.0880400642(1027.0677490234375, 8248.079833984375, 2, 2052.119898046875)];N2H1:[2214.1408400642(1108.095458984375, 13870.072998046875, 2, 2214.17531796875)];N2H2:[2376.1936400642(1188.6148681640625, 72521.07165527344, 2, 2375.214136328125)];N2H2F1:[2522.2515400641996(1261.6495361328125, 115568.29528808594, 2, 252…	7	b1^1_317.2028_0.0000_0.0000;b2^1_418.2505_0.0000_0.0000;b3^1_515.3032_515.3049_1313.0144;b4^1_629.3462_0.0000_0.0000;b5^1_742.4302_0.0000_0.0000;b6^1_829.4622_829.4774_4551.1650;b7^1_942.5463_0.0000_0.0000;b8^1_1057.5733_1057.5626_7425.8723;b9^1_1172.6002_0.0000_0.0000;b10^1_1271.6686_0.0000_0.0000;b11^1_1628.9265_1628.9315_11885.5356;y1^1_376.2763_376.2767_15495.4686;y2^1_475.3447_0.0000_0.0000;…	21.0776	51.4301	A2B2C1D1E2F2G3gfedD1E2F1fF3fedcbB5ba	0.0234769	1	0			0	Complex	0.00349345
27743	37	27742	27731	0	66.0964,0.0000	3	1047.47	1047.48	0.0410156	3139.42	3139.4	1751.62	N4H4S1	1387.78	GHTLTLNFTR	n[TMT10plex]GHTLTLNFTR	NORMAL	Lysosome-associated membrane glycoprotein 1	LAMP1	P11279	103	340944	138.056	10	9	10	N1:[1590.8568820642001(1591.8687744140625, 49786.73278808594, 1, 1590.8609744140624)];N2:[1793.9362820642(897.9781494140625, 45254.838623046875, 2, 1793.940698828125)];N2H1:[1955.9890820642(979.50634765625, 30286.054443359375, 2, 1956.9970953125)];N2H2:[2118.0418820642(1060.0311279296875, 165928.95922851562, 2, 2118.046655859375)];N2H3:[2280.0946820642002(1141.0579833984375, 134465.28271484375, 2…	12	b1^1_287.1922_287.1927_4598.0234;b2^1_424.2511_424.2519_9522.1565;b3^1_525.2988_525.3001_7890.2568;b4^1_638.3829_638.3843_12719.1697;b5^1_739.4306_739.4315_13085.9543;b6^1_852.5146_852.5157_8127.1592;b7^1_966.5575_966.5582_2635.0483;b8^1_1113.6260_1113.6298_1614.3975;b9^1_1214.6736_1214.6639_1171.1533;b10^1_1370.7747_0.0000_0.0000;y1^1_175.1195_175.1197_13009.9832;y2^1_276.1672_0.0000_0.0000;y3^1…	63.8415	51.3888	A2B2C1D1E2F1G3gfedD1E2edcba	0.00409235	0	0			0	Complex	0
17260	37	17259	17255	0	42.4851,0.0000	3	1133.54	1133.54	-0.00622559	3397.58	3397.57	1647.61	N5H3F1	1749.96	DRNLSGMAERK	n[TMT10plex]DRNLSGM[Oxidation]AERK[TMT10plex]	NORMAL	Probable E3 ubiquitin-protein ligase makorin-2	MKRN2	Q9H000	113	314172	204.087	10	7	10	N1:[1953.0355416863001(978.0357055664062, 14216.7607421875, 2, 1954.0558111328126)];N2H2:[2480.2205416863(1241.1285400390625, 44714.62512207031, 2, 2480.241480078125)];N2H2F1:[2626.2784416863(1314.1544189453125, 97879.33203125, 2, 2626.293237890625)];N2H3F1:[2788.3312416863(1395.1820068359375, 244856.38928222656, 2, 2788.348413671875)];N2H3:[2642.2733416863002(1322.15185546875, 89588.58203125, 2,…	6	b1^1_345.1977_0.0000_0.0000;b2^1_501.2988_0.0000_0.0000;b3^1_615.3417_0.0000_0.0000;b4^1_728.4258_0.0000_0.0000;b5^1_815.4578_815.4683_1643.5769;b6^1_872.4793_0.0000_0.0000;b7^1_1019.5147_0.0000_0.0000;b8^1_1090.5518_0.0000_0.0000;b9^1_1219.5944_0.0000_0.0000;b10^1_1375.6955_1375.7058_3554.8696;b11^1_1732.9534_1732.9596_14479.7419;y1^1_376.2763_376.2772_11124.7045;y2^1_532.3774_0.0000_0.0000;y3^1…	16.671	51.3763	A2B2C1D1E2F2fedD1E2edcbB5ba	1.02027	1	0			0	Complex	0.0071885
29313	37	29312	29303	0	69.6486,0.0000	3	1105.53	1105.19	-1.03198	3312.55	3313.56	1897.68	N4H4F1S1	1415.88	TPLTANITK	n[TMT10plex]TPLTANITK[TMT10plex]	NORMAL	Immunoglobulin heavy constant alpha 2	IGHA2	P01877	205	264316	138.056	10	9	16	N1:[1618.9547540642(810.4866333007812, 60992.9169921875, 2, 1618.9576666015626)];N2:[1822.0341540641998(912.0265502929688, 24923.99365234375, 2, 1822.0375005859376)];N2H1:[1984.0869540641997(993.053955078125, 19775.64111328125, 2, 1984.09231015625)];N2H2:[2146.1397540642(1074.077880859375, 65769.822265625, 2, 2146.14016171875)];N2H2F1:[2292.1976540642(1147.109130859375, 103334.58325195312, 2, 229…	15	b1^1_331.2184_331.2188_29601.2025;b2^1_428.2712_0.0000_0.0000;b3^1_541.3553_541.3567_6223.1874;b4^1_642.4029_642.4050_6816.9580;b5^1_713.4401_713.4431_7010.0864;b6^1_827.4830_827.4854_7739.0088;b7^1_940.5670_940.5693_5123.4672;b8^1_1041.6147_0.0000_0.0000;b9^1_1398.8726_1398.8604_32249.6720;y1^1_376.2763_376.2770_22689.5464;y2^1_477.3240_477.3250_18450.6096;y3^1_590.4080_590.4099_7548.6272;y4^1_7…	115.047	51.1517	A2B2C1D1E2F1G3gfedD1E2edcbB5ba	0.00291254	1	0			0	Complex	0
31880	37	31879	31868	0	75.4472,0.0000	3	959.121	959.122	0.00292969	2874.34	2874.33	1298.48	N4H3	1575.86	ALGFENATQALGR	n[TMT10plex]ALGFENATQALGR	NORMAL	Galectin-3-binding protein	LGALS3BP	Q08380	69	253360	138.055	10	8	8	N1:[1778.9365910641998(890.4774780273438, 219414.85186767578, 2, 1778.9393560546876)];N2:[1982.0159910641996(992.0176391601562, 90462.0791015625, 2, 1982.0196783203126)];N2H1:[2144.0687910641996(1072.5419921875, 102209.90637207031, 2, 2143.068384375)];N2H2:[2306.1215910641995(1153.5675048828125, 270546.1931152344, 2, 2305.119409765625)];N2H3:[2468.1743910642(1234.5897216796875, 204763.13842773438…	18	b1^1_301.2079_301.2081_17982.7563;b2^1_414.2919_414.2924_13215.3409;b3^1_471.3134_471.3143_5950.1455;b4^1_618.3818_618.3818_7051.3988;b5^1_747.4244_747.4257_8720.0232;b6^1_861.4673_861.4678_9959.1116;b7^1_932.5044_932.4976_3272.8132;b8^1_1033.5521_1033.5328_5016.7051;b9^1_1161.6107_0.0000_0.0000;b10^1_1232.6478_0.0000_0.0000;b11^1_1345.7319_0.0000_0.0000;b12^1_1402.7533_0.0000_0.0000;b13^1_1558.8…	112.387	51.0189	A2B2C1D1E2edD1E2edcba	0.00276499	0	0			0	Complex	0
24037	37	24036	24033	0	57.8044,0.0000	3	1327.28	1327.28	0.00109863	3978.81	3978.8	2204.77	N4H5S2	1774.03	KLNYTLSQGHR	n[TMT10plex]K[TMT10plex]LNYTLSQGHR	NORMAL	Aminopeptidase N	ANPEP	P15144	128	1.10308e+06	138.056	10	9	15	N1:[1977.1049420642(989.5632934570312, 280570.3405761719, 2, 1977.1109869140626)];N2:[2180.1843420642(1090.595703125, 76695.02502441406, 2, 2179.17580625)];N2H1:[2342.2371420642(1172.1329345703125, 33198.076171875, 2, 2342.250269140625)];N2H2:[2504.2899420641997(1252.6427001953125, 126834.24682617188, 2, 2503.269800390625)];N2H3:[2666.3427420642(1334.1832275390625, 99326.7392578125, 2, 2666.35085…	14	b1^1_587.4287_587.4301_42790.1144;b2^1_700.5127_700.5142_14789.5425;b3^1_814.5556_814.5592_7076.2080;b4^1_977.6190_977.6223_1670.7073;b5^1_1078.6667_0.0000_0.0000;b6^1_1191.7507_0.0000_0.0000;b7^1_1278.7827_0.0000_0.0000;b8^1_1406.8413_0.0000_0.0000;b9^1_1463.8628_0.0000_0.0000;b10^1_1600.9217_1600.9177_16198.0573;b11^1_1757.0228_0.0000_0.0000;y1^1_175.1195_175.1197_41009.8940;y2^1_312.1784_312.1…	86.2435	50.3088	A2B2C1D1E2F1G3gfedD1E2F1G3gfedcba	0.00604485	0	0			0	Complex	0
17168	37	17167	17164	0	42.2689,0.0000	3	1133.54	1133.54	-0.0102539	3397.59	3397.59	1850.69	N6H3F1	1546.9	SFRHNSTLK	n[TMT10plex]SFRHNSTLK[TMT10plex]	NORMAL	Zinc finger protein 473	ZNF473	Q8WTR7	415	209511	204.087	10	7	14	N1:[1749.9779490642(875.9934692382812, 32651.253051757812, 2, 1749.9713384765626)];N2:[1953.0573490641998(977.5322875976562, 13859.059204101562, 2, 1953.0489751953126)];N2H1:[2115.1101490642(1058.5562744140625, 12689.560791015625, 2, 2115.096948828125)];N2H2:[2277.1629490642(1139.08740234375, 41512.3349609375, 2, 2276.1592046875)];N2H2F1:[2423.2208490641997(1212.6142578125, 76354.98461914062, 2, …	6	b1^1_317.2028_0.0000_0.0000;b2^1_464.2712_0.0000_0.0000;b3^1_620.3723_0.0000_0.0000;b4^1_757.4312_0.0000_0.0000;b5^1_871.4741_0.0000_0.0000;b6^1_958.5062_958.4979_10926.8761;b7^1_1059.5539_0.0000_0.0000;b8^1_1172.6379_1172.6273_2543.0760;b9^1_1529.8958_1529.8793_23972.1047;y1^1_376.2763_376.2762_7178.4722;y2^1_489.3603_0.0000_0.0000;y3^1_590.4080_590.4097_3880.7285;y4^1_677.4401_0.0000_0.0000;y5^…	19.5876	49.765	A2B2C1D1E2F2fedD1E2F2fedcbB5ba	-0.00930863	1	0			0	Complex	0.00514139
33093	37	33092	33084	0	78.1655,0.0000	3	1018.49	1018.49	-0.00128174	3052.44	3052.43	1038.38	N2H3F1	2014.05	EEEAIQLDGLNASQIR	n[TMT10plex]EEEAIQLDGLNASQIR	NORMAL	Endoplasmin	HSP90B1	P14625	62	150234	1109.58	10	8	10	N1:[2217.1327840641998(1109.0758056640625, 1290904.8491210938, 2, 2216.136011328125)];N2:[2420.2121840642(1211.1168212890625, 68440.08703613281, 2, 2420.218042578125)];N2H1:[2582.2649840642(1292.1400146484375, 22405.37548828125, 2, 2582.264429296875)];N2H2:[2744.3177840641997(1373.163818359375, 31894.36181640625, 2, 2744.31203671875)];N2H3F1:[3052.4284840641994(1018.472900390625, 373658.310058593…	18	b1^1_359.2134_359.2138_14012.4377;b2^1_488.2559_488.2561_10947.7043;b3^1_617.2985_617.2994_30101.2023;b4^1_688.3357_688.3362_52127.5920;b5^1_801.4197_801.4210_51804.5762;b6^1_929.4783_929.4791_28164.5059;b7^1_1042.5624_1042.5636_14331.2517;b8^1_1157.5893_1157.5918_41096.5471;b9^1_1214.6108_1214.6069_9028.7200;b10^1_1327.6948_1327.6885_4983.3207;b11^1_1441.7378_0.0000_0.0000;b12^1_1512.7749_1512.7…	97.3848	49.6837	A2B2C1D1dD1dcbB5ba	-0.996773	1	0			0	Unknow	0
43403	37	43402	43401	0	102.0550,0.0000	3	1115.81	1115.81	0.00109863	3344.41	3344.4	2204.77	N4H5S2	1139.63	NGSLFAFR	n[TMT10plex]NGSLFAFR	NORMAL	Vitronectin	VTN	P04004	169	2.00075e+06	138.056	10	8	14	N1:[1342.7084280642(1342.7220458984375, 289157.6647949219, 1, 1341.7142458984374)];N2:[1545.7878280641999(773.9037475585938, 100536.01806640625, 2, 1545.7918951171876)];N2H1:[1707.8406280641998(1708.8519287109375, 76168.984375, 1, 1707.8441287109374)];N2H2:[1869.8934280642(935.956787109375, 291018.8427734375, 2, 1869.89797421875)];N2H3:[2031.9462280641999(2031.958740234375, 364334.77685546875, 1,…	14	b1^1_344.2137_344.2148_8645.5908;b2^1_401.2351_0.0000_0.0000;b3^1_488.2672_488.2692_3571.7517;b4^1_601.3512_601.3522_3845.6299;b5^1_748.4197_748.4221_12771.8589;b6^1_819.4568_819.4590_15998.8696;b7^1_966.5252_966.5258_12544.2800;b8^1_1122.6263_1122.6198_198671.0400;y1^1_175.1195_175.1196_20174.1758;y2^1_322.1879_0.0000_0.0000;y3^1_393.2250_393.2253_4855.1226;y4^1_540.2934_540.2947_20317.5327;y5^1…	119.485	49.191	A2B2C1D1E2F1G3gfedD1E2F1G3gfedcba	1.00876	0	0			0	Complex	0
23739	37	23738	23728	0	57.1227,0.0000	3	1250.25	1249.92	-0.993164	3746.73	3745.68	1954.7	N5H4S1	1790.98	VYHADCLNLTK	n[TMT10plex]VYHADC[Carbamidomethyl]LNLTK[TMT10plex]	NORMAL	Histone-lysine N-methyltransferase, H3 lysine-36 and H4 lysine-20 specific	NSD1	Q96L73	2148	258194	138.056	10	9	14	N1:[1994.0548797877998(998.5565795898438, 136176.60693359375, 2, 1995.0975591796876)];N2:[2197.1342797877996(1100.0968017578125, 47157.625732421875, 2, 2198.178003515625)];N2H1:[2359.1870797877996(1181.1251220703125, 18727.875, 2, 2360.234644140625)];N2H2:[2521.2398797877995(1262.149169921875, 79335.56567382812, 2, 2522.28273984375)];N3H2:[2724.3192797877996(1363.172119140625, 97937.38049316406, …	7	b1^1_329.2392_329.2395_16616.2355;b2^1_492.3025_492.3036_28867.8813;b3^1_629.3614_0.0000_0.0000;b4^1_700.3985_0.0000_0.0000;b5^1_815.4255_0.0000_0.0000;b6^1_975.4561_0.0000_0.0000;b7^1_1088.5402_0.0000_0.0000;b8^1_1202.5831_0.0000_0.0000;b9^1_1315.6672_0.0000_0.0000;b10^1_1416.7148_0.0000_0.0000;b11^1_1773.9727_0.0000_0.0000;y1^1_376.2763_376.2768_11024.1172;y2^1_477.3240_477.3247_16490.4368;y3^1…	21.0012	49.0195	A2B2C1D1E2F1G3gfedD2dD1E2edcba	1.03278	0	1			0	Complex	0.00347524
26861	37	26860	26857	0	64.1369,0.0000	3	1095.46	1095.46	-0.00439453	3283.36	3283.36	1897.68	N4H4F1S1	1385.68	EEQFNSTFR	n[TMT10plex]EEQFNSTFR	NORMAL	Immunoglobulin heavy constant gamma 2	IGHG2	P01859	176	280735	138.056	10	9	14	N1:[1588.7572280642(795.3889770507812, 11749.711730957031, 2, 1588.7623541015626)];N2H1:[1953.8894280641998(977.948974609375, 12179.38818359375, 2, 1953.88234921875)];N2H2:[2115.9422280642(1058.97998046875, 27194.71044921875, 2, 2115.9443609375)];N2H2F1:[2262.0001280642(1132.010498046875, 90942.1484375, 2, 2262.00539609375)];N2H3F1:[2424.0529280642(1213.0380859375, 89895.5126953125, 2, 2424.06057…	8	b1^1_359.2134_359.2161_811.5250;b2^1_488.2559_488.2553_7947.3453;b3^1_616.3145_616.3148_3713.3650;b4^1_763.3829_763.3846_3542.9829;b5^1_877.4259_0.0000_0.0000;b6^1_964.4579_0.0000_0.0000;b7^1_1065.5056_0.0000_0.0000;b8^1_1212.5740_0.0000_0.0000;b9^1_1368.6751_0.0000_0.0000;y1^1_175.1195_175.1196_9959.1396;y2^1_322.1879_322.1874_920.3184;y3^1_423.2356_0.0000_0.0000;y4^1_510.2676_510.2697_1262.4343…	30.2641	48.8268	A2B2C1D1E2F1G3gfedD1E2edcbB5ba	0.00169557	1	0			0	Complex	0
14004	37	14003	14002	0	35.0509,0.0000	3	1009.1	1009.1	-0.00164795	3024.26	3024.25	1606.59	N4H4F1	1417.67	EEQYNSTYR	n[TMT10plex]EEQYNSTYR	NORMAL	Immunoglobulin heavy constant gamma 1	IGHG1	P01857	180	338849	138.056	10	6	12	N1:[1620.7470580642(811.3831176757812, 29792.968994140625, 2, 1620.7506353515626)];N2:[1823.8264580641999(912.9254150390625, 15965.054321289062, 2, 1823.835230078125)];N2H2:[2147.9320580641997(1074.9754638671875, 48273.4287109375, 2, 2147.935327734375)];N2H2F1:[2293.9899580642(1147.5028076171875, 124351.69750976562, 2, 2292.990015234375)];N2H3F1:[2456.0427580642(1229.0321044921875, 97258.18164062…	13	b1^1_359.2134_359.2139_5496.2915;b2^1_488.2559_488.2569_4555.7720;b3^1_616.3145_616.3163_6415.4976;b4^1_779.3779_779.3799_4365.7345;b5^1_893.4208_893.4201_2621.1821;b6^1_980.4528_980.4500_934.9553;b7^1_1081.5005_0.0000_0.0000;b8^1_1244.5638_1244.5619_2708.8251;b9^1_1400.6649_0.0000_0.0000;y1^1_175.1195_175.1195_5172.6416;y2^1_338.1828_338.1830_1251.2150;y3^1_439.2305_439.2309_1568.3615;y4^1_526.2…	77.5355	48.6947	A2B2C1D1E2F1fedD1E2edcbB5ba	-0.00290494	1	0			0	Complex	0
24011	37	24010	24007	0	57.7451,0.0000	3	1249.92	1249.92	0.00842285	3746.74	3746.69	2100.76	N5H4F1S1	1645.93	STPNLSLDDVK	n[TMT10plex]STPNLSLDDVK[TMT10plex]	NORMAL	Nuclear receptor coactivator 1	NCOA1	Q15788	765	397561	138.056	10	9	21	N1:[1849.0086400641999(926.0289916992188, 70820.37048339844, 2, 1850.0423833984376)];N2:[2052.0880400642(1026.5716552734375, 80747.26928710938, 2, 2051.127710546875)];N2H1:[2214.1408400642(1108.0943603515625, 6938.05615234375, 2, 2214.173120703125)];N2H2:[2376.1936400642(1189.1201171875, 6969.2359619140625, 2, 2376.224634375)];N2H2F1:[2522.2515400641996(1262.154541015625, 15560.34521484375, 2, 25…	7	b1^1_317.2028_0.0000_0.0000;b2^1_418.2505_0.0000_0.0000;b3^1_515.3032_0.0000_0.0000;b4^1_629.3462_0.0000_0.0000;b5^1_742.4302_0.0000_0.0000;b6^1_829.4622_0.0000_0.0000;b7^1_942.5463_942.5377_1110.0431;b8^1_1057.5733_1057.5635_19574.2842;b9^1_1172.6002_0.0000_0.0000;b10^1_1271.6686_0.0000_0.0000;b11^1_1628.9265_1628.9580_33584.1399;y1^1_376.2763_376.2768_18875.7196;y2^1_475.3447_0.0000_0.0000;y3^1…	22.3049	48.4195	A2B2C1D1E2F1G3gfedD2dD1E2edcbB5ba	1.03374	1	1			0	Complex	0.00178891
24685	37	24684	24673	0	59.2818,0.0000	3	1130.21	1130.21	-0.00366211	3387.6	3386.58	1768.64	N4H5F1	1617.94	SFSHRANLTK	n[TMT10plex]SFSHRANLTK[TMT10plex]	NORMAL	Putative zinc finger protein 286B	ZNF286B	P0CG31	286	361084	138.056	10	9	12	N1:[1821.0150630642(912.5283203125, 18781.4443359375, 2, 1823.041040625)];N2H1:[2186.1472630641997(1094.5926513671875, 19696.27392578125, 2, 2187.169702734375)];N2H2:[2348.2000630641996(1175.622314453125, 54545.49987792969, 2, 2349.22902890625)];N2H2F1:[2494.2579630642(1248.64990234375, 116252.31103515625, 2, 2495.2842046875)];N2H3F1:[2656.3107630642(1329.67529296875, 172589.37377929688, 2, 2657.…	6	b1^1_317.2028_0.0000_0.0000;b2^1_464.2712_0.0000_0.0000;b3^1_551.3032_0.0000_0.0000;b4^1_688.3621_0.0000_0.0000;b5^1_844.4633_0.0000_0.0000;b6^1_915.5004_0.0000_0.0000;b7^1_1029.5433_0.0000_0.0000;b8^1_1142.6274_0.0000_0.0000;b9^1_1243.6750_0.0000_0.0000;b10^1_1600.9329_0.0000_0.0000;y1^1_376.2763_376.2768_12565.0596;y2^1_477.3240_477.3244_16197.0297;y3^1_590.4080_590.4094_5064.8560;y4^1_704.4509…	17.3547	48.2121	A2B2C1D1E2F1fedD1E2F1fedcbB5ba	1.00692	1	0			0	Complex	0.00731113
17366	37	17365	17358	0	42.7405,0.0000	4	886.428	886.429	0.00415039	3541.68	3541.67	1444.53	N4H3F1	2097.14	TKPREEQFNSTFR	n[TMT10plex]TK[TMT10plex]PREEQFNSTFR	NORMAL	Immunoglobulin heavy constant gamma 2	IGHG2	P01859	176	384819	138.056	10	7	11	N1:[2300.2166760642003(1151.12158203125, 5492.646484375, 2, 2300.2275640625)];N2H1:[2665.3488760642003(1334.1876220703125, 4939.203125, 2, 2666.359644140625)];N2H2:[2827.4016760642003(1414.710693359375, 9774.1337890625, 2, 2827.40578671875)];N2H2F1:[2973.4595760642005(1487.2353515625, 116917.38684082031, 2, 2972.455103125)];N2H3F1:[3135.5123760642(1045.8468017578125, 84176.66052246094, 3, 3134.51…	8	b1^1_331.2184_0.0000_0.0000;b2^1_688.4763_688.4788_7309.8965;b3^1_785.5291_0.0000_0.0000;b4^1_941.6302_941.6298_1200.7601;b5^1_1070.6728_1070.6760_2403.4592;b6^1_1199.7154_1199.7140_6643.8682;b7^1_1327.7740_0.0000_0.0000;b8^1_1474.8424_0.0000_0.0000;b9^1_1588.8853_0.0000_0.0000;b10^1_1675.9173_0.0000_0.0000;b11^1_1776.9650_0.0000_0.0000;b12^1_1924.0334_0.0000_0.0000;b13^1_2080.1345_0.0000_0.0000;…	21.4691	47.9822	A2B2C1D1E2edD1E2edcbB5ba	0.010888	1	0			0	Complex	0.00175901
27061	37	27060	27051	0	64.5857,0.0000	3	1088.16	1087.83	-0.997192	3260.47	3260.46	1913.68	N4H5S1	1346.78	EGDNITLK	n[TMT10plex]EGDNITLK[TMT10plex]	NORMAL	CD166 antigen	ALCAM	Q13740	265	148516	138.055	10	9	11	N1:[1549.8605200642(776.44091796875, 15262.812255859375, 2, 1550.8662359375)];N2:[1752.9399200642(877.4796142578125, 9444.26025390625, 2, 1752.943628515625)];N2H1:[1914.9927200642(959.00732421875, 5091.80517578125, 2, 1915.9990484375)];N2H2:[2077.0455200642(1040.030029296875, 14696.96240234375, 2, 2078.04445859375)];N2H3:[2239.0983200642(1120.562255859375, 21953.39794921875, 2, 2239.10891171875)]…	8	b1^1_359.2134_359.2133_2761.6450;b2^1_416.2348_0.0000_0.0000;b3^1_531.2618_531.2630_7364.0057;b4^1_645.3047_645.2991_950.6950;b5^1_758.3887_0.0000_0.0000;b6^1_859.4364_0.0000_0.0000;b7^1_972.5205_0.0000_0.0000;b8^1_1329.7784_0.0000_0.0000;y1^1_376.2763_376.2764_12397.9600;y2^1_489.3603_489.3611_3942.5276;y3^1_590.4080_590.4083_5357.8262;y4^1_703.4921_0.0000_0.0000;y5^1_817.5350_817.5344_1071.0195…	34.6268	47.885	A2B2C1D1E2F1G3gfedD1E2F1fedcba	0.0055813	0	0			0	Complex	0
27999	37	27998	27994	0	66.6641,0.0000	3	1377.96	1377.96	-0.00219727	4130.87	4130.85	2204.77	N4H5S2	1926.07	VYKPSAGNNSLYR	n[TMT10plex]VYK[TMT10plex]PSAGNNSLYR	NORMAL	Beta-2-glycoprotein 1	APOH	P02749	162	478198	138.055	10	9	14	N1:[2129.1522860642(1065.0849609375, 134949.62158203125, 2, 2128.154321875)];N2:[2332.2316860642(1167.125732421875, 43357.454528808594, 2, 2332.23586484375)];N2H1:[2494.2844860642(1248.151123046875, 17930.267211914062, 2, 2494.28664609375)];N2H2:[2656.3372860642(1328.6812744140625, 58897.61535644531, 2, 2655.346948828125)];N2H3:[2818.3900860641997(1410.205322265625, 43350.64758300781, 2, 2818.395…	10	b1^1_329.2392_329.2395_12064.0859;b2^1_492.3025_492.3039_9974.4740;b3^1_849.5604_849.5618_38861.0540;b4^1_946.6132_0.0000_0.0000;b5^1_1033.6452_1033.6425_3311.4983;b6^1_1104.6823_1104.6829_2508.0244;b7^1_1161.7038_0.0000_0.0000;b8^1_1275.7467_0.0000_0.0000;b9^1_1389.7896_0.0000_0.0000;b10^1_1476.8216_0.0000_0.0000;b11^1_1589.9057_0.0000_0.0000;b12^1_1752.9690_0.0000_0.0000;b13^1_1909.0702_0.0000_…	34.892	47.844	A2B2C1D1E2F1G3gfedD1E2F1G3gfedcba	-0.997964	0	0			0	Complex	0
31940	37	31939	31937	0	75.5805,0.0000	3	1336.29	1336.28	-0.00476074	4005.83	4005.82	2204.77	N4H5S2	1801.05	NATLVNEADKLR	n[TMT10plex]NATLVNEADK[TMT10plex]LR	NORMAL	Aminopeptidase N	ANPEP	P15144	818	662863	138.056	10	9	12	N1:[2004.1257360641998(1003.072021484375, 88269.7705078125, 2, 2004.12844296875)];N2:[2207.2051360642(1104.6134033203125, 40226.453369140625, 2, 2207.211206640625)];N2H2:[2531.3107360642(1266.168212890625, 61939.65478515625, 2, 2530.32082578125)];N2H3:[2693.3635360641997(1347.693115234375, 45383.47790527344, 2, 2693.37063046875)];N4H4:[3261.5751360642(1087.8717041015625, 150454.06616210938, 3, 32…	17	b1^1_344.2137_344.2146_2655.1587;b2^1_415.2508_415.2535_1038.7882;b3^1_516.2985_0.0000_0.0000;b4^1_629.3825_629.3793_1200.6418;b5^1_728.4510_728.4474_933.0408;b6^1_842.4939_0.0000_0.0000;b7^1_971.5365_971.5265_1075.9330;b8^1_1042.5736_0.0000_0.0000;b9^1_1157.6005_1157.6010_3212.4731;b10^1_1514.8584_0.0000_0.0000;b11^1_1627.9425_0.0000_0.0000;b12^1_1784.0436_0.0000_0.0000;y1^1_175.1195_175.1197_95…	108.476	47.3489	A2B2C1D1E2F1G3gfedD1E2F1G3gfedcba	-0.00243255	0	0			0	Complex	0
22235	37	22234	22233	0	53.7087,0.0000	3	944.415	944.415	-0.00201416	2830.22	2830.21	1444.53	N4H3F1	1385.68	EEQFNSTFR	n[TMT10plex]EEQFNSTFR	NORMAL	Immunoglobulin heavy constant gamma 2	IGHG2	P01859	176	3.72447e+06	138.056	10	8	12	N1:[1588.7572280642(795.8898315429688, 240929.96484375, 2, 1589.7640630859376)];N2:[1791.8366280641999(897.4291381835938, 193924.75, 2, 1792.8426763671876)];N2H1:[1953.8894280641998(977.9542236328125, 329713.73046875, 2, 1953.892847265625)];N2H2:[2115.9422280642(1058.482177734375, 802778.5439453125, 2, 2114.94875546875)];N2H2F1:[2262.0001280642(1131.518798828125, 2139771.197265625, 2, 2261.021997…	15	b1^1_359.2134_359.2135_101996.3008;b2^1_488.2559_488.2568_106571.1621;b3^1_616.3145_616.3156_123162.2998;b4^1_763.3829_763.3846_116924.3193;b5^1_877.4259_877.4277_81385.7949;b6^1_964.4579_964.4623_37041.0684;b7^1_1065.5056_1065.5090_46910.1177;b8^1_1212.5740_1212.5668_77939.9053;b9^1_1368.6751_1368.6730_452331.0703;y1^1_175.1195_175.1196_92766.8672;y2^1_322.1879_322.1882_25045.9043;y3^1_423.2356_…	142.28	47.2406	A2B2C1D1E2edD1E2edcbB5ba	0.00535768	1	0			0	Complex	0
24134	37	24133	24128	0	58.0228,0.0000	3	950.101	950.105	0.0109863	2847.29	2848.34	1444.53	N4H3F1	1403.8	NISQDLEK	n[TMT10plex]NISQDLEK[TMT10plex]	NORMAL	Laminin subunit gamma-1	LAMC1	P11047	1241	245038	126.128	10	8	11	N1:[1606.8819840642(804.451416015625, 8994.581787109375, 2, 1606.88723203125)];N2H1:[1972.0141840642(987.514892578125, 4742.353332519531, 2, 1973.01418515625)];N2H2:[2134.0669840642(1068.0406494140625, 12294.445556640625, 2, 2134.065698828125)];N2H2F1:[2280.1248840642(1141.0731201171875, 39027.055908203125, 2, 2280.130640234375)];N2H3F1:[2442.1776840641996(1222.096923828125, 27676.3681640625, 2, …	7	b1^1_344.2137_344.2136_4332.0226;b2^1_457.2977_457.2985_1351.1827;b3^1_544.3298_0.0000_0.0000;b4^1_672.3884_0.0000_0.0000;b5^1_787.4153_0.0000_0.0000;b6^1_900.4994_0.0000_0.0000;b7^1_1029.5420_0.0000_0.0000;b8^1_1386.7998_0.0000_0.0000;y1^1_376.2763_376.2770_14235.5363;y2^1_505.3189_505.3187_948.7488;y3^1_618.4029_618.4038_4376.6225;y4^1_733.4299_0.0000_0.0000;y5^1_861.4885_0.0000_0.0000;y6^1_948…	26.6544	46.9862	A2B2C1D1E2edD1E2edcbB5ba	0.00524797	1	0			0	Complex	0.00094518
30758	37	30757	30748	0	72.9008,0.0000	3	800.037	800.038	0.00311279	2397.09	2398.1	1257.45	N3H4	1140.65	IFYTVNR	n[TMT10plex]IFYTVNR	NORMAL	Serine/threonine-protein phosphatase 2A regulatory subunit B'' subunit alpha	PPP2R3A	Q06190	858	206261	138.056	10	8	6	N1:[1343.7288290642(672.3637084960938, 22427.833129882812, 2, 1342.7118169921876)];N2:[1546.8082290641998(773.9033813476562, 31099.32666015625, 2, 1545.7911626953126)];N2H1:[1708.8610290642(854.9299926757812, 48700.86535644531, 2, 1707.8443853515626)];N2H2:[1870.9138290642(935.9569091796875, 288067.4208984375, 2, 1869.898218359375)];N2H3:[2032.9666290641999(1016.4810791015625, 692590.6279296875, …	5	b1^1_343.2548_343.2551_22680.5642;b2^1_490.3232_490.3228_10999.0694;b3^1_653.3866_0.0000_0.0000;b4^1_754.4342_754.4314_1021.6528;b5^1_853.5027_0.0000_0.0000;b6^1_967.5456_0.0000_0.0000;b7^1_1123.6467_0.0000_0.0000;y1^1_175.1195_175.1196_14268.6423;y2^1_289.1624_0.0000_0.0000;y3^1_388.2308_0.0000_0.0000;y4^1_489.2785_0.0000_0.0000;y5^1_652.3418_0.0000_0.0000;y6^1_799.4103_799.4211_123964.3564;y7^1…	18.055	46.7898	A2B2C1D1E2F1fedD1dcba	-1.01701	0	0			0	Complex	0.006639
37991	37	37990	37987	0	89.4352,0.0000	3	1225.58	1225.24	-1.01147	3672.7	3672.68	1850.69	N6H3F1	1821.99	MIENGSLSFLPTLR	n[TMT10plex]M[Oxidation]IENGSLSFLPTLR	NORMAL	Biglycan	BGN	P21810	270	227243	204.087	10	8	13	N1:[2025.0655546862997(1013.546630859375, 37817.547607421875, 2, 2025.07766171875)];N2:[2228.1449546862996(1115.0831298828125, 8073.6265869140625, 2, 2228.150659765625)];N2H1:[2390.1977546862995(1196.11181640625, 4315.71337890625, 2, 2390.2080328125)];N2H2:[2552.2505546862994(1277.13671875, 20886.6083984375, 2, 2552.2578375)];N2H2F1:[2698.3084546862997(1350.1629638671875, 41408.345703125, 2, 2698…	8	b1^1_377.2062_377.2067_3090.0505;b2^1_490.2902_0.0000_0.0000;b3^1_619.3328_0.0000_0.0000;b4^1_733.3757_0.0000_0.0000;b5^1_790.3972_0.0000_0.0000;b6^1_877.4292_0.0000_0.0000;b7^1_990.5133_0.0000_0.0000;b8^1_1077.5453_0.0000_0.0000;b9^1_1224.6137_1224.6371_17407.9531;b10^1_1337.6978_1337.6868_23629.6671;b11^1_1434.7506_0.0000_0.0000;b12^1_1535.7982_0.0000_0.0000;b13^1_1648.8823_0.0000_0.0000;b14^1_…	20.4022	46.6241	A2B2C1D1E2F2fedD1E2F2fedcbB5ba	0.012107	1	0			0	Complex	0.00344828
22058	37	22057	22046	0	53.3311,0.0000	3	833.04	833.038	-0.00622559	2496.09	2496.1	1257.45	N3H4	1238.65	LDGSTNFTR	n[TMT10plex]LDGSTNFTR	NORMAL	Fibroleukin	FGL2	Q14314	263	271517	138.056	10	8	8	N1:[1441.7251990642(721.87255859375, 48507.80700683594, 2, 1441.7295171875)];N2:[1644.8045990642(823.9148559570312, 50649.8447265625, 2, 1645.8141119140626)];N2H1:[1806.8573990641999(904.4385986328125, 107464.1904296875, 2, 1806.861597265625)];N2H2:[1968.9101990642(985.4654541015625, 616421.2553710938, 2, 1968.915308203125)];N2H3:[2130.9629990641997(1066.4920654296875, 1307593.001953125, 2, 2130.…	9	b1^1_343.2548_343.2552_12521.6841;b2^1_458.2818_458.2826_22521.1567;b3^1_515.3032_515.3047_3935.6447;b4^1_602.3353_602.3361_8298.7219;b5^1_703.3829_0.0000_0.0000;b6^1_817.4259_0.0000_0.0000;b7^1_964.4943_964.4858_900.8802;b8^1_1065.5420_0.0000_0.0000;b9^1_1221.6431_0.0000_0.0000;y1^1_175.1195_175.1197_42556.9033;y2^1_276.1672_0.0000_0.0000;y3^1_423.2356_423.2361_2635.2195;y4^1_537.2785_0.0000_0.0…	41.4493	46.616	A2B2C1D1E2edD1E1edcba	0.00345113	0	0			0	Hybrid	0
32459	37	32458	32454	0	76.7438,0.0000	3	1109.54	1109.54	0.000732422	3325.58	3325.57	1444.53	N4H3F1	1881.04	AGPNGTLFVADAYK	n[TMT10plex]AGPNGTLFVADAYK[TMT10plex]	NORMAL	Adipocyte plasma membrane-associated protein	APMAP	Q9HDC9	160	191448	138.056	10	8	12	N1:[2084.1195900641997(1042.5723876953125, 149980.4970703125, 2, 2083.129175390625)];N2:[2287.1989900641997(1144.6109619140625, 42276.820068359375, 2, 2287.206323828125)];N2H1:[2449.2517900641997(1225.6341552734375, 34467.222900390625, 2, 2449.252710546875)];N2H2:[2611.3045900642(1306.1595458984375, 91246.52062988281, 2, 2610.303491796875)];N2H2F1:[2757.3624900642(1379.691650390625, 141000.020385…	20	b1^1_301.2079_301.2082_12168.0234;b2^1_358.2293_358.2299_9830.3833;b3^1_455.2821_0.0000_0.0000;b4^1_569.3250_569.3263_3322.3835;b5^1_626.3465_626.3502_1189.7797;b6^1_727.3942_0.0000_0.0000;b7^1_840.4782_840.4785_2875.8013;b8^1_987.5466_987.5483_5855.5017;b9^1_1086.6151_1086.6150_5448.5634;b10^1_1157.6522_0.0000_0.0000;b11^1_1272.6791_1272.6816_10620.7490;b12^1_1343.7162_1343.7184_1397.6301;b13^1_…	133.111	46.4802	A2B2C1D1E2edD1E2edcbB5ba	-0.990415	1	0			0	Complex	0
29928	37	29927	29923	0	71.0128,0.0000	3	1333.6	1332.93	-2.02185	3995.76	3997.77	2350.83	N4H5F1S2	1646.94	VPNGSNPYTLK	n[TMT10plex]VPNGSNPYTLK[TMT10plex]	NORMAL	Heterogeneous nuclear ribonucleoprotein L-like	HNRNPLL	Q8WVV9	525	522510	138.056	10	9	19	N1:[1850.0191460642(926.0204467773438, 67607.099609375, 2, 1850.0252935546876)];N2:[2053.0985460642(1027.560302734375, 23119.4345703125, 2, 2053.10500546875)];N2H1:[2215.1513460642(1108.5853271484375, 23259.373168945312, 2, 2215.155054296875)];N2H2:[2377.2041460642(1189.6187744140625, 51213.115234375, 2, 2377.221948828125)];N2H2F1:[2523.2620460642(1262.1497802734375, 175129.65185546875, 2, 2522.2…	8	b1^1_329.2392_329.2394_29303.5769;b2^1_426.2919_0.0000_0.0000;b3^1_540.3349_0.0000_0.0000;b4^1_597.3563_0.0000_0.0000;b5^1_684.3884_0.0000_0.0000;b6^1_798.4313_0.0000_0.0000;b7^1_895.4840_0.0000_0.0000;b8^1_1058.5474_1058.5466_8583.7964;b9^1_1159.5951_0.0000_0.0000;b10^1_1272.6791_1272.6626_5029.3784;b11^1_1629.9370_1629.9305_28725.4401;y1^1_376.2763_376.2767_16426.7472;y2^1_489.3603_0.0000_0.000…	29.645	46.4083	A2B2C1D1E2F1G3gfedD1E2F1G3gfedcbB5ba	0.00614749	1	0			0	Complex	0
30833	37	30832	30830	0	73.0683,0.0000	3	1069.18	1069.18	0.00366211	3204.53	3204.53	1038.38	N2H3F1	2166.15	SGDATFPKAMDNVTVR	n[TMT10plex]SGDATFPK[TMT10plex]AMDNVTVR	NORMAL	Neurotrimin	NTM	Q9P121	44	442774	138.056	10	8	7	N1:[2369.2302780642003(1185.619384765625, 163697.30419921875, 2, 2369.22316953125)];N2H2:[2896.4152780642003(1449.209716796875, 7138.686279296875, 2, 2896.40383359375)];N2H2F1:[3042.4731780642005(1015.8458862304688, 9345.561645507812, 3, 3044.514258691406)];N2H3F1:[3204.5259780642(1069.5499267578125, 28233.140380859375, 3, 3205.6263802734375)];N2H3:[3058.4680780642(1530.2410888671875, 10209.53271…	9	b1^1_317.2028_0.0000_0.0000;b2^1_374.2242_0.0000_0.0000;b3^1_489.2512_0.0000_0.0000;b4^1_560.2883_0.0000_0.0000;b5^1_661.3360_0.0000_0.0000;b6^1_808.4044_0.0000_0.0000;b7^1_905.4572_0.0000_0.0000;b8^1_1262.7151_1262.7091_10800.3561;b9^1_1333.7522_1333.7448_1705.9092;b10^1_1464.7927_0.0000_0.0000;b11^1_1579.8196_1579.8165_4022.8796;b12^1_1693.8625_0.0000_0.0000;b13^1_1792.9309_0.0000_0.0000;b14^1_…	24.5888	46.2683	A2B2C1D1dD1dcbB5ba	-0.00710853	1	0			0	Unknow	0.000922509
24177	37	24176	24167	0	58.1212,0.0000	3	1018.16	1018.15	-0.0195923	3051.42	3050.43	1444.53	N4H3F1	1605.9	TTNLSVEEQK	n[TMT10plex]TTNLSVEEQK[TMT10plex]	NORMAL	Polypeptide N-acetylgalactosaminyltransferase 3	GALNT3	Q14435	132	166306	204.087	10	9	11	N1:[1808.9773400642(905.9913330078125, 27955.93603515625, 2, 1809.967066015625)];N2H1:[2174.1095400642(1088.0565185546875, 23161.472778320312, 2, 2174.097437109375)];N2H2:[2336.1623400642(1170.0859375, 36656.24267578125, 2, 2338.156275)];N2H2F1:[2482.2202400642(1242.106201171875, 180984.60778808594, 2, 2482.19680234375)];N2H3F1:[2644.2730400642(1322.614501953125, 203671.7928466797, 2, 2643.213403…	7	b1^1_331.2184_0.0000_0.0000;b2^1_432.2661_0.0000_0.0000;b3^1_546.3090_0.0000_0.0000;b4^1_659.3931_0.0000_0.0000;b5^1_746.4251_0.0000_0.0000;b6^1_845.4935_0.0000_0.0000;b7^1_974.5361_0.0000_0.0000;b8^1_1103.5787_1103.5793_2877.1797;b9^1_1231.6373_0.0000_0.0000;b10^1_1588.8952_0.0000_0.0000;y1^1_376.2763_376.2766_15239.1935;y2^1_504.3349_0.0000_0.0000;y3^1_633.3775_0.0000_0.0000;y4^1_762.4200_0.000…	22.8378	45.8905	A2B2C1D1E2edD1E2edcbB5ba	0.989726	1	0			0	Complex	0.00180505
15074	37	15073	15068	0	37.5315,0.0000	3	960.409	960.408	-0.00311279	2878.2	2878.2	1460.53	N4H4	1417.67	EEQYNSTYR	n[TMT10plex]EEQYNSTYR	NORMAL	Immunoglobulin heavy constant gamma 1	IGHG1	P01857	180	229876	138.056	10	7	8	N1:[1620.7470580642(811.3829956054688, 44724.51110839844, 2, 1620.7503912109376)];N2:[1823.8264580641999(912.9241943359375, 28108.21142578125, 2, 1823.832788671875)];N2H1:[1985.8792580641998(993.9502563476562, 34096.70263671875, 2, 1985.8849126953126)];N2H2:[2147.9320580641997(1074.4697265625, 103900.05700683594, 2, 2146.923853125)];N2H3:[2309.9848580642(1156.0018310546875, 88299.50744628906, 2, …	9	b1^1_359.2134_359.2139_3846.5142;b2^1_488.2559_488.2577_2694.7175;b3^1_616.3145_616.3169_4742.3724;b4^1_779.3779_779.3792_1557.7568;b5^1_893.4208_0.0000_0.0000;b6^1_980.4528_0.0000_0.0000;b7^1_1081.5005_0.0000_0.0000;b8^1_1244.5638_0.0000_0.0000;b9^1_1400.6649_1400.6462_17969.5825;y1^1_175.1195_175.1196_6099.1479;y2^1_338.1828_338.1844_968.6309;y3^1_439.2305_0.0000_0.0000;y4^1_526.2625_526.2639_1…	38.528	45.8201	A2B2C1D1E2F1fedD1E2edcba	0.00246615	0	0			0	Complex	0
22232	37	22231	22219	0	53.7021,0.0000	3	1153.21	1153.22	0.00549316	3456.62	3454.58	1663.61	N5H4	1790.98	VYHADCLNLTK	n[TMT10plex]VYHADC[Carbamidomethyl]LNLTK[TMT10plex]	NORMAL	Histone-lysine N-methyltransferase, H3 lysine-36 and H4 lysine-20 specific	NSD1	Q96L73	2148	277515	138.056	10	9	11	N1:[1994.0548797877998(1997.087646484375, 15819.933837890625, 1, 1996.079846484375)];N2:[2197.1342797877996(1100.589599609375, 77391.17236328125, 2, 2199.16359921875)];N2H1:[2359.1870797877996(1181.6129150390625, 5437.65771484375, 2, 2361.210230078125)];N2H2:[2521.2398797877995(1262.639404296875, 10577.84619140625, 2, 2523.26320859375)];N3H2:[2724.3192797877996(1363.6793212890625, 153858.59326171…	6	b1^1_329.2392_329.2394_12696.1000;b2^1_492.3025_492.3035_20287.6831;b3^1_629.3614_0.0000_0.0000;b4^1_700.3985_0.0000_0.0000;b5^1_815.4255_0.0000_0.0000;b6^1_975.4561_0.0000_0.0000;b7^1_1088.5402_0.0000_0.0000;b8^1_1202.5831_0.0000_0.0000;b9^1_1315.6672_0.0000_0.0000;b10^1_1416.7148_0.0000_0.0000;b11^1_1773.9727_0.0000_0.0000;y1^1_376.2763_376.2763_12281.1497;y2^1_477.3240_477.3250_11155.2329;y3^1…	16.5278	45.0641	A2B2C1D1E2F1fedD2dD1E2edcba	2.02497	0	1			0	Complex	0.00875796
36059	37	36058	36057	0	84.9759,0.0000	3	1281.92	1281.93	0.019043	3842.76	3842.74	2204.77	N4H5S2	1637.97	HANWTLTPLK	n[TMT10plex]HANWTLTPLK[TMT10plex]	NORMAL	Serum paraoxonase/arylesterase 1	PON1	P27169	253	542935	138.056	10	9	14	N1:[1841.0453010642(921.5320434570312, 342841.37353515625, 2, 1841.0484869140626)];N2:[2044.1247010641998(1022.5739135742188, 136880.96728515625, 2, 2043.1322271484376)];N2H1:[2206.1775010642(1103.59326171875, 105967.8662109375, 2, 2205.1709234375)];N2H2:[2368.2303010642(2369.240478515625, 18978.533935546875, 1, 2368.232678515625)];N2H3:[2530.2831010642(1265.650146484375, 331382.6964111328, 2, 25…	18	b1^1_367.2297_367.2301_40404.5566;b2^1_438.2668_438.2673_32779.9136;b3^1_552.3097_552.3107_17328.2004;b4^1_738.3890_738.3901_11429.8270;b5^1_839.4367_839.4376_4638.5830;b6^1_952.5208_952.5236_12360.3988;b7^1_1053.5684_0.0000_0.0000;b8^1_1150.6212_0.0000_0.0000;b9^1_1263.7053_1263.7056_2811.2118;b10^1_1620.9632_1620.9520_30924.1835;y1^1_376.2763_376.2768_44619.6250;y2^1_489.3603_489.3609_4075.0068…	160.156	45.0259	A2B2C1D1E2F1G3gfedD1E2F1G3gfedcba	-0.990113	0	0			0	Complex	0
23880	37	23879	23874	0	57.4453,0.0000	3	1072.17	1072.17	0.0117188	3213.48	3212.48	1606.59	N4H4F1	1605.9	TTNLSVEEQK	n[TMT10plex]TTNLSVEEQK[TMT10plex]	NORMAL	Polypeptide N-acetylgalactosaminyltransferase 3	GALNT3	Q14435	132	300617	138.056	10	9	12	N1:[1808.9773400642(905.989990234375, 26851.468017578125, 2, 1809.96438046875)];N2H1:[2174.1095400642(1088.06640625, 20478.58270263672, 2, 2174.1172125)];N2H2:[2336.1623400642(1169.0789794921875, 42218.62023925781, 2, 2336.142358984375)];N2H2F1:[2482.2202400642(1242.1104736328125, 159141.81005859375, 2, 2482.205347265625)];N2H3F1:[2644.2730400642(1323.136474609375, 178849.6455078125, 2, 2644.2573…	8	b1^1_331.2184_0.0000_0.0000;b2^1_432.2661_0.0000_0.0000;b3^1_546.3090_0.0000_0.0000;b4^1_659.3931_0.0000_0.0000;b5^1_746.4251_0.0000_0.0000;b6^1_845.4935_0.0000_0.0000;b7^1_974.5361_0.0000_0.0000;b8^1_1103.5787_1103.5770_1250.5496;b9^1_1231.6373_0.0000_0.0000;b10^1_1588.8952_1588.8768_16437.1891;y1^1_376.2763_376.2770_21977.4850;y2^1_504.3349_0.0000_0.0000;y3^1_633.3775_0.0000_0.0000;y4^1_762.420…	30.4789	44.9213	A2B2C1D1E2F1fedD1E2edcbB5ba	0.98704	1	0			0	Complex	0
25271	37	25270	25266	0	60.5742,0.0000	3	905.088	905.089	0.00531006	2712.24	2712.24	1460.53	N4H4	1251.71	PPVVSPNGTR	n[TMT10plex]PPVVSPNGTR	NORMAL	Krueppel-like factor 10	KLF10	Q13118	337	421386	138.056	10	7	8	N1:[1454.7932200642(728.4004516601562, 33660.896484375, 2, 1454.7853033203126)];N2H1:[1819.9254200642(910.9654541015625, 44957.3935546875, 2, 1819.915308203125)];N2H2:[1981.9782200642(992.4953002929688, 87456.55310058594, 2, 1982.9750005859376)];N2H3:[2144.0310200641998(1072.517578125, 167427.2548828125, 2, 2143.01955625)];N3H3:[2347.1104200642003(1174.0599365234375, 511357.5009765625, 2, 2346.10…	7	b1^1_327.2235_0.0000_0.0000;b2^1_424.2763_0.0000_0.0000;b3^1_523.3447_0.0000_0.0000;b4^1_622.4131_0.0000_0.0000;b5^1_709.4451_0.0000_0.0000;b6^1_806.4979_0.0000_0.0000;b7^1_920.5408_0.0000_0.0000;b8^1_977.5623_977.5523_2783.5908;b9^1_1078.6100_1078.6052_2671.1171;b10^1_1234.7111_1234.7020_29808.1962;y1^1_175.1195_175.1197_23426.4272;y2^1_276.1672_276.1682_972.0887;y3^1_333.1886_333.1893_4312.7583…	22.2634	44.7729	A2B2C1D1E2F1fedD1E2edcba	-0.0117134	0	0			0	Complex	0.00178731
33856	37	33855	33852	0	79.9267,0.0000	3	1079.48	1079.48	0.00146484	3235.42	3235.41	2204.77	N4H5S2	1030.63	SNISILR	n[TMT10plex]SNISILR	NORMAL	Cadherin-2	CDH2	P19022	692	484872	138.056	10	9	14	N1:[1233.7131780642(1234.7232666015625, 39582.071533203125, 1, 1233.7154666015624)];N2:[1436.7925780642(719.4052124023438, 13071.1435546875, 2, 1436.7948248046876)];N2H1:[1598.8453780641998(1599.857421875, 11835.560180664062, 1, 1598.849621875)];N2H2:[1760.8981780642(1761.9085693359375, 46247.47961425781, 1, 1760.9007693359374)];N2H3:[1922.9509780642(1923.964599609375, 59140.373291015625, 1, 1922…	11	b1^1_317.2028_317.2034_4709.0820;b2^1_431.2457_431.2464_2291.6730;b3^1_544.3298_0.0000_0.0000;b4^1_631.3618_631.3634_983.1578;b5^1_744.4459_744.4483_1271.4899;b6^1_857.5299_857.5311_1213.4962;b7^1_1013.6310_0.0000_0.0000;y1^1_175.1195_175.1197_8863.1582;y2^1_288.2036_288.2038_1650.0800;y3^1_401.2876_401.2887_1299.8325;y4^1_488.3197_488.3204_1065.9501;y5^1_601.4037_601.4041_1233.6686;y6^1_715.4466…	67.6372	44.7171	A2B2C1D1E2F1G3gfedD1E2F1G3gfedcba	0.00181276	0	0			0	Complex	0
15315	37	15314	15304	0	38.0877,0.0000	3	1033.15	1033.15	-0.0106201	3096.42	3096.42	1501.56	N5H3	1594.86	VVNSTTGPGEHLR	n[TMT10plex]VVNSTTGPGEHLR	NORMAL	Thrombospondin-1	THBS1	P07996	1067	185612	138.056	10	7	10	N1:[1797.9424030642(899.980224609375, 81236.0380859375, 2, 1797.94484921875)];N2:[2001.0218030642(1001.5208740234375, 80109.76171875, 2, 2001.026148046875)];N2H1:[2163.0746030642(1082.5494384765625, 10592.288818359375, 2, 2163.083276953125)];N2H2:[2325.1274030642(1163.5731201171875, 13603.123046875, 2, 2325.130640234375)];N3H2:[2528.2068030642(1265.113525390625, 170537.66162109375, 2, 2528.211450…	11	b1^1_329.2392_329.2394_7966.7739;b2^1_428.3076_428.3094_2956.7144;b3^1_542.3505_542.3503_1181.0956;b4^1_629.3825_0.0000_0.0000;b5^1_730.4302_0.0000_0.0000;b6^1_831.4779_0.0000_0.0000;b7^1_888.4994_0.0000_0.0000;b8^1_985.5521_0.0000_0.0000;b9^1_1042.5736_1042.5831_1048.1456;b10^1_1171.6162_0.0000_0.0000;b11^1_1308.6751_0.0000_0.0000;b12^1_1421.7592_0.0000_0.0000;b13^1_1577.8603_0.0000_0.0000;y1^1_…	39.5611	44.6116	A2B2C1D1E2edD2dD1E2edcba	0.00194537	0	1			0	Complex	0
27443	37	27442	27437	0	65.4376,0.0000	3	1101.5	1101.49	-0.00622559	3301.46	3301.45	1913.68	N4H5S1	1387.78	GHTLTLNFTR	n[TMT10plex]GHTLTLNFTR	NORMAL	Lysosome-associated membrane glycoprotein 1	LAMP1	P11279	103	967880	138.056	10	9	14	N1:[1590.8568820642001(796.4378051757812, 171852.63037109375, 2, 1590.8600103515626)];N2:[1793.9362820642(897.9776000976562, 113422.4853515625, 2, 1793.9396001953126)];N2H1:[1955.9890820642(979.00439453125, 114213.9150390625, 2, 1955.9931890625)];N2H2:[2118.0418820642(1059.53271484375, 336446.10546875, 2, 2117.0498296875)];N2H3:[2280.0946820642002(1140.5565185546875, 374626.2001953125, 2, 2279.09…	15	b1^1_287.1922_287.1925_10520.2461;b2^1_424.2511_424.2521_19190.0552;b3^1_525.2988_525.2996_19081.9580;b4^1_638.3829_638.3835_23894.7715;b5^1_739.4306_739.4324_22110.7627;b6^1_852.5146_852.5168_21145.6343;b7^1_966.5575_966.5587_15739.9685;b8^1_1113.6260_1113.6244_7398.8723;b9^1_1214.6736_1214.6753_8142.7888;b10^1_1370.7747_1370.7594_56864.0767;y1^1_175.1195_175.1197_12908.4893;y2^1_276.1672_276.16…	106.957	44.5915	A2B2C1D1E2F1fF3fedD1E2F1fedcba	-1.01019	0	0			0	Complex	0
21249	37	21248	21245	0	51.5225,0.0000	3	916.083	916.084	0.00274658	2745.23	2745.22	1298.48	N4H3	1446.74	NYTADYDK	n[TMT10plex]NYTADYDK[TMT10plex]	NORMAL	Erlin-2	ERLIN2	O94905	106	59301.9	138.056	10	7	7	N1:[1649.8190500642(825.9181518554688, 30164.419677734375, 2, 1649.8207037109376)];N2:[1852.8984500641998(927.9597778320312, 11348.7431640625, 2, 1853.9039556640626)];N2H1:[2014.9512500642(1008.486083984375, 21796.5009765625, 2, 2014.95656796875)];N2H2:[2177.0040500642(1089.511474609375, 50671.1630859375, 2, 2177.00734921875)];N2H3:[2339.0568500642(1170.53662109375, 34137.83544921875, 2, 2339.057…	8	b1^1_344.2137_344.2141_1309.4010;b2^1_507.2770_0.0000_0.0000;b3^1_608.3247_0.0000_0.0000;b4^1_679.3618_0.0000_0.0000;b5^1_794.3887_794.3920_2545.0364;b6^1_957.4521_0.0000_0.0000;b7^1_1072.4790_0.0000_0.0000;b8^1_1429.7369_0.0000_0.0000;y1^1_376.2763_376.2769_13321.7316;y2^1_491.3032_491.3062_977.8178;y3^1_654.3666_654.3680_7134.6198;y4^1_769.3935_769.3953_1203.5035;y5^1_840.4306_0.0000_0.0000;y6^…	32.9309	44.5741	A2B2C1D1E2edD1E2edcba	0.00165365	0	0			0	Complex	0
27511	37	27510	27504	0	65.5907,0.0000	3	1087.82	1087.82	0.00256348	3260.44	3260.43	1872.65	N3H6S1	1387.78	GHTLTLNFTR	n[TMT10plex]GHTLTLNFTR	NORMAL	Lysosome-associated membrane glycoprotein 1	LAMP1	P11279	103	742611	138.056	10	9	13	N1:[1590.8568820642001(796.43798828125, 237830.525390625, 2, 1590.8603765625)];N2:[1793.9362820642(897.9781494140625, 158022.2265625, 2, 1793.940698828125)];N2H1:[1955.9890820642(979.0046997070312, 120565.376953125, 2, 1955.9937994140626)];N2H2:[2118.0418820642(1059.531005859375, 312117.572265625, 2, 2117.04641171875)];N2H3:[2280.0946820642002(1140.5599365234375, 595853.4487304688, 2, 2279.104273…	14	b1^1_287.1922_287.1926_19506.0648;b2^1_424.2511_424.2521_31250.7256;b3^1_525.2988_525.3000_29813.8188;b4^1_638.3829_638.3836_24902.5996;b5^1_739.4306_739.4321_32020.6953;b6^1_852.5146_852.5172_24646.5669;b7^1_966.5575_966.5595_20244.8696;b8^1_1113.6260_1113.6292_12969.0776;b9^1_1214.6736_1214.6740_16775.5833;b10^1_1370.7747_1370.7660_58217.0713;y1^1_175.1195_175.1196_21105.5251;y2^1_276.1672_276.…	96.9598	44.5233	A2B2C1D1E2F1G3gfedD1E1eE1edcba	-1.0025	0	0			0	Hybrid	0
19167	37	19166	19158	0	46.8432,0.0000	3	1365.97	1365.98	0.0098877	4094.91	4094.89	2204.77	N4H5S2	1890.11	KKEDALNETR	n[TMT10plex]K[TMT10plex]K[TMT10plex]EDALNETR	NORMAL	Clusterin	CLU	P10909	86	230525	138.056	10	8	13	N1:[2093.1937050642(1047.10498046875, 58254.36376953125, 2, 2092.1943609375)];N2:[2296.2731050642(1149.1431884765625, 21348.8583984375, 2, 2296.270776953125)];N2H1:[2458.3259050642(1230.1729736328125, 9293.456909179688, 2, 2458.330347265625)];N2H2:[2620.3787050642(1311.197265625, 24676.070556640625, 2, 2620.37893125)];N2H3:[2782.4315050642(1392.22509765625, 20237.92236328125, 2, 2782.4345953125)]…	8	b1^1_587.4287_587.4294_2981.3308;b2^1_944.6865_944.6862_1581.5710;b3^1_1073.7291_1073.7343_4993.8379;b4^1_1188.7561_1188.7583_35468.2166;b5^1_1259.7932_0.0000_0.0000;b6^1_1372.8773_0.0000_0.0000;b7^1_1486.9202_0.0000_0.0000;b8^1_1615.9628_0.0000_0.0000;b9^1_1717.0105_0.0000_0.0000;b10^1_1873.1116_0.0000_0.0000;y1^1_175.1195_175.1196_5102.6494;y2^1_276.1672_276.1673_6844.8672;y3^1_405.2098_405.210…	28.3113	44.4391	A2B2C1D1E2F1G3gfedD1E2F1G3gfedcba	-0.999344	0	0			0	Complex	0
28025	37	28024	28020	0	66.7255,0.0000	3	1377.96	1377.96	0.00219727	4130.86	4130.85	2204.77	N4H5S2	1926.07	VYKPSAGNNSLYR	n[TMT10plex]VYK[TMT10plex]PSAGNNSLYR	NORMAL	Beta-2-glycoprotein 1	APOH	P02749	162	730828	138.056	10	9	14	N1:[2129.1522860642(1065.087158203125, 228457.87744140625, 2, 2128.15871640625)];N2:[2332.2316860642(1166.6243896484375, 80038.33752441406, 2, 2331.233179296875)];N2H1:[2494.2844860642(1248.15380859375, 26336.276000976562, 2, 2494.2920171875)];N2H2:[2656.3372860642(1328.6759033203125, 99530.41369628906, 2, 2655.336206640625)];N2H3:[2818.3900860641997(1410.2054443359375, 75398.9697265625, 2, 2818.…	12	b1^1_329.2392_329.2396_19282.6792;b2^1_492.3025_492.3033_14821.4152;b3^1_849.5604_849.5615_72427.7788;b4^1_946.6132_0.0000_0.0000;b5^1_1033.6452_1033.6482_4007.0292;b6^1_1104.6823_1104.6843_4722.6984;b7^1_1161.7038_0.0000_0.0000;b8^1_1275.7467_0.0000_0.0000;b9^1_1389.7896_0.0000_0.0000;b10^1_1476.8216_0.0000_0.0000;b11^1_1589.9057_0.0000_0.0000;b12^1_1752.9690_0.0000_0.0000;b13^1_1909.0702_0.0000…	50.7189	44.2662	A2B2C1D1E2F1fF3fedD1E2F1G3gfedcba	-0.99357	0	0			0	Complex	0
33992	37	33991	33982	0	80.2412,0.0000	3	1045.84	1045.84	0.00512695	3134.5	3134.49	1751.62	N4H4S1	1382.87	LLNINPNK	n[TMT10plex]LLNINPNK[TMT10plex]	NORMAL	Lysosome-associated membrane glycoprotein 1	LAMP1	P11279	261	96839	138.056	10	9	10	N1:[1585.9445240641999(793.9812622070312, 41763.734375, 2, 1585.9469244140626)];N2:[1789.0239240641997(896.0236206054688, 9918.560180664062, 2, 1790.0316412109376)];N2H1:[1951.0767240641999(976.548583984375, 14719.147338867188, 2, 1951.08156796875)];N2H2:[2113.1295240642(1057.06787109375, 72292.43054199219, 2, 2112.1201421875)];N2H3:[2275.1823240641997(1138.60205078125, 50583.443359375, 2, 2275.1…	9	b1^1_343.2548_343.2551_8375.9637;b2^1_456.3389_456.3401_4681.0205;b3^1_570.3818_570.3817_6842.4333;b4^1_683.4659_683.4650_8730.3137;b5^1_797.5088_797.5104_11614.9338;b6^1_894.5616_0.0000_0.0000;b7^1_1008.6045_0.0000_0.0000;b8^1_1365.8624_0.0000_0.0000;y1^1_376.2763_376.2770_8533.7520;y2^1_490.3192_0.0000_0.0000;y3^1_587.3720_587.3736_3443.7959;y4^1_701.4149_701.4175_1348.4886;y5^1_814.4990_0.0000…	45.8181	44.1352	A2B2C1D1E2F1G3gfedD1E2edcba	-0.00334945	0	0			0	Complex	0
28094	37	28093	28086	0	66.8872,0.0000	3	1426.65	1426.65	0.000366211	4276.92	4276.9	2350.83	N4H5F1S2	1926.07	VYKPSAGNNSLYR	n[TMT10plex]VYK[TMT10plex]PSAGNNSLYR	NORMAL	Beta-2-glycoprotein 1	APOH	P02749	162	327599	138.056	10	9	17	N1:[2129.1522860642(1065.588623046875, 21658.78173828125, 2, 2129.16164609375)];N2:[2332.2316860642(1167.1307373046875, 6798.1177978515625, 2, 2332.245874609375)];N2H2:[2656.3372860642(1329.1759033203125, 90956.4609375, 2, 2656.336206640625)];N2H2F1:[2802.3951860642(1402.2041015625, 36780.18127441406, 2, 2802.392603125)];N2H3F1:[2964.4479860641995(1483.23388671875, 23325.22607421875, 2, 2964.4521…	9	b1^1_329.2392_329.2395_11989.3412;b2^1_492.3025_492.3028_6865.3262;b3^1_849.5604_849.5623_26875.0199;b4^1_946.6132_0.0000_0.0000;b5^1_1033.6452_0.0000_0.0000;b6^1_1104.6823_1104.6841_1329.2079;b7^1_1161.7038_0.0000_0.0000;b8^1_1275.7467_0.0000_0.0000;b9^1_1389.7896_0.0000_0.0000;b10^1_1476.8216_0.0000_0.0000;b11^1_1589.9057_0.0000_0.0000;b12^1_1752.9690_0.0000_0.0000;b13^1_1909.0702_0.0000_0.0000…	27.4712	44.0346	A2B2C1D1E2F1G3gfedD1E2F1G3gfedcbB5ba	0.00936003	1	0			0	Complex	0.000956023
26596	37	26595	26585	0	63.5412,0.0000	3	1053.16	1053.17	0.0153809	3156.48	3156.47	1581.56	N3H6	1574.92	VQPFNVTQGK	n[TMT10plex]VQPFNVTQGK[TMT10plex]	NORMAL	Lysosome-associated membrane glycoprotein 2	LAMP2	P13473	356	201424	138.055	10	9	10	N1:[1777.9980180642(890.0081787109375, 193637.978515625, 2, 1778.000757421875)];N2:[1981.0774180642(991.549072265625, 44786.00048828125, 2, 1981.08254453125)];N2H1:[2143.1302180642(1072.5775146484375, 41390.2255859375, 2, 2143.139429296875)];N2H2:[2305.1830180642(1153.60302734375, 83502.28173828125, 2, 2305.1904546875)];N2H3:[2467.2358180642(1234.1263427734375, 164844.15661621094, 2, 2466.2370855…	14	b1^1_329.2392_329.2393_17395.6523;b2^1_457.2977_457.2981_30926.3315;b3^1_554.3505_0.0000_0.0000;b4^1_701.4189_701.4164_2283.4853;b5^1_815.4619_815.4627_5649.9322;b6^1_914.5303_914.5303_1350.9012;b7^1_1015.5779_0.0000_0.0000;b8^1_1143.6365_1143.6278_1113.5452;b9^1_1200.6580_0.0000_0.0000;b10^1_1557.9159_1557.9100_9800.8837;y1^1_376.2763_376.2764_6999.3784;y2^1_433.2977_433.2986_10575.7383;y3^1_561…	87.4857	44.0283	A2B2C1D1E2edD1E1eE1F1fedcba	0.00273936	0	0			0	Hybrid	0
31761	37	31760	31756	0	75.1856,0.0000	3	1099.49	1099.49	0.00256348	3295.44	3294.44	2204.77	N4H5S2	1089.67	ARGSNK	n[TMT10plex]ARGSNK[TMT10plex]	NORMAL	Nucleosome-remodeling factor subunit BPTF	BPTF	Q12830	545	652559	138.056	10	9	16	N1:[1292.7454310642001(1293.7447509765625, 154865.21740722656, 1, 1292.7369509765624)];N2:[1495.8248310642(749.4157104492188, 55963.01940917969, 2, 1496.8158208984376)];N2H1:[1657.8776310642002(830.4421997070312, 49276.80187988281, 2, 1658.8687994140626)];N2H2:[1819.9304310642(911.4691772460938, 160734.86083984375, 2, 1820.9227544921876)];N2H3:[1981.9832310642(992.4955444335938, 144939.7065429687…	5	b1^1_301.2079_301.2079_852.1161;b2^1_457.3090_0.0000_0.0000;b3^1_514.3304_0.0000_0.0000;b4^1_601.3625_0.0000_0.0000;b5^1_715.4054_0.0000_0.0000;b6^1_1072.6633_0.0000_0.0000;y1^1_376.2763_376.2767_20178.0575;y2^1_490.3192_490.3201_4625.3179;y3^1_577.3512_577.3522_9447.7344;y4^1_634.3727_0.0000_0.0000;y5^1_790.4738_0.0000_0.0000;y6^1_1090.6739_1090.6597_192370.7634	20.3732	44.0024	A2B2C1D1E2F1fF3fedD1E2F1G3gfedcba	-0.00848009	0	0			0	Complex	0.00344531
34579	37	34578	34575	0	81.5915,0.0000	3	782.026	782.026	0.000549316	2343.05	2343.05	1054.37	N2H4	1288.68	FNGSVSFFR	n[TMT10plex]FNGSVSFFR	NORMAL	Microfibril-associated glycoprotein 4	MFAP4	P55083	87	810665	746.887	10	7	6	N1:[1491.7561060642(746.887451171875, 2564751.98828125, 2, 1491.75930234375)];N2:[1694.8355060641998(848.42724609375, 690512.845703125, 2, 1694.8388921875)];N2H1:[1856.8883060641997(929.4539794921875, 755471.734375, 2, 1856.892358984375)];N2H2:[2018.9411060641999(1009.9776000976562, 713993.6850585938, 2, 2017.9396001953126)];N2H3:[2180.9939060642(1091.0013427734375, 267765.3505859375, 2, 2179.987…	16	b1^1_377.2392_377.2398_21478.9961;b2^1_491.2821_491.2834_8489.7178;b3^1_548.3036_548.3029_3211.3518;b4^1_635.3356_635.3371_14185.4839;b5^1_734.4040_734.4067_4100.2163;b6^1_821.4360_821.4406_9706.8882;b7^1_968.5044_968.5080_4389.0107;b8^1_1115.5729_0.0000_0.0000;b9^1_1271.6740_1271.6719_60957.1416;y1^1_175.1195_175.1196_52704.7119;y2^1_322.1879_322.1880_9178.8145;y3^1_469.2563_469.2581_5632.0127;y…	132.214	43.9789	A2B2C1D1dD1E1edcba	0.00319628	0	0			0	High mannose	0
29485	37	29484	29482	0	70.0299,0.0000	3	1087.86	1087.86	-0.00622559	3260.56	3260.54	1298.48	N4H3	1962.07	SVQELTEENQSLK	n[TMT10plex]SVQELTEENQSLK[TMT10plex]	NORMAL	IQ domain-containing protein E	IQCE	Q6IPM2	308	1.419e+06	138.056	10	8	7	N1:[2165.1469250642(1083.5869140625, 1270578.9521484375, 2, 2165.158228125)];N2:[2368.2263250642(1184.6302490234375, 516090.1201171875, 2, 2367.244898046875)];N2H1:[2530.2791250642(1265.6527099609375, 566162.1098632812, 2, 2529.289819921875)];N2H2:[2692.3319250642(1346.68359375, 1227474.1064453125, 2, 2691.3515875)];N2H3:[2854.3847250642(1427.7061767578125, 833042.658203125, 2, 2853.396753515625)…	7	b1^1_317.2028_0.0000_0.0000;b2^1_416.2712_0.0000_0.0000;b3^1_544.3298_0.0000_0.0000;b4^1_673.3724_0.0000_0.0000;b5^1_786.4564_0.0000_0.0000;b6^1_887.5041_0.0000_0.0000;b7^1_1016.5467_1016.5377_4203.5151;b8^1_1145.5893_0.0000_0.0000;b9^1_1259.6322_0.0000_0.0000;b10^1_1387.6908_1387.7150_13644.3142;b11^1_1474.7228_0.0000_0.0000;b12^1_1587.8069_0.0000_0.0000;b13^1_1945.0648_1945.0643_68677.7021;y1^1…	19.2608	43.666	A2B2C1D1E2edD1E2edcba	-0.992127	0	0			0	Complex	0.00511509
37016	37	37015	37013	0	87.1835,0.0000	3	1162.53	1162.53	0.000732422	3484.58	3484.56	2204.77	N4H5S2	1279.79	ANYTILK	n[TMT10plex]ANYTILK[TMT10plex]	NORMAL	Desmocollin-2	DSC2	Q02487	392	412725	138.055	10	9	15	N1:[1482.8699630642(742.4439697265625, 76897.6552734375, 2, 1482.872339453125)];N2:[1685.9493630641998(843.9838256835938, 39590.8291015625, 2, 1685.9520513671876)];N2H1:[1848.0021630642(925.009765625, 40277.322998046875, 2, 1848.00393125)];N2H2:[2010.0549630642(1005.5333862304688, 122588.03857421875, 2, 2009.0511724609376)];N2H3:[2172.1077630642(1086.5601806640625, 111120.70190429688, 2, 2171.104…	13	b1^1_301.2079_301.2078_6410.3608;b2^1_415.2508_415.2515_4652.6002;b3^1_578.3141_578.3145_2753.8350;b4^1_679.3618_679.3628_3794.3088;b5^1_792.4459_792.4470_7280.2483;b6^1_905.5299_905.5334_3441.8201;b7^1_1262.7878_1262.7771_47034.2314;y1^1_376.2763_376.2766_28644.2930;y2^1_489.3603_489.3609_21370.2300;y3^1_602.4444_602.4451_11573.5942;y4^1_703.4921_703.4925_17012.7178;y5^1_866.5554_866.5556_9401.3…	109.93	43.6135	A2B2C1D1E2F1fF3fedD1E2F1G3gfedcba	-1.00569	0	0			0	Complex	0
37166	37	37165	37164	0	87.5281,0.0000	3	1260.91	1260.91	0.00585937	3779.71	3779.69	2204.77	N4H5S2	1574.92	VQPFNVTQGK	n[TMT10plex]VQPFNVTQGK[TMT10plex]	NORMAL	Lysosome-associated membrane glycoprotein 2	LAMP2	P13473	356	285393	138.056	10	8	14	N1:[1777.9980180642(890.0079956054688, 180650.91772460938, 2, 1778.0003912109376)];N2:[1981.0774180642(991.5481567382812, 52521.484375, 2, 1981.0807134765626)];N2H1:[2143.1302180642(1072.57373046875, 36803.1435546875, 2, 2143.1318609375)];N2H2:[2305.1830180642(1153.6014404296875, 147732.96337890625, 2, 2305.187280859375)];N2H3:[2467.2358180642(1234.12353515625, 120597.1240234375, 2, 2466.23147031…	15	b1^1_329.2392_329.2393_22797.3662;b2^1_457.2977_457.2983_45932.3696;b3^1_554.3505_0.0000_0.0000;b4^1_701.4189_701.4210_7432.5905;b5^1_815.4619_815.4632_8089.4487;b6^1_914.5303_914.5319_5999.8000;b7^1_1015.5779_0.0000_0.0000;b8^1_1143.6365_0.0000_0.0000;b9^1_1200.6580_0.0000_0.0000;b10^1_1557.9159_1557.9127_30745.0400;y1^1_376.2763_376.2770_9718.9736;y2^1_433.2977_433.2984_14849.0898;y3^1_561.3563…	107.198	43.5476	A2B2C1D1E2F1G3gfedD1E2F1G3gfedcba	0.00237315	0	0			0	Complex	0
33678	37	33677	33671	0	79.5040,0.0000	3	1132.52	1132.52	-0.00585938	3394.52	3394.52	2204.77	N4H5S2	1189.74	LTLNGSK	n[TMT10plex]LTLNGSK[TMT10plex]	NORMAL	Plexin-B1	PLXNB1	O43157	1183	343359	138.055	10	9	14	N1:[1392.8230120642(697.4202270507812, 88848.46118164062, 2, 1392.8248541015626)];N2:[1595.9024120641998(798.9605712890625, 37769.84228515625, 2, 1595.905542578125)];N2H1:[1757.9552120641997(879.987060546875, 27504.440185546875, 2, 1757.95852109375)];N2H2:[1920.0080120641999(961.0130004882812, 92867.00024414062, 2, 1920.0104009765626)];N2H3:[2082.0608120642(1041.538818359375, 77770.66040039062, 2…	10	b1^1_343.2548_343.2549_9173.8740;b2^1_444.3025_444.3028_9963.1218;b3^1_557.3866_557.3884_4778.4360;b4^1_671.4295_671.4308_4921.5806;b5^1_728.4510_0.0000_0.0000;b6^1_815.4830_0.0000_0.0000;b7^1_1172.7409_1172.7313_80725.4980;y1^1_376.2763_376.2767_8263.3467;y2^1_463.3083_463.3089_4463.9111;y3^1_520.3298_520.3307_8335.5557;y4^1_634.3727_634.3737_2816.0139;y5^1_747.4568_0.0000_0.0000;y6^1_848.5044_8…	64.9678	43.4494	A2B2C1D1E2F1G3gfedD1E2F1G3gfedcba	-1.00195	0	0			0	Complex	0
34566	37	34565	34562	0	81.5615,0.0000	3	1192.86	1192.52	-1.02136	3574.52	3575.54	2204.77	N4H5S2	1370.76	MNASFSLK	n[TMT10plex]M[Oxidation]NASFSLK[TMT10plex]	NORMAL	Ectonucleotide pyrophosphatase/phosphodiesterase family member 1	ENPP1	P22413	285	328224	138.056	10	9	14	N1:[1573.8427616863(787.9305419921875, 114271.52294921875, 2, 1573.845483984375)];N2:[1776.9221616863(889.4716186523438, 39686.327880859375, 2, 1776.9276373046876)];N2H1:[1938.9749616863(970.496826171875, 35949.98352050781, 2, 1938.97805234375)];N2H2:[2101.0277616863(1051.52392578125, 99814.8095703125, 2, 2101.0322515625)];N2H3:[2263.0805616863(1132.5504150390625, 93985.73559570312, 2, 2263.08523…	9	b1^1_377.2062_377.2068_988.2126;b2^1_491.2491_0.0000_0.0000;b3^1_562.2862_0.0000_0.0000;b4^1_649.3182_0.0000_0.0000;b5^1_796.3866_0.0000_0.0000;b6^1_883.4187_0.0000_0.0000;b7^1_996.5027_0.0000_0.0000;b8^1_1353.7606_1353.7369_27669.9058;y1^1_376.2763_376.2769_16716.6840;y2^1_489.3603_489.3614_8924.4865;y3^1_576.3924_576.3934_11880.6486;y4^1_723.4608_723.4624_9828.8655;y5^1_810.4928_810.4938_13467.…	47.7576	43.2264	A2B2C1D1E2F1G3gfedD1E2F1G3gfedcba	-1.00632	0	0			0	Complex	0
33382	37	33381	33379	0	78.8227,0.0000	3	969.801	969.463	-1.01477	2905.37	2906.37	892.317	N2H3	2014.05	EEEAIQLDGLNASQIR	n[TMT10plex]EEEAIQLDGLNASQIR	NORMAL	Endoplasmin	HSP90B1	P14625	62	266076	1109.07	10	8	6	N1:[2217.1327840641998(1109.0816650390625, 2560215.9765625, 2, 2216.147730078125)];N2:[2420.2121840642(1210.5859375, 137464.4969482422, 2, 2419.156275)];N2H1:[2582.2649840642(1292.14013671875, 18004.546630859375, 2, 2582.2646734375)];N2H2:[2744.3177840641997(1373.17724609375, 20033.861083984375, 2, 2744.3388921875)];N2H3:[2906.3705840641996(969.4406127929688, 17486.4716796875, 3, 2905.29843837890…	21	b1^1_359.2134_359.2139_24105.1686;b2^1_488.2559_488.2567_28655.3481;b3^1_617.2985_617.2994_62460.5295;b4^1_688.3357_688.3369_104623.0808;b5^1_801.4197_801.4212_75947.5308;b6^1_929.4783_929.4800_60732.7632;b7^1_1042.5624_1042.5643_28007.2012;b8^1_1157.5893_0.0000_0.0000;b9^1_1214.6108_1214.6127_23566.0833;b10^1_1327.6948_1327.6971_7516.4395;b11^1_1441.7378_0.0000_0.0000;b12^1_1512.7749_1512.7858_2…	133.446	43.1245	A2B2C1D1dD1dcba	-0.985054	0	0			0	Unknow	0
30499	37	30498	30497	0	72.3064,0.0000	3	1142.52	1142.52	0.000732422	3424.54	3424.53	2204.77	N4H5S2	1219.75	LNSSTIK	n[TMT10plex]LNSSTIK[TMT10plex]	NORMAL	Lysosome-associated membrane glycoprotein 2	LAMP2	P13473	275	641555	138.056	10	9	13	N1:[1422.8335760642(712.42578125, 128884.38940429688, 2, 1422.8359625)];N2:[1625.9129760642(813.9662475585938, 58422.15283203125, 2, 1625.9168951171876)];N2H1:[1787.9657760641999(894.9918823242188, 51204.26318359375, 2, 1787.9681646484376)];N2H2:[1950.0185760642(976.0189208984375, 179612.30029296875, 2, 1950.022241796875)];N2H3:[2112.0713760642(1056.5465087890625, 171182.1717529297, 2, 2111.07741…	13	b1^1_343.2548_343.2552_11252.9783;b2^1_457.2977_457.2983_4228.0298;b3^1_544.3298_544.3305_1116.5365;b4^1_631.3618_631.3622_1595.4441;b5^1_732.4095_732.4123_5410.7063;b6^1_845.4935_845.4942_4674.0747;b7^1_1202.7514_1202.7452_94146.9297;y1^1_376.2763_376.2768_46956.0693;y2^1_489.3603_489.3610_15270.6572;y3^1_590.4080_590.4099_14344.4570;y4^1_677.4401_677.4405_14013.3501;y5^1_764.4721_764.4745_15628…	110.92	43.0195	A2B2C1D1E2F1G3gfedD1E2F1G3gfedcba	0.00238644	0	0			0	Complex	0
36641	37	36640	36635	0	86.3185,0.0000	3	1251.28	1251.27	-0.00585938	3750.8	3750.79	2204.77	N4H5S2	1546.02	LKPLFNK	n[TMT10plex]LK[TMT10plex]PLFNK[TMT10plex]	NORMAL	Cation-dependent mannose-6-phosphate receptor	M6PR	P20645	57	258295	138.055	10	8	13	N1:[1749.1009150641999(875.5590209960938, 83038.93786621094, 2, 1749.1024419921876)];N2:[1952.1803150641997(977.0996704101562, 44377.650390625, 2, 1952.1837408203126)];N2H1:[2114.2331150642(1058.12646484375, 27771.696533203125, 2, 2114.2373296875)];N2H2:[2276.2859150642(1138.6519775390625, 107265.85302734375, 2, 2275.288355078125)];N2H3:[2438.3387150641997(1219.6744384765625, 93132.52294921875, 2…	11	b1^1_343.2548_343.2545_4837.2998;b2^1_700.5127_700.5134_39959.3333;b3^1_797.5655_0.0000_0.0000;b4^1_910.6495_910.6512_8211.3398;b5^1_1057.7180_1057.7167_8531.1378;b6^1_1171.7609_1171.7590_19966.1689;b7^1_1529.0188_1529.0135_24774.9220;y1^1_376.2763_376.2770_5913.9365;y2^1_490.3192_490.3196_1269.0135;y3^1_637.3876_637.3882_872.3560;y4^1_750.4717_0.0000_0.0000;y5^1_847.5244_847.5244_14982.7655;y6^1…	77.8673	42.8589	A2B2C1D1E2F1G3gfedD1E2F1G3gfedcba	-0.990185	0	0			0	Complex	0
37417	37	37416	37415	0	88.1084,0.0000	3	1310.56	1310.23	-0.995728	3927.66	3928.65	2204.77	N4H5S2	1723.88	LGNWSAMPSCK	n[TMT10plex]LGNWSAM[Oxidation]PSC[Carbamidomethyl]K[TMT10plex]	NORMAL	Beta-2-glycoprotein 1	APOH	P02749	253	495051	138.056	10	9	15	N1:[1926.9585364099(964.9901733398438, 295317.1237792969, 2, 1927.9647466796876)];N2:[2130.0379364099(1065.527587890625, 104243.01416015625, 2, 2129.03957578125)];N2H1:[2292.0907364099(1147.0555419921875, 77382.25695800781, 2, 2292.095483984375)];N2H2:[2454.1435364098998(1227.576171875, 264093.388671875, 2, 2453.13674375)];N2H3:[2616.1963364099(1308.6058349609375, 277669.783203125, 2, 2615.196069…	14	b1^1_343.2548_343.2551_8137.2886;b2^1_400.2763_400.2760_2586.5422;b3^1_514.3192_514.3200_11415.2581;b4^1_700.3985_700.3999_5133.8229;b5^1_787.4306_787.4288_1694.2335;b6^1_858.4677_858.4719_5679.6586;b7^1_1005.5031_0.0000_0.0000;b8^1_1102.5558_0.0000_0.0000;b9^1_1189.5879_0.0000_0.0000;b10^1_1349.6185_0.0000_0.0000;b11^1_1706.8764_1706.8466_20669.2258;y1^1_376.2763_376.2769_13635.6667;y2^1_536.306…	82.5501	42.8488	A2B2C1D1E2F1fF3fedD1E2F1G3gfedcba	0.00241359	0	0			0	Complex	0
31411	37	31410	31407	0	74.3898,0.0000	3	1150.2	1150.2	-0.00769043	3447.58	3447.57	1872.65	N3H6S1	1574.92	VQPFNVTQGK	n[TMT10plex]VQPFNVTQGK[TMT10plex]	NORMAL	Lysosome-associated membrane glycoprotein 2	LAMP2	P13473	356	335066	138.056	10	9	13	N1:[1777.9980180642(890.0082397460938, 399087.0439453125, 2, 1778.0008794921876)];N2:[1981.0774180642(992.0498046875, 64368.5546875, 2, 1982.084009375)];N2H1:[2143.1302180642(1072.0726318359375, 81305.27331542969, 2, 2142.129663671875)];N2H2:[2305.1830180642(1153.101806640625, 196920.72705078125, 2, 2304.18801328125)];N2H3:[2467.2358180642(1234.126953125, 417459.6982421875, 2, 2466.23830625)];N3H…	17	b1^1_329.2392_329.2394_36514.9707;b2^1_457.2977_457.2984_75159.4724;b3^1_554.3505_554.3511_1103.7833;b4^1_701.4189_701.4195_11400.9631;b5^1_815.4619_815.4622_16891.8234;b6^1_914.5303_914.5324_13124.7490;b7^1_1015.5779_1015.5830_3503.3428;b8^1_1143.6365_1143.6418_3361.1880;b9^1_1200.6580_1200.6556_21751.8092;b10^1_1557.9159_1557.9025_32982.3066;y1^1_376.2763_376.2769_15753.9795;y2^1_433.2977_433.2…	138.202	42.6169	A2B2C1D1E2F1G3gfedD1E1eE1edcba	0.00286143	0	0			0	Hybrid	0
23974	37	23973	23967	0	57.6607,0.0000	4	995.711	995.709	-0.00585937	3978.8	3978.8	2204.77	N4H5S2	1774.03	KLNYTLSQGHR	n[TMT10plex]K[TMT10plex]LNYTLSQGHR	NORMAL	Aminopeptidase N	ANPEP	P15144	128	780917	138.056	10	9	15	N1:[1977.1049420642(989.5628051757812, 226395.2735595703, 2, 1977.1100103515626)];N2:[2180.1843420642(1091.1016845703125, 52107.51171875, 2, 2180.187769140625)];N2H1:[2342.2371420642(1172.1297607421875, 107311.10498046875, 2, 2342.243921484375)];N2H2:[2504.2899420641997(1252.65625, 444084.158203125, 2, 2503.2969)];N2H3:[2666.3427420642(1333.6851806640625, 525497.8696289062, 2, 2665.354761328125)]…	14	b1^1_587.4287_587.4299_25053.3789;b2^1_700.5127_700.5146_9543.5798;b3^1_814.5556_814.5566_3399.7209;b4^1_977.6190_0.0000_0.0000;b5^1_1078.6667_0.0000_0.0000;b6^1_1191.7507_0.0000_0.0000;b7^1_1278.7827_0.0000_0.0000;b8^1_1406.8413_0.0000_0.0000;b9^1_1463.8628_0.0000_0.0000;b10^1_1600.9217_1600.9102_3708.0376;b11^1_1757.0228_1757.0289_18319.6841;y1^1_175.1195_175.1197_34140.2236;y2^1_312.1784_312.1…	82.7376	42.5855	A2B2C1D1E2F1fF3fedD1E2F1G3gfedcba	0.00367698	0	0			0	Complex	0
25251	37	25250	25239	0	60.5283,0.0000	3	905.089	905.089	-0.000366211	2712.24	2711.25	1460.53	N4H4	1250.72	KMSNGTR	n[TMT10plex]K[TMT10plex]MSNGTR	NORMAL	Actin-related protein 8	ACTR8	Q9H981	124	344597	138.056	10	7	8	N1:[1453.7964800642(1454.7799072265625, 28620.914428710938, 1, 1453.7721072265624)];N2H1:[1818.9286800641999(911.4699096679688, 32644.7998046875, 2, 1820.9242193359376)];N2H2:[1980.9814800642(992.49462890625, 94624.49096679688, 2, 1982.9736578125)];N2H3:[2143.0342800642(1072.5155029296875, 164757.41137695312, 2, 2143.015405859375)];N3H3:[2346.1136800642(1174.0604248046875, 516141.728515625, 2, 23…	5	b1^1_587.4287_0.0000_0.0000;b2^1_718.4691_0.0000_0.0000;b3^1_805.5012_0.0000_0.0000;b4^1_919.5441_0.0000_0.0000;b5^1_976.5656_0.0000_0.0000;b6^1_1077.6132_0.0000_0.0000;b7^1_1233.7143_0.0000_0.0000;y1^1_175.1195_175.1196_23489.7812;y2^1_276.1672_276.1681_791.2444;y3^1_333.1886_333.1887_4878.1753;y4^1_447.2316_0.0000_0.0000;y5^1_534.2636_534.2656_1717.1866;y6^1_665.3041_0.0000_0.0000;y7^1_1251.724…	16.8469	42.5104	A2B2C1D1E2F1fedD1E2edcba	1.99554	0	0			0	Complex	0.00721154
33823	37	33822	33812	0	79.8502,0.0000	3	1079.48	1079.48	0.00402832	3235.41	3235.41	2204.77	N4H5S2	1030.63	SNISILR	n[TMT10plex]SNISILR	NORMAL	Cadherin-2	CDH2	P19022	692	346211	138.056	10	9	15	N1:[1233.7131780642(1234.723388671875, 34003.51513671875, 1, 1233.715588671875)];N2:[1436.7925780642(719.4053344726562, 14380.930053710938, 2, 1436.7950689453126)];N2H1:[1598.8453780641998(1599.857421875, 8979.748779296875, 1, 1598.849621875)];N2H2:[1760.8981780642(1761.9097900390625, 43652.24383544922, 1, 1760.9019900390624)];N2H3:[1922.9509780642(1923.965576171875, 56660.077392578125, 1, 1922.9…	7	b1^1_317.2028_317.2034_965.0323;b2^1_431.2457_0.0000_0.0000;b3^1_544.3298_0.0000_0.0000;b4^1_631.3618_0.0000_0.0000;b5^1_744.4459_0.0000_0.0000;b6^1_857.5299_857.5330_3290.9134;b7^1_1013.6310_0.0000_0.0000;y1^1_175.1195_175.1196_6956.3218;y2^1_288.2036_0.0000_0.0000;y3^1_401.2876_401.2882_967.5104;y4^1_488.3197_488.3201_1279.6294;y5^1_601.4037_601.4084_1694.0627;y6^1_715.4466_0.0000_0.0000;y7^1_1…	28.4854	42.2183	A2B2C1D1E2F1fF3fedD1E2F1G3gfedcba	0.00241061	0	0			0	Complex	0
35526	37	35525	35520	0	83.7502,0.0000	3	1045.49	1045.16	-0.996826	3132.45	3133.44	1419.5	N3H5	1713.93	DIYTFDGALNK	n[TMT10plex]DIYTFDGALNK[TMT10plex]	NORMAL	Leukocyte surface antigen CD47	CD47	Q08722	73	209802	138.056	10	8	9	N1:[1917.0137270642(959.5161743164062, 351835.2666015625, 2, 1917.0167486328126)];N2:[2120.0931270642(1060.559814453125, 96909.6953125, 2, 2119.10402890625)];N2H1:[2282.1459270642(1141.5806884765625, 97517.85986328125, 2, 2281.145776953125)];N2H2:[2444.1987270642003(1222.60791015625, 229928.478515625, 2, 2443.2002203125)];N2H3:[2606.2515270641998(1303.6353759765625, 368352.7197265625, 2, 2605.255…	21	b1^1_345.1977_345.1981_31066.6011;b2^1_458.2818_458.2823_19961.8071;b3^1_621.3451_621.3466_17091.1768;b4^1_722.3928_722.3942_12903.4565;b5^1_869.4612_869.4614_6454.1309;b6^1_984.4881_984.4887_43561.4963;b7^1_1041.5096_1041.5151_11814.2608;b8^1_1112.5467_1112.5477_17366.1572;b9^1_1225.6308_1225.6317_9528.2249;b10^1_1339.6737_1339.6708_17271.8914;b11^1_1696.9316_0.0000_0.0000;y1^1_376.2763_376.2768…	180.141	42.1145	A2B2C1D1E2edD1E1eE1edcba	0.00302157	0	0			0	Hybrid	0
34798	37	34797	34793	0	82.0954,0.0000	3	1267.93	1267.93	0.0153809	3800.77	3800.75	2204.77	N4H5S2	1595.98	GVTHLNISGLK	n[TMT10plex]GVTHLNISGLK[TMT10plex]	NORMAL	Prolow-density lipoprotein receptor-related protein 1	LRP1	Q07954	3953	266170	138.055	10	9	15	N1:[1799.0558660642(901.038330078125, 84398.92138671875, 2, 1800.06106015625)];N2:[2002.1352660641999(1002.0765380859375, 35886.76989746094, 2, 2002.137476171875)];N2H1:[2164.1880660642(1083.1025390625, 34059.00988769531, 2, 2164.189478125)];N2H2:[2326.2408660642(1164.1302490234375, 84593.7265625, 2, 2326.244898046875)];N2H3:[2488.2936660642(1245.1558837890625, 79868.1796875, 2, 2488.296167578125…	18	b1^1_287.1922_287.1924_3979.1138;b2^1_386.2606_386.2605_7319.1177;b3^1_487.3083_487.3087_7710.0098;b4^1_624.3672_624.3683_22068.5352;b5^1_737.4513_737.4528_14391.8403;b6^1_851.4942_851.4963_16034.2703;b7^1_964.5783_964.5775_8054.7830;b8^1_1051.6103_1051.6123_1219.8845;b9^1_1108.6318_0.0000_0.0000;b10^1_1221.7158_1221.7163_4615.4761;b11^1_1578.9737_0.0000_0.0000;y1^1_376.2763_376.2771_11938.0782;y…	130.262	41.8947	A2B2C1D1E2F1fF3fedD1E2F1G3gfedcba	0.0043271	0	0			0	Complex	0
29861	37	29860	29853	0	70.8674,0.0000	3	1172.19	1172.19	-0.00146484	3513.53	3513.5	2204.77	N4H5S2	1308.73	CMSVLNK	n[TMT10plex]C[Carbamidomethyl]MSVLNK[TMT10plex]	NORMAL	Nucleolar protein 8	NOL8	Q76FK4	73	556635	138.056	10	9	15	N1:[1511.8093527878(756.9210205078125, 209997.79931640625, 2, 1511.826441015625)];N2:[1714.8887527877998(858.4605102539062, 66862.46752929688, 2, 1714.9054205078126)];N2H1:[1876.9415527878(939.4873657226562, 67891.29675292969, 2, 1876.9591314453126)];N2H2:[2038.9943527878(1020.0104370117188, 186412.2099609375, 2, 2038.0052740234376)];N2H3:[2201.0471527878(1100.52880859375, 169766.49981689453, 2, …	5	b1^1_390.2014_0.0000_0.0000;b2^1_521.2419_0.0000_0.0000;b3^1_608.2739_0.0000_0.0000;b4^1_707.3423_0.0000_0.0000;b5^1_820.4264_820.4425_14755.1504;b6^1_934.4693_934.4866_8173.4858;b7^1_1291.7272_1291.7385_95285.7710;y1^1_376.2763_376.2768_22052.7141;y2^1_490.3192_490.3210_6173.9839;y3^1_603.4033_0.0000_0.0000;y4^1_702.4717_0.0000_0.0000;y5^1_789.5037_0.0000_0.0000;y6^1_920.5442_0.0000_0.0000;y7^1_…	18.5274	41.882	A2B2C1D1E2F1fF3fedD1E2F1G3gfedcba	0.0169537	0	0			0	Complex	0.00589226
38121	37	38120	38118	0	89.7346,0.0000	3	1085.48	1085.48	-0.00219727	3253.4	3253.4	2204.77	N4H5S2	1048.62	ALVNFTR	n[TMT10plex]ALVNFTR	NORMAL	Basement membrane-specific heparan sulfate proteoglycan core protein	HSPG2	P98160	89	321315	138.055	10	9	13	N1:[1251.7026140642001(1251.708740234375, 68418.85961914062, 1, 1250.700940234375)];N2:[1454.7820140642(728.3991088867188, 18358.551025390625, 2, 1454.7826177734376)];N2H1:[1616.8348140642001(1617.84423828125, 23781.417724609375, 1, 1616.83643828125)];N2H2:[1778.8876140642(1779.8966064453125, 78762.2001953125, 1, 1778.8888064453124)];N2H3:[1940.9404140642(1941.9508056640625, 96540.23046875, 1, 19…	8	b1^1_301.2079_301.2081_4976.8750;b2^1_414.2919_414.2925_13117.4827;b3^1_513.3603_513.3611_6796.9121;b4^1_627.4033_627.4047_3765.4119;b5^1_774.4717_774.4739_1352.8324;b6^1_875.5194_875.5209_2395.4585;b7^1_1031.6205_0.0000_0.0000;y1^1_175.1195_175.1194_5444.4712;y2^1_276.1672_0.0000_0.0000;y3^1_423.2356_0.0000_0.0000;y4^1_537.2785_0.0000_0.0000;y5^1_636.3469_0.0000_0.0000;y6^1_749.4310_0.0000_0.000…	40.4887	41.7345	A2B2C1D1E2F1G3gfedD1E2F1G3gfedcba	-1.00167	0	0			0	Complex	0
15124	37	15123	15120	0	37.6464,0.0000	3	906.392	906.392	-6.82121e-13	2716.15	2716.14	1298.48	N4H3	1417.67	EEQYNSTYR	n[TMT10plex]EEQYNSTYR	NORMAL	Immunoglobulin heavy constant gamma 1	IGHG1	P01857	180	387194	138.056	10	7	6	N1:[1620.7470580642(811.3832397460938, 132172.0, 2, 1620.7508794921876)];N2:[1823.8264580641999(913.4241943359375, 55432.53173828125, 2, 1824.832788671875)];N2H1:[1985.8792580641998(993.94970703125, 115252.64111328125, 2, 1985.8838140625)];N2H2:[2147.9320580641997(1074.4774169921875, 306578.0573730469, 2, 2146.939233984375)];N2H3:[2309.9848580642(1155.4998779296875, 235317.3359375, 2, 2308.984155…	13	b1^1_359.2134_359.2141_10432.4199;b2^1_488.2559_488.2571_11179.6915;b3^1_616.3145_616.3159_13820.3318;b4^1_779.3779_779.3797_12286.9756;b5^1_893.4208_893.4228_10545.4982;b6^1_980.4528_0.0000_0.0000;b7^1_1081.5005_1081.5022_2808.8704;b8^1_1244.5638_1244.5652_4464.4465;b9^1_1400.6649_1400.6639_48856.1957;y1^1_175.1195_175.1197_12809.9541;y2^1_338.1828_338.1832_3340.5820;y3^1_439.2305_439.2321_2816.…	87.3851	41.6676	A2B2C1D1E2edD1E2edcba	0.00295444	0	0			0	Complex	0
42746	37	42745	42744	0	100.5366,0.0000	3	1305.23	1305.23	0.00842285	3912.68	3912.66	2204.77	N4H5S2	1707.88	LGNWSAMPSCK	n[TMT10plex]LGNWSAMPSC[Carbamidomethyl]K[TMT10plex]	NORMAL	Beta-2-glycoprotein 1	APOH	P02749	253	262307	138.056	10	7	13	N1:[1910.9636217878(956.49169921875, 200274.1611328125, 2, 1910.9677984375)];N2:[2114.0430217878(1057.5250244140625, 53906.82995605469, 2, 2113.034448828125)];N2H1:[2276.0958217878(1139.05859375, 46277.26025390625, 2, 2276.1015875)];N2H2:[2438.1486217878(1219.5826416015625, 135444.8525390625, 2, 2437.149683203125)];N2H3:[2600.2014217878(1300.609130859375, 115602.11865234375, 2, 2599.20266171875)]…	15	b1^1_343.2548_343.2551_5298.5518;b2^1_400.2763_400.2769_3035.9912;b3^1_514.3192_514.3203_4439.7476;b4^1_700.3985_700.3997_1535.8400;b5^1_787.4306_787.4313_1192.5475;b6^1_858.4677_858.4679_5477.6469;b7^1_989.5082_989.5106_14848.1353;b8^1_1086.5609_0.0000_0.0000;b9^1_1173.5929_0.0000_0.0000;b10^1_1333.6236_0.0000_0.0000;b11^1_1690.8815_1690.8721_17890.2610;y1^1_376.2763_376.2769_7228.1323;y2^1_536.…	92.9051	41.4842	A2B2C1D1E2F1G3gfedD1E2F1G3gfedcba	0.00379794	0	0			0	Complex	0
25224	37	25223	25213	0	60.4673,0.0000	3	991.471	991.47	-0.00384521	2971.39	2971.38	1751.62	N4H4S1	1219.75	LNSSTIK	n[TMT10plex]LNSSTIK[TMT10plex]	NORMAL	Lysosome-associated membrane glycoprotein 2	LAMP2	P13473	275	146650	138.056	10	9	11	N1:[1422.8335760642(712.4257202148438, 22221.592895507812, 2, 1422.8358404296876)];N2:[1625.9129760642(813.9672241210938, 12807.9580078125, 2, 1625.9188482421876)];N2H1:[1787.9657760641999(895.4951171875, 12540.44873046875, 2, 1788.974634375)];N2H2:[1950.0185760642(976.0192260742188, 62234.5361328125, 2, 1950.0228521484376)];N2H3:[2112.0713760642(1056.5401611328125, 75039.04565429688, 2, 2111.064…	8	b1^1_343.2548_343.2550_7424.1675;b2^1_457.2977_457.2986_1151.2129;b3^1_544.3298_0.0000_0.0000;b4^1_631.3618_0.0000_0.0000;b5^1_732.4095_0.0000_0.0000;b6^1_845.4935_0.0000_0.0000;b7^1_1202.7514_0.0000_0.0000;y1^1_376.2763_376.2766_19559.6440;y2^1_489.3603_489.3631_1306.2229;y3^1_590.4080_590.4097_2664.8179;y4^1_677.4401_677.4400_2690.4404;y5^1_764.4721_764.4730_1584.0157;y6^1_878.5150_0.0000_0.000…	39.1252	41.4587	A2B2C1D1E2F1G3gfedD1E2edcba	-0.000677822	0	0			0	Complex	0
39947	37	39946	39943	0	93.9485,0.0000	3	1457.7	1457.71	0.00585937	4370.09	4370.08	2204.77	N4H5S2	2165.3	KLNLDGSNYTLLK	n[TMT10plex]K[TMT10plex]LNLDGSNYTLLK[TMT10plex]	NORMAL	Prolow-density lipoprotein receptor-related protein 1	LRP1	Q07954	3048	112990	138.056	10	8	13	N1:[2368.3822340642(1185.1990966796875, 93774.4384765625, 2, 2368.382593359375)];N2:[2571.4616340642(1286.7386474609375, 21154.3955078125, 2, 2571.461694921875)];N2H1:[2733.5144340642(1367.7596435546875, 6724.69384765625, 2, 2733.503687109375)];N2H2:[2895.5672340642(1448.8040771484375, 27104.65576171875, 2, 2895.592554296875)];N2H3:[3057.6200340642(1530.32080078125, 14894.578369140625, 2, 3058.62…	10	b1^1_587.4287_587.4293_7523.0508;b2^1_700.5127_700.5129_1567.7656;b3^1_814.5556_0.0000_0.0000;b4^1_927.6397_927.6369_1030.2343;b5^1_1042.6667_1042.6674_24165.2505;b6^1_1099.6881_0.0000_0.0000;b7^1_1186.7201_0.0000_0.0000;b8^1_1300.7631_0.0000_0.0000;b9^1_1463.8264_0.0000_0.0000;b10^1_1564.8741_0.0000_0.0000;b11^1_1677.9581_0.0000_0.0000;b12^1_1791.0422_0.0000_0.0000;b13^1_2148.3001_0.0000_0.0000;…	33.2507	41.3981	A2B2C1D1E2F1G3gfedD1E2F1G3gfedcba	0.000359295	0	0			0	Complex	0
29850	37	29849	29839	0	70.8421,0.0000	3	1172.18	1172.19	0.0135498	3513.53	3513.5	2204.77	N4H5S2	1308.73	CMSVLNK	n[TMT10plex]C[Carbamidomethyl]MSVLNK[TMT10plex]	NORMAL	Nucleolar protein 8	NOL8	Q76FK4	73	417494	138.056	10	9	13	N1:[1511.8093527878(756.9213256835938, 161249.9716796875, 2, 1511.8270513671876)];N2:[1714.8887527877998(858.4613647460938, 55231.2451171875, 2, 1714.9071294921876)];N2H1:[1876.9415527878(939.4885864257812, 43951.697021484375, 2, 1876.9615728515626)];N2H2:[2038.9943527878(1020.0175170898438, 152239.61450195312, 2, 2038.0194341796876)];N2H3:[2201.0471527878(1101.035888671875, 124801.568359375, 2, …	5	b1^1_390.2014_0.0000_0.0000;b2^1_521.2419_0.0000_0.0000;b3^1_608.2739_0.0000_0.0000;b4^1_707.3423_0.0000_0.0000;b5^1_820.4264_820.4403_11410.2905;b6^1_934.4693_934.4824_6774.3994;b7^1_1291.7272_1291.7234_72571.9473;y1^1_376.2763_376.2772_13071.8313;y2^1_490.3192_490.3200_4892.1655;y3^1_603.4033_0.0000_0.0000;y4^1_702.4717_0.0000_0.0000;y5^1_789.5037_0.0000_0.0000;y6^1_920.5442_0.0000_0.0000;y7^1_…	17.9683	41.1981	A2B2C1D1E2F1G3gfedD1E2F1G3gfedcba	-0.984145	0	0			0	Complex	0.00742574
36637	37	36636	36635	0	86.3096,0.0000	3	951.086	951.085	-0.00476074	2850.23	2850.23	1710.6	N3H5S1	1139.63	NGSLFAFR	n[TMT10plex]NGSLFAFR	NORMAL	Vitronectin	VTN	P04004	169	320020	1342.72	10	9	10	N1:[1342.7084280642(1342.728759765625, 62373.16369628906, 1, 1341.720959765625)];N2:[1545.7878280641999(773.90283203125, 46795.34326171875, 2, 1545.7900640625)];N2H1:[1707.8406280641998(854.929443359375, 42722.630859375, 2, 1707.84328671875)];N2H2:[1869.8934280642(935.9560546875, 211635.0029296875, 2, 1869.896509375)];N2H3:[2031.9462280641999(1016.4818115234375, 550389.2529296875, 2, 2030.9480230…	10	b1^1_344.2137_344.2145_3391.3657;b2^1_401.2351_0.0000_0.0000;b3^1_488.2672_0.0000_0.0000;b4^1_601.3512_0.0000_0.0000;b5^1_748.4197_748.4224_3819.1011;b6^1_819.4568_819.4584_4972.0098;b7^1_966.5252_966.5397_1942.2097;b8^1_1122.6263_0.0000_0.0000;y1^1_175.1195_175.1195_11509.1787;y2^1_322.1879_0.0000_0.0000;y3^1_393.2250_393.2264_1215.0861;y4^1_540.2934_540.2944_2840.4148;y5^1_653.3775_653.3790_257…	54.056	41.1943	A2B2C1D1E2F1G3gfedD1E1edcba	2.00619	0	0			0	Hybrid	0
24864	37	24863	24859	0	59.6635,0.0000	3	1076.19	1076.19	-0.00109863	3225.55	3225.54	1809.67	N5H4F1	1415.88	TPLTANITK	n[TMT10plex]TPLTANITK[TMT10plex]	NORMAL	Immunoglobulin heavy constant alpha 2	IGHA2	P01877	205	523936	138.056	10	9	19	N1:[1618.9547540642(810.4865112304688, 131090.7548828125, 2, 1618.9574224609376)];N2:[1822.0341540641998(912.0269775390625, 93942.40283203125, 2, 1822.038355078125)];N2H1:[1984.0869540641997(993.5549926757812, 8663.03564453125, 2, 1985.0943853515626)];N2H2:[2146.1397540642(1074.0792236328125, 19182.4931640625, 2, 2146.142847265625)];N2H2F1:[2292.1976540642(1147.1119384765625, 11276.011108398438, …	15	b1^1_331.2184_331.2187_47221.5854;b2^1_428.2712_0.0000_0.0000;b3^1_541.3553_541.3558_14288.0825;b4^1_642.4029_642.4032_14937.0640;b5^1_713.4401_713.4418_12571.8602;b6^1_827.4830_827.4831_18657.9045;b7^1_940.5670_940.5663_10391.9565;b8^1_1041.6147_1041.6149_7122.9377;b9^1_1398.8726_1398.8696_56461.4434;y1^1_376.2763_376.2766_28048.1606;y2^1_477.3240_477.3247_32174.2014;y3^1_590.4080_590.4088_9586.…	121.595	41.0819	A2B2C1D1E2F1fedD2dD1E2edcbB5ba	0.0026684	1	1			0	Complex	0
31107	37	31106	31101	0	73.6911,0.0000	3	1177.52	1177.51	-0.00585938	3529.52	3529.51	2204.77	N4H5S2	1324.74	DFVNASSK	n[TMT10plex]DFVNASSK[TMT10plex]	NORMAL	Heparin cofactor 2	SERPIND1	P05546	188	323937	138.056	10	9	14	N1:[1527.8186550642(764.9185791015625, 130614.11083984375, 2, 1527.821558203125)];N2:[1730.8980550641998(866.4595336914062, 35799.81298828125, 2, 1730.9034673828126)];N2H1:[1892.9508550642(947.4852905273438, 27870.4326171875, 2, 1892.9549810546876)];N2H2:[2055.0036550642(1028.0103759765625, 96787.58349609375, 2, 2054.005151953125)];N2H3:[2217.0564550642(1109.037841796875, 94806.83129882812, 2, 22…	13	b1^1_345.1977_345.1983_9745.6934;b2^1_492.2661_492.2672_11953.4155;b3^1_591.3345_591.3353_9829.3662;b4^1_705.3775_0.0000_0.0000;b5^1_776.4146_776.4169_5273.9738;b6^1_863.4466_863.4496_1351.7670;b7^1_950.4786_0.0000_0.0000;b8^1_1307.7365_1307.7299_55250.5085;y1^1_376.2763_376.2762_8391.0156;y2^1_463.3083_463.3087_7378.0649;y3^1_550.3403_550.3412_12343.5450;y4^1_621.3775_621.3785_9423.0000;y5^1_735…	94.3307	40.9027	A2B2C1D1E2F1fF3fedD1E2F1G3gfedcba	-0.997476	0	0			0	Complex	0
18938	37	18937	18929	0	46.3225,0.0000	3	1306.63	1306.64	0.00476074	3916.88	3916.86	1710.6	N3H5S1	2206.26	KNQTLQNEILGHTPR	n[TMT10plex]K[TMT10plex]NQTLQNEILGHTPR	NORMAL	Spectrin beta chain, erythrocytic	SPTB	P11277	1520	550148	138.056	10	9	8	N1:[2409.3381890642(1205.6834716796875, 24880.73681640625, 2, 2409.351343359375)];N2H2:[2936.5231890642(1469.2833251953125, 11550.56884765625, 2, 2936.551050390625)];N2H3:[3098.5759890642(1549.8096923828125, 354073.40771484375, 2, 3097.603784765625)];N3H4:[3463.7081890642(1155.245849609375, 175480.87231445312, 3, 3462.714148828125)];N3H5:[3625.7609890641997(1209.2705078125, 4767358.3125, 3, 3624.…	8	b1^1_587.4287_587.4296_19158.1160;b2^1_701.4716_0.0000_0.0000;b3^1_829.5302_0.0000_0.0000;b4^1_930.5778_0.0000_0.0000;b5^1_1043.6619_0.0000_0.0000;b6^1_1171.7205_0.0000_0.0000;b7^1_1285.7634_0.0000_0.0000;b8^1_1414.8060_0.0000_0.0000;b9^1_1527.8901_0.0000_0.0000;b10^1_1640.9741_0.0000_0.0000;b11^1_1697.9956_0.0000_0.0000;b12^1_1835.0545_0.0000_0.0000;b13^1_1936.1022_0.0000_0.0000;b14^1_2033.1549_…	21.0874	40.9019	A2B2C1D1E2F1G3gfedD1E1edcba	0.0131543	0	0			0	Hybrid	0.0034965
24932	37	24931	24926	0	59.8165,0.0000	3	1300.25	1299.91	-1.02026	3896.72	3897.73	2350.83	N4H5F1S2	1546.9	SFRHNSTLK	n[TMT10plex]SFRHNSTLK[TMT10plex]	NORMAL	Zinc finger protein 473	ZNF473	Q8WTR7	415	631789	138.056	10	9	17	N1:[1749.9779490642(875.9938354492188, 86678.31005859375, 2, 1749.9720708984376)];N2:[1953.0573490641998(977.5302734375, 35595.4892578125, 2, 1953.044946875)];N2H2:[2277.1629490642(1139.083740234375, 71274.3472290039, 2, 2276.15188046875)];N2H2F1:[2423.2208490641997(1212.1192626953125, 189257.19384765625, 2, 2422.222925390625)];N2H3F1:[2585.2736490642(1294.6448974609375, 88502.43273925781, 2, 258…	6	b1^1_317.2028_0.0000_0.0000;b2^1_464.2712_0.0000_0.0000;b3^1_620.3723_0.0000_0.0000;b4^1_757.4312_757.4326_3639.0889;b5^1_871.4741_0.0000_0.0000;b6^1_958.5062_958.4970_25553.7815;b7^1_1059.5539_0.0000_0.0000;b8^1_1172.6379_1172.6261_9370.9180;b9^1_1529.8958_1529.8706_67063.7798;y1^1_376.2763_376.2769_24536.8201;y2^1_489.3603_0.0000_0.0000;y3^1_590.4080_590.4086_11923.5312;y4^1_677.4401_0.0000_0.0…	20.6717	40.8575	A2B2C1D1E2F1G3gfedD1E2F1G3gfedcbB5ba	-0.00587817	1	0			0	Complex	0.00346021
28052	37	28051	28047	0	66.7891,0.0000	3	1169.51	1169.51	0.00402832	3505.51	3505.5	2350.83	N4H5F1S2	1154.67	TNFTSK	n[TMT10plex]TNFTSK[TMT10plex]	NORMAL	Thy-1 membrane glycoprotein	THY1	P04216	79	325076	138.056	10	9	18	N1:[1357.7495120642(1358.765625, 9784.14404296875, 1, 1357.757825)];N2:[1560.8289120641998(781.4234008789062, 2778.7757568359375, 2, 1560.8312017578126)];N2H1:[1722.8817120641997(862.4530029296875, 3261.633544921875, 2, 1722.890405859375)];N2H2:[1884.9345120642(943.4752807617188, 15916.38916015625, 2, 1884.9349615234376)];N2H2F1:[2030.9924120642(1016.5071411132812, 64195.4091796875, 2, 2030.99868…	7	b1^1_331.2184_331.2190_1649.3456;b2^1_445.2614_445.2618_1254.4211;b3^1_592.3298_0.0000_0.0000;b4^1_693.3775_0.0000_0.0000;b5^1_780.4095_0.0000_0.0000;b6^1_1137.6674_1137.6625_30881.4498;y1^1_376.2763_376.2765_10584.7705;y2^1_463.3083_463.3087_7309.0903;y3^1_564.3560_564.3588_4886.9580;y4^1_711.4244_711.4260_4035.8751;y5^1_825.4673_0.0000_0.0000;y6^1_1155.6779_0.0000_0.0000	36.0424	40.7442	A2B2C1D1E2F1G3gfedD1E2F1G3gfedcbB5ba	0.00831294	1	0			0	Complex	0
35151	37	35150	35149	0	82.8924,0.0000	3	1065.5	1065.5	-0.00896284	3193.48	3193.47	1913.68	N4H5S1	1279.79	VLNFTTK	n[TMT10plex]VLNFTTK[TMT10plex]	NORMAL	Complement component C6	C6	P13671	324	604717	138.056	10	9	11	N1:[1482.8699620642(742.4441528320312, 137344.42639160156, 2, 1482.8727056640626)];N2:[1685.9493620642(843.98388671875, 57983.463806152344, 2, 1685.9521734375)];N2H1:[1848.0021620642(925.5117797851562, 38377.173828125, 2, 1849.0079595703126)];N2H2:[2010.0549620642(1005.5409545898438, 210878.84326171875, 2, 2009.0663091796876)];N2H3:[2172.1077620642(1086.562744140625, 186038.37170410156, 2, 2171.1…	12	b1^1_329.2392_329.2395_25794.7913;b2^1_442.3232_442.3240_13336.1010;b3^1_556.3662_556.3669_13728.3149;b4^1_703.4346_703.4332_7471.9894;b5^1_804.4823_804.4819_1502.1128;b6^1_905.5299_0.0000_0.0000;b7^1_1262.7878_1262.7822_80056.5017;y1^1_376.2763_376.2769_24403.1149;y2^1_477.3240_477.3247_18144.6404;y3^1_578.3716_578.3727_20788.4092;y4^1_725.4401_725.4407_19582.5044;y5^1_839.4830_839.4846_7455.975…	98.9322	40.7414	A2B2C1D1E2F1G3gfedD1E2F1fedcba	1.0058	0	0			0	Complex	0
32025	37	32024	32017	0	75.7751,0.0000	3	1224.9	1224.9	-0.012085	3671.67	3671.67	1913.68	N4H5S1	1757.99	LNGTDPIVAADSK	n[TMT10plex]LNGTDPIVAADSK[TMT10plex]	NORMAL	Prolow-density lipoprotein receptor-related protein 1	LRP1	Q07954	4075	194802	138.056	10	8	12	N1:[1961.0723040642001(981.5455932617188, 95304.34936523438, 2, 1961.0755865234376)];N2:[2164.1517040642(1082.583984375, 32631.355590820312, 2, 2163.15236875)];N2H1:[2326.2045040642(1164.109130859375, 30551.2626953125, 2, 2326.20266171875)];N2H2:[2488.2573040642(1245.139404296875, 87141.42138671875, 2, 2488.26320859375)];N2H3:[2650.3101040642(1326.166259765625, 103423.16552734375, 2, 2650.3169195…	12	b1^1_343.2548_343.2550_3662.8928;b2^1_457.2977_457.2992_1418.3378;b3^1_514.3192_0.0000_0.0000;b4^1_615.3669_0.0000_0.0000;b5^1_730.3938_730.3954_9941.8684;b6^1_827.4466_0.0000_0.0000;b7^1_940.5307_0.0000_0.0000;b8^1_1039.5991_0.0000_0.0000;b9^1_1110.6362_0.0000_0.0000;b10^1_1181.6733_0.0000_0.0000;b11^1_1296.7002_1296.7048_2485.1804;b12^1_1383.7323_0.0000_0.0000;b13^1_1740.9902_0.0000_0.0000;y1^1…	49.963	40.6266	A2B2C1D1E2F1G3gfedD1E2F1fedcba	0.00328246	0	0			0	Complex	0
27320	37	27319	27311	0	65.1679,0.0000	3	1300.58	1300.58	0.00585937	3898.73	3897.71	2350.83	N4H5F1S2	1546.88	INSTNRQEK	n[TMT10plex]INSTNRQEK[TMT10plex]	NORMAL	A disintegrin and metalloproteinase with thrombospondin motifs 20	ADAMTS20	P59510	809	288240	138.056	10	9	18	N1:[1749.9626930642(1751.959716796875, 3216.456298828125, 1, 1750.951916796875)];N2:[1953.0420930642(978.0233154296875, 9590.852172851562, 2, 1954.031030859375)];N2H1:[2115.0948930642(1059.0528564453125, 6136.422607421875, 2, 2116.090112890625)];N2H2:[2277.1476930642(1140.07763671875, 30447.457763671875, 2, 2278.1396734375)];N2H2F1:[2423.2055930642(1212.6085205078125, 99550.82147216797, 2, 2423.2…	6	b1^1_343.2548_343.2557_2972.4014;b2^1_457.2977_0.0000_0.0000;b3^1_544.3298_0.0000_0.0000;b4^1_645.3775_0.0000_0.0000;b5^1_759.4204_0.0000_0.0000;b6^1_915.5215_0.0000_0.0000;b7^1_1043.5801_1043.5726_1541.4658;b8^1_1172.6227_0.0000_0.0000;b9^1_1529.8806_0.0000_0.0000;y1^1_376.2763_376.2768_12199.4768;y2^1_505.3189_505.3177_1035.2240;y3^1_633.3775_0.0000_0.0000;y4^1_789.4786_0.0000_0.0000;y5^1_903.5…	17.4608	40.4802	A2B2C1D1E2F1G3gfedD1E2F1G3gfedcbB5ba	0.989224	1	0			0	Complex	0.00732899
31835	37	31834	31824	0	75.3500,0.0000	3	1213.53	1213.53	-0.00842285	3637.56	3637.56	1913.68	N4H5S1	1723.88	LGNWSAMPSCK	n[TMT10plex]LGNWSAM[Oxidation]PSC[Carbamidomethyl]K[TMT10plex]	NORMAL	Beta-2-glycoprotein 1	APOH	P02749	253	564173	138.056	10	9	12	N1:[1926.9585364099(964.4890747070312, 357679.37109375, 2, 1926.9625494140626)];N2:[2130.0379364099(1065.5301513671875, 104993.79724121094, 2, 2129.044702734375)];N2H1:[2292.0907364099(1147.0548095703125, 88271.6181640625, 2, 2292.094019140625)];N2H2:[2454.1435364098998(1227.5809326171875, 261706.06689453125, 2, 2453.146265234375)];N2H3:[2616.1963364099(1308.6083984375, 259140.14221191406, 2, 261…	16	b1^1_343.2548_343.2553_12596.1086;b2^1_400.2763_400.2771_3829.1748;b3^1_514.3192_514.3203_10524.7549;b4^1_700.3985_700.3983_2765.9883;b5^1_787.4306_787.4336_4838.3713;b6^1_858.4677_858.4694_6311.2236;b7^1_1005.5031_1005.5052_2671.1292;b8^1_1102.5558_0.0000_0.0000;b9^1_1189.5879_0.0000_0.0000;b10^1_1349.6185_0.0000_0.0000;b11^1_1706.8764_1706.8472_21738.2396;y1^1_376.2763_376.2766_18223.5552;y2^1_…	106.582	40.4663	A2B2C1D1E2F1fF3fedD1E2F1fedcba	0.00265773	0	0			0	Complex	0
27921	37	27920	27913	0	66.4855,0.0000	3	1033.8	1033.8	-0.00366211	3098.38	3098.38	1710.6	N3H5S1	1387.78	GHTLTLNFTR	n[TMT10plex]GHTLTLNFTR	NORMAL	Lysosome-associated membrane glycoprotein 1	LAMP1	P11279	103	288639	138.056	10	9	11	N1:[1590.8568820642001(796.4379272460938, 101792.6416015625, 2, 1590.8602544921876)];N2:[1793.9362820642(898.4793090820312, 53490.869140625, 2, 1794.9430181640626)];N2H1:[1955.9890820642(979.0046997070312, 86156.81616210938, 2, 1955.9937994140626)];N2H2:[2118.0418820642(1059.5294189453125, 286699.5988769531, 2, 2117.043237890625)];N2H3:[2280.0946820642002(1140.5556640625, 803952.8828125, 2, 2279.…	12	b1^1_287.1922_287.1925_10034.0811;b2^1_424.2511_424.2521_11554.3380;b3^1_525.2988_525.2997_12098.9492;b4^1_638.3829_638.3839_9913.3650;b5^1_739.4306_739.4326_12172.7605;b6^1_852.5146_852.5184_9617.9031;b7^1_966.5575_966.5574_9772.9260;b8^1_1113.6260_1113.6317_2637.1406;b9^1_1214.6736_0.0000_0.0000;b10^1_1370.7747_0.0000_0.0000;y1^1_175.1195_175.1196_16463.3596;y2^1_276.1672_276.1677_2698.1318;y3^…	66.9677	40.3984	A2B2C1D1E2F1G3gfedD1E1edcba	0.00335993	0	0			0	Hybrid	0
35449	37	35448	35440	0	83.5758,0.0000	3	1468.03	1467.7	-0.981079	4400.07	4400.05	2204.77	N4H5S2	2195.28	IKLDNYSTQELGK	n[TMT10plex]IK[TMT10plex]LDNYSTQELGK[TMT10plex]	NORMAL	5'-nucleotidase	NT5E	P21589	333	82566.7	138.056	10	7	13	N1:[2398.3564140642(1199.6854248046875, 56643.29345703125, 2, 2397.355249609375)];N2:[2601.4358140642003(1301.730712890625, 10722.100341796875, 2, 2601.44582578125)];N2H1:[2763.4886140642(1382.754638671875, 4460.8525390625, 2, 2763.49367734375)];N2H2:[2925.5414140642(1463.78662109375, 16523.139892578125, 2, 2925.5576421875)];N2H3:[3087.5942140642(1544.299072265625, 10583.231079101562, 2, 3086.582…	8	b1^1_343.2548_0.0000_0.0000;b2^1_700.5127_700.5148_3213.3572;b3^1_813.5968_0.0000_0.0000;b4^1_928.6237_928.6262_11192.7271;b5^1_1042.6667_0.0000_0.0000;b6^1_1205.7300_0.0000_0.0000;b7^1_1292.7620_0.0000_0.0000;b8^1_1393.8097_0.0000_0.0000;b9^1_1521.8683_0.0000_0.0000;b10^1_1650.9109_0.0000_0.0000;b11^1_1763.9949_0.0000_0.0000;b12^1_1821.0164_0.0000_0.0000;b13^1_2178.2743_0.0000_0.0000;y1^1_376.27…	20.5816	40.3149	A2B2C1D1E2F1G3gfedD1E2F1G3gfedcba	-1.00116	0	0			0	Complex	0.00345423
36183	37	36182	36181	0	85.2630,0.0000	3	1018.78	1018.78	-0.000732422	3053.31	3053.31	1913.68	N4H5S1	1139.63	NGSLFAFR	n[TMT10plex]NGSLFAFR	NORMAL	Vitronectin	VTN	P04004	169	756819	138.056	10	9	13	N1:[1342.7084280642(1343.718505859375, 99414.09375, 1, 1342.710705859375)];N2:[1545.7878280641999(773.9037475585938, 39932.13671875, 2, 1545.7918951171876)];N2H1:[1707.8406280641998(854.928466796875, 35158.07080078125, 2, 1707.84133359375)];N2H2:[1869.8934280642(935.9558715820312, 127466.07373046875, 2, 1869.8961431640626)];N2H3:[2031.9462280641999(1015.936767578125, 155356.54443359375, 2, 2029.8…	14	b1^1_344.2137_344.2146_1583.1266;b2^1_401.2351_0.0000_0.0000;b3^1_488.2672_0.0000_0.0000;b4^1_601.3512_601.3537_1144.8536;b5^1_748.4197_748.4207_3487.2908;b6^1_819.4568_819.4589_5774.9456;b7^1_966.5252_966.5283_7411.6744;b8^1_1122.6263_1122.6216_66868.0427;y1^1_175.1195_175.1195_11061.8232;y2^1_322.1879_322.1888_1005.5215;y3^1_393.2250_393.2258_2507.6677;y4^1_540.2934_540.2947_5183.2933;y5^1_653.…	106.66	40.2689	A2B2C1D1E2F1fF3fedD1E2F1fedcba	0.00216822	0	0			0	Complex	0
35060	37	35059	35052	0	82.6915,0.0000	3	1065.5	1065.5	0.00183105	3193.48	3193.47	1913.68	N4H5S1	1279.79	VLNFTTK	n[TMT10plex]VLNFTTK[TMT10plex]	NORMAL	Complement component C6	C6	P13671	324	445089	138.056	10	9	13	N1:[1482.8699620642(742.4444580078125, 119233.21484375, 2, 1482.873316015625)];N2:[1685.9493620642(843.9838256835938, 56429.22302246094, 2, 1685.9520513671876)];N2H1:[1848.0021620642(925.0111694335938, 52107.015625, 2, 1848.0067388671876)];N2H2:[2010.0549620642(1005.5364379882812, 190840.28466796875, 2, 2009.0572759765626)];N2H3:[2172.1077620642(1086.5631103515625, 187002.9921875, 2, 2171.1106207…	12	b1^1_329.2392_329.2396_18673.8560;b2^1_442.3232_442.3235_9238.3927;b3^1_556.3662_556.3672_7885.7520;b4^1_703.4346_703.4340_7192.7574;b5^1_804.4823_804.4831_1363.4034;b6^1_905.5299_0.0000_0.0000;b7^1_1262.7878_1262.7773_63280.8717;y1^1_376.2763_376.2766_19097.2100;y2^1_477.3240_477.3245_12895.3481;y3^1_578.3716_578.3728_15944.6094;y4^1_725.4401_725.4401_15053.3357;y5^1_839.4830_839.4845_5476.8716;…	96.3216	39.969	A2B2C1D1E2F1fF3fedD1E2F1fedcba	-0.9991	0	0			0	Complex	0
36896	37	36895	36885	0	86.9078,0.0000	3	1162.53	1162.53	0.00622559	3484.57	3484.56	2204.77	N4H5S2	1279.79	ANYTILK	n[TMT10plex]ANYTILK[TMT10plex]	NORMAL	Desmocollin-2	DSC2	Q02487	392	271934	138.055	10	9	12	N1:[1482.8699630642(1482.874755859375, 49895.81140136719, 1, 1481.866955859375)];N2:[1685.9493630641998(843.9830932617188, 32512.89892578125, 2, 1685.9505865234376)];N2H1:[1848.0021630642(925.5117797851562, 15660.56982421875, 2, 1849.0079595703126)];N2H2:[2010.0549630642(1005.5347900390625, 83607.54052734375, 2, 2009.053980078125)];N2H3:[2172.1077630642(1086.568603515625, 80586.68951416016, 2, 21…	13	b1^1_301.2079_301.2082_1478.6843;b2^1_415.2508_415.2510_1313.0762;b3^1_578.3141_578.3122_1031.2186;b4^1_679.3618_679.3624_1828.4738;b5^1_792.4459_792.4488_5235.4697;b6^1_905.5299_905.5278_2173.9555;b7^1_1262.7878_1262.7815_22929.7378;y1^1_376.2763_376.2768_18053.8716;y2^1_489.3603_489.3612_14044.8051;y3^1_602.4444_602.4452_5979.2220;y4^1_703.4921_703.4939_6127.1757;y5^1_866.5554_866.5552_4006.611…	99.8509	39.9242	A2B2C1D1E2F1G3gfedD1E2F1G3gfedcba	1.0058	0	0			0	Complex	0
31210	37	31209	31207	0	73.9303,0.0000	3	1177.52	1177.51	-0.0065918	3529.52	3529.51	2204.77	N4H5S2	1324.74	DFVNASSK	n[TMT10plex]DFVNASSK[TMT10plex]	NORMAL	Heparin cofactor 2	SERPIND1	P05546	188	307799	138.056	10	9	13	N1:[1527.8186550642(764.9186401367188, 95623.24755859375, 2, 1527.8216802734376)];N2:[1730.8980550641998(866.4571533203125, 34945.720947265625, 2, 1730.898706640625)];N2H1:[1892.9508550642(947.4838256835938, 28050.50714111328, 2, 1892.9520513671876)];N2H2:[2055.0036550642(1028.009521484375, 90222.35900878906, 2, 2054.00344296875)];N2H3:[2217.0564550642(1109.037353515625, 79314.51385498047, 2, 221…	12	b1^1_345.1977_345.1985_11350.4131;b2^1_492.2661_492.2656_7768.7055;b3^1_591.3345_591.3361_8259.7466;b4^1_705.3775_0.0000_0.0000;b5^1_776.4146_776.4155_6412.6663;b6^1_863.4466_863.4521_1241.5117;b7^1_950.4786_0.0000_0.0000;b8^1_1307.7365_1307.7301_50482.3408;y1^1_376.2763_376.2766_10311.8657;y2^1_463.3083_463.3085_8445.5283;y3^1_550.3403_550.3420_9840.6354;y4^1_621.3775_621.3771_9271.6484;y5^1_735…	81.9008	39.8812	A2B2C1D1E2F1G3gfedD1E2F1G3gfedcba	-1.0048	0	0			0	Complex	0
32847	37	32846	32838	0	77.6139,0.0000	3	1351.24	1351.24	0.00183105	4050.69	4050.69	1913.68	N4H5S1	2137.01	GTAGNALMDGASQLMGENR	n[TMT10plex]GTAGNALMDGASQLM[Oxidation]GENR	NORMAL	Fibrinogen beta chain	FGB	P02675	394	375780	138.056	10	8	12	N1:[2340.0888876862996(1170.552001953125, 563301.18359375, 2, 2339.08840390625)];N2:[2543.1682876862997(1272.5953369140625, 90952.38818359375, 2, 2543.175073828125)];N2H1:[2705.2210876862996(1353.6219482421875, 66516.53515625, 2, 2705.228296484375)];N2H2:[2867.2738876862995(1434.6468505859375, 172009.607421875, 2, 2867.278101171875)];N2H3:[3029.3266876862995(1515.6759033203125, 150173.27392578125…	15	b1^1_287.1922_287.1928_3020.8357;b2^1_388.2399_388.2410_5830.5381;b3^1_459.2770_459.2782_6785.5815;b4^1_516.2985_516.2996_4705.1484;b5^1_630.3414_630.3431_20582.5267;b6^1_701.3785_701.3799_16216.1733;b7^1_814.4626_814.4639_21079.1553;b8^1_945.5031_945.5052_10034.2891;b9^1_1060.5300_1060.5323_55466.1804;b10^1_1117.5515_1117.5465_4147.2366;b11^1_1188.5886_1188.5927_9251.1013;b12^1_1275.6206_0.0000_…	55.837	39.7141	A2B2C1D1E2F1G3gfedD1E2F1fedcba	-1.00048	0	0			0	Complex	0
13184	37	13183	13182	0	33.2322,0.0000	4	857.911	857.659	-1.00928	3426.6	3427.6	1298.48	N4H3	2129.13	TKPREEQYNSTYR	n[TMT10plex]TK[TMT10plex]PREEQYNSTYR	NORMAL	Immunoglobulin heavy constant gamma 1	IGHG1	P01857	180	337539	138.056	10	6	6	N1:[2332.2065060642003(778.7459716796875, 35608.92626953125, 3, 2333.2145150390625)];N2:[2535.2859060642004(846.4404907226562, 26042.56982421875, 3, 2536.2980721679687)];N2H1:[2697.3387060642003(1349.67919921875, 64756.18310546875, 2, 2697.3427984375)];N2H2:[2859.3915060642003(1430.212646484375, 110501.43493652344, 2, 2858.40969296875)];N2H3:[3021.4443060642(1007.8167724609375, 66708.04516601562,…	8	b1^1_331.2184_0.0000_0.0000;b2^1_688.4763_688.4778_5577.9709;b3^1_785.5291_0.0000_0.0000;b4^1_941.6302_941.6346_1322.5455;b5^1_1070.6728_1070.6743_2137.2947;b6^1_1199.7154_1199.7148_5078.9126;b7^1_1327.7740_0.0000_0.0000;b8^1_1490.8373_0.0000_0.0000;b9^1_1604.8802_0.0000_0.0000;b10^1_1691.9123_0.0000_0.0000;b11^1_1792.9599_0.0000_0.0000;b12^1_1956.0233_0.0000_0.0000;b13^1_2112.1244_0.0000_0.0000;…	21.438	39.7108	A2B2C1D1E2edD1E2edcba	-0.0036002	0	0			0	Complex	0.00175747
18267	37	18266	18264	0	44.8140,0.0000	3	949.747	949.412	-1.00525	2845.21	2846.21	1444.53	N4H3F1	1401.67	EEQFNSTYR	n[TMT10plex]EEQFNSTYR	NORMAL	Immunoglobulin heavy constant gamma 4	IGHG4	P01861	177	248317	138.056	10	7	11	N1:[1604.7521430642(803.884765625, 22594.94775390625, 2, 1605.75393125)];N2:[1807.8315430641999(905.4249877929688, 11104.517822265625, 2, 1808.8343755859376)];N2H1:[1969.8843430642(986.4530639648438, 14401.51318359375, 2, 1970.8905279296876)];N2H2:[2131.9371430642(1066.978271484375, 48274.00390625, 2, 2131.94094296875)];N2H2F1:[2277.9950430642(1140.0074462890625, 136597.96740722656, 2, 2277.99929…	11	b1^1_359.2134_359.2129_5533.8662;b2^1_488.2559_488.2569_7835.2581;b3^1_616.3145_616.3167_4689.4434;b4^1_763.3829_763.3839_3987.5688;b5^1_877.4259_0.0000_0.0000;b6^1_964.4579_964.4630_1133.3442;b7^1_1065.5056_0.0000_0.0000;b8^1_1228.5689_1228.5652_2053.7230;b9^1_1384.6700_0.0000_0.0000;y1^1_175.1195_175.1195_5680.3530;y2^1_338.1828_338.1826_1270.0652;y3^1_439.2305_0.0000_0.0000;y4^1_526.2625_526.2…	56.5606	39.6142	A2B2C1D1E2edD1E2edcbB5ba	0.00372881	1	0			0	Complex	0
38232	37	38231	38230	0	89.9884,0.0000	3	1085.47	1085.48	0.00915527	3253.41	3253.4	2204.77	N4H5S2	1048.62	ALVNFTR	n[TMT10plex]ALVNFTR	NORMAL	Basement membrane-specific heparan sulfate proteoglycan core protein	HSPG2	P98160	89	330893	138.056	10	7	15	N1:[1251.7026140642001(1251.7073974609375, 60597.21533203125, 1, 1250.6995974609374)];N2:[1454.7820140642(728.4003295898438, 23116.438720703125, 2, 1454.7850591796876)];N2H1:[1616.8348140642001(1617.841796875, 21899.310546875, 1, 1616.833996875)];N2H2:[1778.8876140642(1779.8973388671875, 74059.83862304688, 1, 1778.8895388671874)];N2H3:[1940.9404140642(971.4793701171875, 63089.76123046875, 2, 1940…	8	b1^1_301.2079_301.2082_6327.9517;b2^1_414.2919_414.2926_11486.8820;b3^1_513.3603_513.3610_9280.3889;b4^1_627.4033_627.4053_3735.4905;b5^1_774.4717_774.4733_1447.2937;b6^1_875.5194_0.0000_0.0000;b7^1_1031.6205_0.0000_0.0000;y1^1_175.1195_175.1196_4255.5952;y2^1_276.1672_0.0000_0.0000;y3^1_423.2356_423.2358_1332.7654;y4^1_537.2785_0.0000_0.0000;y5^1_636.3469_0.0000_0.0000;y6^1_749.4310_0.0000_0.000…	40.2173	39.6037	A2B2C1D1E2F1fF3fedD1E2F1G3gfedcba	-1.00302	0	0			0	Complex	0
22874	37	22873	22865	0	55.1653,0.0000	3	1153.82	1153.82	-0.0102539	3458.44	3458.44	2204.77	N4H5S2	1253.67	NEEYNK	n[TMT10plex]NEEYNK[TMT10plex]	NORMAL	Alpha-1-acid glycoprotein 1	ORM1	P02763	56	418997	138.056	10	9	15	N1:[1456.7451560642(729.3817138671875, 122593.88818359375, 2, 1456.747827734375)];N2:[1659.8245560642(830.9217529296875, 42679.9423828125, 2, 1659.827905859375)];N2H1:[1821.8773560641998(911.9472045898438, 43968.462890625, 2, 1821.8788091796876)];N2H2:[1983.9301560642(992.9746704101562, 115530.5419921875, 2, 1983.9337408203126)];N2H3:[2145.9829560642(1073.50537109375, 103857.25915527344, 2, 2144.…	10	b1^1_344.2137_344.2139_5527.2466;b2^1_473.2563_473.2572_7479.2901;b3^1_602.2989_602.3002_13496.7805;b4^1_765.3622_765.3629_6172.0923;b5^1_879.4051_879.4066_5010.1445;b6^1_1236.6630_1236.6561_73943.3591;y1^1_376.2763_376.2768_21291.2937;y2^1_490.3192_490.3182_781.7105;y3^1_653.3825_653.3856_1241.0752;y4^1_782.4251_782.4280_3112.1768;y5^1_911.4677_0.0000_0.0000;y6^1_1254.6736_0.0000_0.0000	73.5414	39.447	A2B2C1D1E2F1fF3fedD1E2F1G3gfedcba	-0.99673	0	0			0	Complex	0
32765	37	32764	32757	0	77.4251,0.0000	3	1184.86	1184.86	-0.000366211	3551.56	3551.55	2204.77	N4H5S2	1346.78	EGDNITLK	n[TMT10plex]EGDNITLK[TMT10plex]	NORMAL	CD166 antigen	ALCAM	Q13740	265	255390	138.056	10	9	12	N1:[1549.8605200642(775.93994140625, 67558.1865234375, 2, 1549.8642828125)];N2:[1752.9399200642(877.4807739257812, 26973.135375976562, 2, 1752.9459478515626)];N2H1:[1914.9927200642(958.5055541992188, 20166.600341796875, 2, 1914.9955083984376)];N2H2:[2077.0455200642(1039.5341796875, 63948.09814453125, 2, 2077.052759375)];N2H3:[2239.0983200642(1121.0611572265625, 44454.92333984375, 2, 2240.10671445…	11	b1^1_359.2134_359.2137_6279.3530;b2^1_416.2348_416.2348_1065.6630;b3^1_531.2618_531.2629_19585.5850;b4^1_645.3047_645.3040_2584.3298;b5^1_758.3887_0.0000_0.0000;b6^1_859.4364_0.0000_0.0000;b7^1_972.5205_0.0000_0.0000;b8^1_1329.7784_1329.7744_25985.3445;y1^1_376.2763_376.2766_19142.1137;y2^1_489.3603_489.3621_6031.4243;y3^1_590.4080_590.4085_15892.4343;y4^1_703.4921_703.4941_2607.3416;y5^1_817.535…	66.806	39.4344	A2B2C1D1E2F1G3gfedD1E2F1G3gfedcba	0.00376275	0	0			0	Complex	0
35250	37	35249	35243	0	83.1180,0.0000	3	1099.51	1099.51	-0.00366211	3295.5	3295.49	1581.56	N3H6	1713.93	DIYTFDGALNK	n[TMT10plex]DIYTFDGALNK[TMT10plex]	NORMAL	Leukocyte surface antigen CD47	CD47	Q08722	73	220151	138.055	10	8	9	N1:[1917.0137270642(959.5159912109375, 320051.3076171875, 2, 1917.016382421875)];N2:[2120.0931270642(1060.5533447265625, 84079.787109375, 2, 2119.091089453125)];N2H1:[2282.1459270642(1142.08203125, 74348.90930175781, 2, 2282.1484625)];N2H2:[2444.1987270642003(1222.6068115234375, 128744.31481933594, 2, 2443.198023046875)];N2H3:[2606.2515270641998(1303.6361083984375, 254619.05395507812, 2, 2605.256…	19	b1^1_345.1977_345.1980_29624.2212;b2^1_458.2818_458.2823_17029.1051;b3^1_621.3451_621.3461_14767.8052;b4^1_722.3928_722.3937_11802.6511;b5^1_869.4612_869.4610_5716.4028;b6^1_984.4881_984.4886_42880.6832;b7^1_1041.5096_1041.5114_10344.0283;b8^1_1112.5467_1112.5483_13746.9067;b9^1_1225.6308_1225.6364_10077.5874;b10^1_1339.6737_1339.6738_12431.0693;b11^1_1696.9316_0.0000_0.0000;y1^1_376.2763_376.276…	147.729	39.4145	A2B2C1D1E2edD1E1eE1F1fedcba	-1.00053	0	0			0	Hybrid	0
32860	37	32859	32851	0	77.6439,0.0000	3	1351.24	1351.24	0.00476074	4050.7	4050.69	1913.68	N4H5S1	2137.01	GTAGNALMDGASQLMGENR	n[TMT10plex]GTAGNALMDGASQLM[Oxidation]GENR	NORMAL	Fibrinogen beta chain	FGB	P02675	394	302888	138.056	10	9	13	N1:[2340.0888876862996(1170.5538330078125, 604841.4096679688, 2, 2339.092066015625)];N2:[2543.1682876862997(1272.594970703125, 96797.2958984375, 2, 2543.17434140625)];N2H1:[2705.2210876862996(1353.6217041015625, 67498.78576660156, 2, 2705.227808203125)];N2H2:[2867.2738876862995(1434.647216796875, 178052.60278320312, 2, 2867.27883359375)];N2H3:[3029.3266876862995(1515.17919921875, 165356.140258789…	13	b1^1_287.1922_287.1918_1462.7565;b2^1_388.2399_388.2401_6081.7744;b3^1_459.2770_459.2776_4914.8350;b4^1_516.2985_516.2990_4701.7671;b5^1_630.3414_630.3425_16802.6353;b6^1_701.3785_701.3799_14586.2593;b7^1_814.4626_814.4634_13444.9504;b8^1_945.5031_945.5062_5341.6821;b9^1_1060.5300_0.0000_0.0000;b10^1_1117.5515_1117.5490_4269.9580;b11^1_1188.5886_1188.5870_5703.1626;b12^1_1275.6206_0.0000_0.0000;b…	40.9312	39.3973	A2B2C1D1E2F1fF3fedD1E2F1fedcba	-0.996822	0	0			0	Complex	0
41856	37	41855	41854	0	98.3937,0.0000	3	1162.53	1161.87	-2.00171	3482.57	3484.56	2204.77	N4H5S2	1279.79	VLNFTTK	n[TMT10plex]VLNFTTK[TMT10plex]	NORMAL	Complement component C6	C6	P13671	324	406229	138.056	10	8	12	N1:[1482.8699620642(742.4445190429688, 112979.54736328125, 2, 1482.8734380859376)];N2:[1685.9493620642(843.9839477539062, 45500.47204589844, 2, 1685.9522955078126)];N2H1:[1848.0021620642(925.0108032226562, 45265.36328125, 2, 1848.0060064453126)];N2H2:[2010.0549620642(1005.5366821289062, 159734.880859375, 2, 2009.0577642578126)];N2H3:[2172.1077620642(1086.5587158203125, 135699.2421875, 2, 2171.101…	13	b1^1_329.2392_329.2395_14778.2890;b2^1_442.3232_442.3239_9250.7150;b3^1_556.3662_556.3683_7631.5991;b4^1_703.4346_703.4352_4920.4111;b5^1_804.4823_804.4860_1009.6643;b6^1_905.5299_905.5301_1154.0338;b7^1_1262.7878_1262.7771_60158.9497;y1^1_376.2763_376.2771_15764.2688;y2^1_477.3240_477.3247_12716.0977;y3^1_578.3716_578.3725_14796.8037;y4^1_725.4401_725.4403_14955.7893;y5^1_839.4830_839.4866_4276.…	108.539	39.3231	A2B2C1D1E2F1G3gfedD1E2F1G3gfedcba	-1.00081	0	0			0	Complex	0
27250	37	27249	27242	0	65.0109,0.0000	3	1276.93	1276.94	0.0102539	3827.79	3827.77	1913.68	N4H5S1	1914.09	LNGTDPIVAADSKR	n[TMT10plex]LNGTDPIVAADSK[TMT10plex]R	NORMAL	Prolow-density lipoprotein receptor-related protein 1	LRP1	Q07954	4075	210663	138.055	10	7	11	N1:[2117.1734150642(1059.597900390625, 32845.69921875, 2, 2117.18020078125)];N2:[2320.2528150642(1161.1348876953125, 8149.587646484375, 2, 2320.254175390625)];N2H1:[2482.3056150642(1242.6722412109375, 2525.1270141601562, 2, 2483.328882421875)];N2H2:[2644.3584150642(1323.1890869140625, 15898.154052734375, 2, 2644.362573828125)];N2H3:[2806.4112150642(1404.2149658203125, 12138.670654296875, 2, 2806.…	12	b1^1_343.2548_343.2554_5466.7388;b2^1_457.2977_457.2976_1119.9238;b3^1_514.3192_0.0000_0.0000;b4^1_615.3669_0.0000_0.0000;b5^1_730.3938_730.3957_4883.6431;b6^1_827.4466_0.0000_0.0000;b7^1_940.5307_940.5330_959.3121;b8^1_1039.5991_0.0000_0.0000;b9^1_1110.6362_0.0000_0.0000;b10^1_1181.6733_0.0000_0.0000;b11^1_1296.7002_0.0000_0.0000;b12^1_1383.7323_0.0000_0.0000;b13^1_1740.9902_0.0000_0.0000;b14^1_…	43.941	39.2425	A2B2C1D1E2F1G3gfedD1E2F1fedcba	0.00678572	0	0			0	Complex	0
17807	37	17806	17805	0	43.7553,0.0000	3	949.747	949.747	0.000366211	2846.22	2846.21	1444.53	N4H3F1	1401.67	EEQYNSTFR	n[TMT10plex]EEQYNSTFR	NORMAL	Immunoglobulin heavy constant gamma 3	IGHG3	P01860	227	307914	138.056	10	7	11	N1:[1604.7521430642(803.3849487304688, 30166.614990234375, 2, 1604.7542974609376)];N2:[1807.8315430641999(904.927734375, 22860.01025390625, 2, 1807.83986875)];N2H1:[1969.8843430642(985.9525756835938, 21085.14013671875, 2, 1969.8895513671876)];N2H2:[2131.9371430642(1066.9781494140625, 53598.349853515625, 2, 2131.940698828125)];N2H2F1:[2277.9950430642(1140.00732421875, 175908.75341796875, 2, 2277.9…	10	b1^1_359.2134_359.2150_8206.1992;b2^1_488.2559_488.2557_6028.7329;b3^1_616.3145_616.3162_10732.0828;b4^1_779.3779_779.3772_5970.7749;b5^1_893.4208_893.4241_6195.6118;b6^1_980.4528_980.4631_1930.3135;b7^1_1081.5005_0.0000_0.0000;b8^1_1228.5689_0.0000_0.0000;b9^1_1384.6700_0.0000_0.0000;y1^1_175.1195_175.1196_10214.3623;y2^1_322.1879_322.1888_1404.1573;y3^1_423.2356_0.0000_0.0000;y4^1_510.2676_510.…	49.8608	39.136	A2B2C1D1E2edD1E2edcbB5ba	0.0021544	1	0			0	Complex	0
27434	37	27433	27423	0	65.4166,0.0000	3	1101.5	1101.5	-0.000732422	3301.46	3301.45	1913.68	N4H5S1	1387.78	GHTLTLNFTR	n[TMT10plex]GHTLTLNFTR	NORMAL	Lysosome-associated membrane glycoprotein 1	LAMP1	P11279	103	848896	138.056	10	9	11	N1:[1590.8568820642001(796.4376220703125, 141303.32177734375, 2, 1590.859644140625)];N2:[1793.9362820642(898.47900390625, 47429.90576171875, 2, 1794.9424078125)];N2H1:[1955.9890820642(979.004150390625, 83279.32446289062, 2, 1955.99270078125)];N2H2:[2118.0418820642(1059.53125, 273838.98974609375, 2, 2117.0469)];N2H3:[2280.0946820642002(1140.5531005859375, 279541.16748046875, 2, 2279.090601171875)]…	13	b1^1_287.1922_287.1922_10609.1799;b2^1_424.2511_424.2516_17426.3586;b3^1_525.2988_525.2991_13179.9974;b4^1_638.3829_638.3833_19638.5063;b5^1_739.4306_739.4313_25482.3079;b6^1_852.5146_852.5175_17990.8481;b7^1_966.5575_966.5591_14997.5343;b8^1_1113.6260_1113.6292_4917.0402;b9^1_1214.6736_1214.6687_5115.3348;b10^1_1370.7747_0.0000_0.0000;y1^1_175.1195_175.1196_13738.4814;y2^1_276.1672_276.1681_1523…	80.4339	39.1223	A2B2C1D1E2F1G3gfedD1E2F1fedcba	0.0022613	0	0			0	Complex	0
29788	37	29787	29784	0	70.7030,0.0000	3	1006.49	1006.49	0.00604248	3016.45	3014.41	892.317	N2H3	2122.09	KENGMPMDIVNTSGR	n[TMT10plex]K[TMT10plex]ENGM[Oxidation]PMDIVNTSGR	NORMAL	Neuroplastin	NPTN	Q9Y639	284	589679	138.056	10	8	5	N1:[2325.1710486863(1164.614501953125, 180360.173828125, 2, 2327.21340390625)];N2:[2528.2504486863(1266.154541015625, 169142.1318359375, 2, 2530.29348203125)];N2H1:[2690.3032486863(1346.672119140625, 208202.73107910156, 2, 2691.32863828125)];N2H2:[2852.3560486863(1428.2073974609375, 45278.94384765625, 2, 2854.399194921875)];pep:[2122.0916486863(708.0303955078125, 31446.896728515625, 3, 2121.06778…	8	b1^1_587.4287_0.0000_0.0000;b2^1_716.4712_0.0000_0.0000;b3^1_830.5142_0.0000_0.0000;b4^1_887.5356_0.0000_0.0000;b5^1_1034.5710_0.0000_0.0000;b6^1_1131.6238_0.0000_0.0000;b7^1_1262.6643_0.0000_0.0000;b8^1_1377.6912_0.0000_0.0000;b9^1_1490.7753_1490.7859_5652.3829;b10^1_1589.8437_0.0000_0.0000;b11^1_1703.8866_1703.8735_21345.4729;b12^1_1804.9343_1804.9099_13903.7522;b13^1_1891.9663_1891.9812_10483.…	22.1186	39.033	A2B2C1D1dD1dcba	2.04236	0	0			0	Unknow	0.00178412
17626	37	17625	17620	0	43.3414,0.0000	3	1003.76	1003.77	0.00622559	3008.27	3008.26	1606.59	N4H4F1	1401.67	EEQYNSTFR	n[TMT10plex]EEQYNSTFR	NORMAL	Immunoglobulin heavy constant gamma 3	IGHG3	P01860	227	314280	138.056	10	8	12	N1:[1604.7521430642(803.888671875, 12817.855712890625, 2, 1605.76174375)];N2:[1807.8315430641999(904.9237670898438, 9602.65234375, 2, 1807.8319341796876)];N2H1:[1969.8843430642(985.946533203125, 16758.877197265625, 2, 1969.87746640625)];N2H2:[2131.9371430642(1066.9793701171875, 30972.873657226562, 2, 2131.943140234375)];N2H2F1:[2277.9950430642(1139.5089111328125, 96937.61511230469, 2, 2277.002222…	10	b1^1_359.2134_359.2144_3186.9055;b2^1_488.2559_488.2568_4839.7588;b3^1_616.3145_616.3160_5021.2729;b4^1_779.3779_779.3808_4287.0352;b5^1_893.4208_893.4237_1280.7985;b6^1_980.4528_0.0000_0.0000;b7^1_1081.5005_0.0000_0.0000;b8^1_1228.5689_0.0000_0.0000;b9^1_1384.6700_0.0000_0.0000;y1^1_175.1195_175.1197_7443.6520;y2^1_322.1879_322.1886_908.9286;y3^1_423.2356_423.2368_808.5333;y4^1_510.2676_510.2682…	45.8064	38.9934	A2B2C1D1E2F1fedD1E2edcbB5ba	0.00116533	1	0			0	Complex	0
36051	37	36050	36049	0	84.9575,0.0000	3	1018.78	1018.78	-0.000549316	3053.31	3053.31	1913.68	N4H5S1	1139.63	NGSLFAFR	n[TMT10plex]NGSLFAFR	NORMAL	Vitronectin	VTN	P04004	169	460138	138.056	10	9	11	N1:[1342.7084280642(1343.71826171875, 68271.03149414062, 1, 1342.71046171875)];N2:[1545.7878280641999(773.9037475585938, 21970.68359375, 2, 1545.7918951171876)];N2H1:[1707.8406280641998(1708.8509521484375, 23607.01513671875, 1, 1707.8431521484374)];N2H2:[1869.8934280642(1870.904296875, 80282.283203125, 1, 1869.896496875)];N2H3:[2031.9462280641999(1016.982421875, 445332.0625, 2, 2031.94924375)];N4…	12	b1^1_344.2137_344.2137_877.3328;b2^1_401.2351_0.0000_0.0000;b3^1_488.2672_0.0000_0.0000;b4^1_601.3512_601.3559_1171.2000;b5^1_748.4197_748.4171_1601.9836;b6^1_819.4568_819.4578_1353.1449;b7^1_966.5252_966.5259_2486.5106;b8^1_1122.6263_0.0000_0.0000;y1^1_175.1195_175.1195_7319.0342;y2^1_322.1879_0.0000_0.0000;y3^1_393.2250_393.2265_824.0758;y4^1_540.2934_540.2936_2398.3336;y5^1_653.3775_653.3812_1…	71.3018	38.8871	A2B2C1D1E2F1G3gfedD1E2F1fedcba	0.0014358	0	0			0	Complex	0
15768	37	15767	15759	0	39.1406,0.0000	3	1164.19	1164.19	-0.0131836	3489.54	3489.53	2204.77	N4H5S2	1284.76	THANGSIK	n[TMT10plex]THANGSIK[TMT10plex]	NORMAL	Prolow-density lipoprotein receptor-related protein 1	LRP1	Q07954	2117	214796	138.056	10	9	12	N1:[1487.8349740642(744.9263916015625, 67863.505859375, 2, 1487.837183203125)];N2:[1690.9143740641998(846.466552734375, 24010.302001953125, 2, 1690.91750546875)];N2H1:[1852.9671740641998(927.994384765625, 11322.757080078125, 2, 1853.97316953125)];N2H2:[2015.0199740642(1008.520263671875, 83578.54064941406, 2, 2015.02492734375)];N2H3:[2177.0727740641996(1089.0433349609375, 73620.64636230469, 2, 217…	12	b1^1_331.2184_331.2188_3246.3796;b2^1_468.2773_468.2778_6496.4614;b3^1_539.3145_539.3153_5653.3839;b4^1_653.3574_653.3580_1578.4597;b5^1_710.3789_0.0000_0.0000;b6^1_797.4109_0.0000_0.0000;b7^1_910.4949_910.4968_1330.2847;b8^1_1267.7528_1267.7507_32393.4722;y1^1_376.2763_376.2770_7591.9380;y2^1_489.3603_489.3610_2740.6096;y3^1_576.3924_0.0000_0.0000;y4^1_633.4138_633.4148_4524.0532;y5^1_747.4568_7…	77.4934	38.8334	A2B2C1D1E2F1G3gfedD1E2F1G3gfedcba	0.00219664	0	0			0	Complex	0
14994	37	14993	14990	0	37.3467,0.0000	3	1022.77	1022.77	0.000915527	3065.29	3065.28	1647.61	N5H3F1	1417.67	EEQYNSTYR	n[TMT10plex]EEQYNSTYR	NORMAL	Immunoglobulin heavy constant gamma 1	IGHG1	P01857	180	257058	138.056	10	8	14	N1:[1620.7470580642(811.8816528320312, 8746.822998046875, 2, 1621.7477056640626)];N2:[1823.8264580641999(912.9193115234375, 19956.064453125, 2, 1823.823023046875)];N2H1:[1985.8792580641998(993.9494018554688, 5053.305908203125, 2, 1985.8832037109376)];N2H2F1:[2293.9899580642(1148.0045166015625, 7651.5439453125, 2, 2293.993433203125)];N3H2F1:[2497.0693580642(1249.0389404296875, 187429.65625, 2, 249…	8	b1^1_359.2134_359.2141_3892.6960;b2^1_488.2559_488.2553_4744.9009;b3^1_616.3145_616.3148_5104.3024;b4^1_779.3779_779.3803_4807.3003;b5^1_893.4208_0.0000_0.0000;b6^1_980.4528_0.0000_0.0000;b7^1_1081.5005_0.0000_0.0000;b8^1_1244.5638_0.0000_0.0000;b9^1_1400.6649_0.0000_0.0000;y1^1_175.1195_175.1195_6324.6445;y2^1_338.1828_338.1830_1620.9595;y3^1_439.2305_439.2311_1265.1169;y4^1_526.2625_0.0000_0.00…	31.1566	38.7076	A2B2C1D1E2edD2dD1E2edcbB5ba	0.000146819	1	1			0	Complex	0
37755	37	37754	37753	0	88.8888,0.0000	3	1280.21	1280.21	-0.00402832	3837.6	3837.6	2204.77	N4H5S2	1632.82	SWPAVGNCSSALR	n[TMT10plex]SWPAVGNC[Carbamidomethyl]SSALR	NORMAL	Hemopexin	HPX	P02790	187	234234	138.056	10	9	14	N1:[1835.9039087877998(918.9613647460938, 95084.1410522461, 2, 1835.9071294921876)];N2:[2038.9833087877996(1020.5008544921875, 30138.02099609375, 2, 2038.986108984375)];N2H1:[2201.0361087877995(1101.52978515625, 17661.84423828125, 2, 2201.0439703125)];N2H2:[2363.0889087877995(1182.55419921875, 46159.28466796875, 2, 2363.0927984375)];N2H3:[2525.1417087878(1264.079833984375, 29990.809326171875, 2, …	11	b1^1_317.2028_317.2032_9576.9131;b2^1_503.2821_503.2830_13234.0916;b3^1_600.3349_0.0000_0.0000;b4^1_671.3720_671.3736_6475.1515;b5^1_770.4404_770.4417_7045.0784;b6^1_827.4619_827.4623_967.5064;b7^1_941.5048_0.0000_0.0000;b8^1_1101.5354_1101.5251_8755.9180;b9^1_1188.5675_0.0000_0.0000;b10^1_1275.5995_0.0000_0.0000;b11^1_1346.6366_0.0000_0.0000;b12^1_1459.7207_0.0000_0.0000;b13^1_1615.8218_0.0000_0…	40.7099	38.596	A2B2C1D1E2F1fF3fedD1E2F1G3gfedcba	0.000522658	0	0			0	Complex	0
23317	37	23316	23308	0	56.1717,0.0000	3	1236.24	1236.24	-0.00292969	3705.7	3705.71	2059.73	N4H5F1S1	1645.98	NGTLISISQQK	n[TMT10plex]NGTLISISQQK[TMT10plex]	NORMAL	Protein PRR14L	PRR14L	Q5THK1	2073	578807	138.056	10	9	17	N1:[1849.0562600642002(925.527099609375, 106674.25317382812, 2, 1849.03859921875)];N2:[2052.1356600642002(1027.06640625, 33665.58825683594, 2, 2052.1172125)];N2H1:[2214.1884600642(1108.091796875, 32671.159057617188, 2, 2214.16799375)];N2H2:[2376.2412600642(1189.1199951171875, 105648.81042480469, 2, 2376.224390234375)];N2H2F1:[2522.2991600642(1261.649658203125, 186006.4334716797, 2, 2521.283716406…	6	b1^1_344.2137_0.0000_0.0000;b2^1_401.2351_0.0000_0.0000;b3^1_502.2828_0.0000_0.0000;b4^1_615.3669_0.0000_0.0000;b5^1_728.4510_0.0000_0.0000;b6^1_815.4830_815.4733_59718.7482;b7^1_928.5670_0.0000_0.0000;b8^1_1015.5991_0.0000_0.0000;b9^1_1143.6577_1143.6547_1106.9171;b10^1_1271.7162_1271.6960_8851.2526;b11^1_1628.9741_1628.9498_42141.1122;y1^1_376.2763_376.2769_17837.2792;y2^1_504.3349_0.0000_0.000…	17.2953	38.4377	A2B2C1D1E2F1G3gfedD1E2F1fedcbB5ba	-0.0202368	1	0			0	Complex	0.00728155
32746	37	32745	32744	0	77.3822,0.0000	3	1184.87	1184.86	-0.0131836	3551.56	3551.55	2204.77	N4H5S2	1346.78	EGDNITLK	n[TMT10plex]EGDNITLK[TMT10plex]	NORMAL	CD166 antigen	ALCAM	Q13740	265	349619	138.056	10	9	13	N1:[1549.8605200642(775.9398803710938, 104015.4482421875, 2, 1549.8641607421876)];N2:[1752.9399200642(877.4780883789062, 41684.8896484375, 2, 1752.9405767578126)];N2H1:[1914.9927200642(958.5057983398438, 25811.030517578125, 2, 1914.9959966796876)];N2H2:[2077.0455200642(1039.0338134765625, 87433.11376953125, 2, 2076.052026953125)];N2H3:[2239.0983200642(1120.0640869140625, 87719.82690429688, 2, 223…	13	b1^1_359.2134_359.2145_7952.3208;b2^1_416.2348_0.0000_0.0000;b3^1_531.2618_531.2628_26907.3628;b4^1_645.3047_645.3072_4387.8413;b5^1_758.3887_758.3903_3453.2317;b6^1_859.4364_859.4435_2646.2609;b7^1_972.5205_972.5232_5069.9098;b8^1_1329.7784_1329.7770_37390.3892;y1^1_376.2763_376.2767_21961.3748;y2^1_489.3603_489.3609_10286.6913;y3^1_590.4080_590.4092_20042.9929;y4^1_703.4921_703.4930_4755.5422;y…	95.5784	38.2437	A2B2C1D1E2F1fF3fedD1E2F1G3gfedcba	-1.00431	0	0			0	Complex	0
23448	37	23447	23444	0	56.4650,0.0000	3	1236.24	1235.91	-1.00488	3704.7	3704.65	1913.68	N4H5S1	1790.98	VYHADCLNLTK	n[TMT10plex]VYHADC[Carbamidomethyl]LNLTK[TMT10plex]	NORMAL	Histone-lysine N-methyltransferase, H3 lysine-36 and H4 lysine-20 specific	NSD1	Q96L73	2148	724908	138.056	10	9	11	N1:[1994.0548797877998(999.0575561523438, 164709.0830078125, 2, 1996.0995123046876)];N2:[2197.1342797877996(1099.5989990234375, 85606.37548828125, 2, 2197.182398046875)];N2H1:[2359.1870797877996(1181.1231689453125, 71101.54797363281, 2, 2360.230737890625)];N2H2:[2521.2398797877995(1261.64990234375, 218999.11938476562, 2, 2521.2842046875)];N2H3:[2683.2926797878(1343.17626953125, 247327.75, 2, 2684…	6	b1^1_329.2392_329.2396_36630.7192;b2^1_492.3025_492.3033_57313.9026;b3^1_629.3614_0.0000_0.0000;b4^1_700.3985_0.0000_0.0000;b5^1_815.4255_0.0000_0.0000;b6^1_975.4561_0.0000_0.0000;b7^1_1088.5402_0.0000_0.0000;b8^1_1202.5831_0.0000_0.0000;b9^1_1315.6672_0.0000_0.0000;b10^1_1416.7148_0.0000_0.0000;b11^1_1773.9727_0.0000_0.0000;y1^1_376.2763_376.2766_25750.9443;y2^1_477.3240_477.3247_37090.7180;y3^1…	17.6421	37.9842	A2B2C1D1E2F1G3gfedD1E2F1fedcba	1.03803	0	0			0	Complex	0.00737101
29065	37	29064	29058	0	69.0871,0.0000	3	1227.24	1227.24	-0.00439453	3678.7	3678.69	2262.81	N5H5F1S1	1415.88	TPLTANITK	n[TMT10plex]TPLTANITK[TMT10plex]	NORMAL	Immunoglobulin heavy constant alpha 2	IGHA2	P01877	205	533154	138.056	10	9	21	N1:[1618.9547540642(810.4872436523438, 55343.33203125, 2, 1618.9588873046876)];N2:[1822.0341540641998(912.025390625, 40168.36145019531, 2, 1822.03518125)];N2H2:[2146.1397540642(1074.080078125, 10877.213134765625, 2, 2146.14455625)];N2H2F1:[2292.1976540642(1147.115234375, 8789.344604492188, 2, 2292.21486875)];N3H2F1:[2495.2770540641995(1248.1446533203125, 175455.708984375, 2, 2494.273706640625)];N…	14	b1^1_331.2184_331.2188_31670.6251;b2^1_428.2712_0.0000_0.0000;b3^1_541.3553_541.3559_12149.8440;b4^1_642.4029_642.4025_14392.9282;b5^1_713.4401_713.4411_16237.7646;b6^1_827.4830_827.4846_20263.7866;b7^1_940.5670_940.5695_10931.9214;b8^1_1041.6147_1041.6183_1209.3098;b9^1_1398.8726_1398.8671_69614.9688;y1^1_376.2763_376.2767_25165.0472;y2^1_477.3240_477.3245_27571.0767;y3^1_590.4080_590.4085_10205…	102.604	37.9833	A2B2C1D1E2F1G3gfedD2dD1E2F1fedcbB5ba	0.00155726	1	1			0	Complex	0
32986	37	32985	32973	0	77.9277,0.0000	3	925.461	925.461	0.000183105	2773.36	2773.36	892.317	N2H3	1881.04	AGPNGTLFVADAYK	n[TMT10plex]AGPNGTLFVADAYK[TMT10plex]	NORMAL	Adipocyte plasma membrane-associated protein	APMAP	Q9HDC9	160	139241	138.056	10	8	6	N1:[2084.1195900641997(1042.0714111328125, 1301298.6589355469, 2, 2082.127222265625)];N2:[2287.1989900641997(1144.104736328125, 101968.43640136719, 2, 2286.19387265625)];N2H1:[2449.2517900641997(1225.633544921875, 22569.7578125, 2, 2449.25148984375)];N2H2:[2611.3045900642(1306.6602783203125, 11466.92138671875, 2, 2611.304956640625)];N2H3:[2773.3573900641995(925.4827270507812, 68732.9541015625, 3,…	20	b1^1_301.2079_301.2082_12725.1816;b2^1_358.2293_358.2298_15389.4579;b3^1_455.2821_0.0000_0.0000;b4^1_569.3250_569.3271_5653.1788;b5^1_626.3465_626.3491_1059.3674;b6^1_727.3942_0.0000_0.0000;b7^1_840.4782_840.4790_9506.8835;b8^1_987.5466_987.5511_11261.8962;b9^1_1086.6151_1086.6223_6491.2245;b10^1_1157.6522_1157.6661_3451.5273;b11^1_1272.6791_0.0000_0.0000;b12^1_1343.7162_1343.7172_4180.7407;b13^1…	135.35	37.958	A2B2C1D1dD1dcba	-1.99237	0	0			0	Unknow	0
32383	37	32382	32371	0	76.5765,0.0000	3	1157.21	1157.21	-0.0157471	3468.6	3468.59	1710.6	N3H5S1	1757.99	LNGTDPIVAADSK	n[TMT10plex]LNGTDPIVAADSK[TMT10plex]	NORMAL	Prolow-density lipoprotein receptor-related protein 1	LRP1	Q07954	4075	165270	138.056	10	9	10	N1:[1961.0723040642001(981.5450439453125, 92040.30712890625, 2, 1961.074487890625)];N2:[2164.1517040642(1083.08544921875, 53399.152099609375, 2, 2164.1552984375)];N2H1:[2326.2045040642(1164.1138916015625, 46079.269775390625, 2, 2326.212183203125)];N2H2:[2488.2573040642(1245.138427734375, 161994.90869140625, 2, 2488.26125546875)];N2H3:[2650.3101040642(1325.667724609375, 355579.47326660156, 2, 2649…	14	b1^1_343.2548_343.2550_6541.1150;b2^1_457.2977_457.2993_1660.0760;b3^1_514.3192_0.0000_0.0000;b4^1_615.3669_0.0000_0.0000;b5^1_730.3938_730.3942_10321.1652;b6^1_827.4466_0.0000_0.0000;b7^1_940.5307_0.0000_0.0000;b8^1_1039.5991_0.0000_0.0000;b9^1_1110.6362_1110.6414_1030.7648;b10^1_1181.6733_0.0000_0.0000;b11^1_1296.7002_1296.6960_2895.6328;b12^1_1383.7323_0.0000_0.0000;b13^1_1740.9902_0.0000_0.00…	68.363	37.9284	A2B2C1D1E2F1G3gfedD1E1edcba	0.00218383	0	0			0	Hybrid	0
39834	37	39833	39832	0	93.6847,0.0000	3	1196.89	1196.56	-0.987671	3586.66	3587.64	2204.77	N4H5S2	1382.87	LLNINPNK	n[TMT10plex]LLNINPNK[TMT10plex]	NORMAL	Lysosome-associated membrane glycoprotein 1	LAMP1	P11279	261	286031	138.056	10	9	11	N1:[1585.9445240641999(793.9815063476562, 137777.24047851562, 2, 1585.9474126953126)];N2:[1789.0239240641997(896.0225219726562, 29501.55029296875, 2, 1790.0294439453126)];N2H1:[1951.0767240641999(976.5482788085938, 41688.04150390625, 2, 1951.0809576171876)];N2H2:[2113.1295240642(1057.075439453125, 116420.64855957031, 2, 2112.13527890625)];N2H3:[2275.1823240641997(1138.0966796875, 87834.2213134765…	10	b1^1_343.2548_343.2553_15044.4788;b2^1_456.3389_456.3397_7667.1973;b3^1_570.3818_570.3835_30162.1919;b4^1_683.4659_683.4670_24749.6881;b5^1_797.5088_797.5099_49467.1106;b6^1_894.5616_894.5639_2878.8503;b7^1_1008.6045_1008.6041_15912.8367;b8^1_1365.8624_0.0000_0.0000;y1^1_376.2763_376.2763_10195.0028;y2^1_490.3192_0.0000_0.0000;y3^1_587.3720_587.3729_13771.5840;y4^1_701.4149_701.4163_7377.9153;y5^…	61.1249	37.9259	A2B2C1D1E2F1G3gfedD1E2F1G3gfedcba	0.00288863	0	0			0	Complex	0
31900	37	31899	31895	0	75.4940,0.0000	4	1002.47	1002.47	-0.00927734	4005.84	4005.82	2204.77	N4H5S2	1801.05	NATLVNEADKLR	n[TMT10plex]NATLVNEADK[TMT10plex]LR	NORMAL	Aminopeptidase N	ANPEP	P15144	818	382489	138.056	10	9	13	N1:[2004.1257360641998(1004.0753784179688, 26509.87353515625, 2, 2006.1351568359376)];N2:[2207.2051360642(1104.613525390625, 34244.70068359375, 2, 2207.21145078125)];N2H1:[2369.2579360642(1185.1380615234375, 80848.11254882812, 2, 2368.260523046875)];N2H2:[2531.3107360642(1266.165283203125, 395911.72265625, 2, 2530.31496640625)];N2H3:[2693.3635360641997(1347.1925048828125, 474112.30224609375, 2, 2…	14	b1^1_344.2137_344.2143_2547.6880;b2^1_415.2508_0.0000_0.0000;b3^1_516.2985_0.0000_0.0000;b4^1_629.3825_629.3802_1547.7496;b5^1_728.4510_0.0000_0.0000;b6^1_842.4939_0.0000_0.0000;b7^1_971.5365_0.0000_0.0000;b8^1_1042.5736_0.0000_0.0000;b9^1_1157.6005_0.0000_0.0000;b10^1_1514.8584_0.0000_0.0000;b11^1_1627.9425_0.0000_0.0000;b12^1_1784.0436_0.0000_0.0000;y1^1_175.1195_175.1196_18720.5992;y2^1_288.20…	73.1995	37.9067	A2B2C1D1E2F1fF3fedD1E2F1G3gfedcba	0.00778532	0	0			0	Complex	0
34553	37	34552	34549	0	81.5305,0.0000	3	1192.86	1192.86	-0.0131836	3575.55	3575.54	2204.77	N4H5S2	1370.76	MNASFSLK	n[TMT10plex]M[Oxidation]NASFSLK[TMT10plex]	NORMAL	Ectonucleotide pyrophosphatase/phosphodiesterase family member 1	ENPP1	P22413	285	301816	138.056	10	8	13	N1:[1573.8427616863(787.9307250976562, 92345.60278320312, 2, 1573.8458501953126)];N2:[1776.9221616863(889.470703125, 48937.044677734375, 2, 1776.92580625)];N2H1:[1938.9749616863(970.9974975585938, 19488.98388671875, 2, 1939.9793951171876)];N2H2:[2101.0277616863(1051.0203857421875, 92708.58935546875, 2, 2100.025171484375)];N2H3:[2263.0805616863(1132.5506591796875, 76318.99584960938, 2, 2263.085718…	9	b1^1_377.2062_377.2064_1361.4772;b2^1_491.2491_0.0000_0.0000;b3^1_562.2862_0.0000_0.0000;b4^1_649.3182_0.0000_0.0000;b5^1_796.3866_0.0000_0.0000;b6^1_883.4187_0.0000_0.0000;b7^1_996.5027_0.0000_0.0000;b8^1_1353.7606_0.0000_0.0000;y1^1_376.2763_376.2767_18139.5386;y2^1_489.3603_489.3607_6625.0532;y3^1_576.3924_576.3936_10885.8716;y4^1_723.4608_723.4611_6499.5793;y5^1_810.4928_810.4940_12067.9270;y…	45.3662	37.8809	A2B2C1D1E2F1fF3fedD1E2F1G3gfedcba	0.00307601	0	0			0	Complex	0
37593	37	37592	37591	0	88.5152,0.0000	3	1321.94	1321.94	-0.0032959	3962.78	3962.77	2204.77	N4H5S2	1757.99	LNGTDPIVAADSK	n[TMT10plex]LNGTDPIVAADSK[TMT10plex]	NORMAL	Prolow-density lipoprotein receptor-related protein 1	LRP1	Q07954	4075	203358	138.056	10	8	11	N1:[1961.0723040642001(981.5460205078125, 129673.42517089844, 2, 1961.076441015625)];N2:[2164.1517040642(1083.0858154296875, 38637.32958984375, 2, 2164.156030859375)];N2H1:[2326.2045040642(1164.10791015625, 25922.001220703125, 2, 2326.2002203125)];N2H2:[2488.2573040642(1244.6375732421875, 96878.53881835938, 2, 2487.259546484375)];N2H3:[2650.3101040642(1326.1644287109375, 94060.6806640625, 2, 2650…	16	b1^1_343.2548_343.2555_7413.7866;b2^1_457.2977_457.2988_1231.2875;b3^1_514.3192_0.0000_0.0000;b4^1_615.3669_0.0000_0.0000;b5^1_730.3938_730.3939_12657.7380;b6^1_827.4466_0.0000_0.0000;b7^1_940.5307_940.5313_1269.7953;b8^1_1039.5991_1039.5984_1001.9758;b9^1_1110.6362_0.0000_0.0000;b10^1_1181.6733_0.0000_0.0000;b11^1_1296.7002_1296.7031_7021.2812;b12^1_1383.7323_0.0000_0.0000;b13^1_1740.9902_0.0000…	88.8191	37.7914	A2B2C1D1E2F1G3gfedD1E2F1G3gfedcba	-0.00197906	0	0			0	Complex	0
21165	37	21164	21159	0	51.3238,0.0000	3	1013.79	1013.79	0.0032959	3038.35	3038.34	1913.68	N4H5S1	1124.66	FTNASK	n[TMT10plex]FTNASK[TMT10plex]	NORMAL	Receptor-type tyrosine-protein phosphatase C	PTPRC	P08575	380	174778	138.056	10	9	11	N1:[1327.7389480642(1327.7408447265625, 33166.5517578125, 1, 1326.7330447265624)];N2:[1530.8183480641999(766.9212036132812, 9413.400390625, 2, 1531.8268072265626)];N2H1:[1692.8711480642(847.4436645507812, 13096.698364257812, 2, 1692.8717291015626)];N2H2:[1854.9239480642(928.4713745117188, 54735.440185546875, 2, 1854.9271490234376)];N2H3:[2016.9767480642(1008.9948120117188, 62796.89013671875, 2, 2…	7	b1^1_377.2392_377.2401_3018.3601;b2^1_478.2868_478.2909_930.4207;b3^1_592.3298_0.0000_0.0000;b4^1_663.3669_663.3721_1145.4313;b5^1_750.3989_0.0000_0.0000;b6^1_1107.6568_0.0000_0.0000;y1^1_376.2763_376.2775_2676.7539;y2^1_463.3083_463.3098_4306.6177;y3^1_534.3454_534.3473_2580.9678;y4^1_648.3883_648.3870_740.3425;y5^1_749.4360_0.0000_0.0000;y6^1_1125.6674_0.0000_0.0000	31.6897	37.7718	A2B2C1D1E2F1G3gfedD1E2F1fedcba	-1.0059	0	0			0	Complex	0
30454	37	30453	30444	0	72.2044,0.0000	3	1091.84	1091.84	-0.00183105	3272.51	3272.49	1913.68	N4H5S1	1358.82	LNLTTDPK	n[TMT10plex]LNLTTDPK[TMT10plex]	NORMAL	Golgi apparatus protein 1	GLG1	Q92896	165	254922	138.056	10	9	11	N1:[1561.8969050642(781.95751953125, 47012.3896484375, 2, 1561.8994390625)];N2:[1764.9763050641998(883.4969482421875, 29968.15625, 2, 1764.978296484375)];N2H1:[1927.0291050642(964.52294921875, 19714.060546875, 2, 1927.0302984375)];N2H2:[2089.0819050642(1045.05126953125, 72631.9736328125, 2, 2088.0869390625)];N2H3:[2251.1347050642(1126.5770263671875, 68485.59545898438, 2, 2251.138452734375)];N4H3:…	10	b1^1_343.2548_343.2550_5558.1875;b2^1_457.2977_457.2981_3400.8059;b3^1_570.3818_570.3817_1132.0332;b4^1_671.4295_0.0000_0.0000;b5^1_772.4772_0.0000_0.0000;b6^1_887.5041_887.5068_17122.7397;b7^1_984.5569_0.0000_0.0000;b8^1_1341.8148_0.0000_0.0000;y1^1_376.2763_376.2760_11072.1738;y2^1_473.3290_473.3297_155428.7939;y3^1_588.3560_588.3574_2206.9061;y4^1_689.4037_0.0000_0.0000;y5^1_790.4513_790.4522_…	56.3675	37.5194	A2B2C1D1E2F1G3gfedD1E2F1fedcba	-1.0059	0	0			0	Complex	0
30476	37	30475	30470	0	72.2550,0.0000	3	1142.52	1142.52	-0.000732422	3424.54	3424.53	2204.77	N4H5S2	1219.75	LNSSTIK	n[TMT10plex]LNSSTIK[TMT10plex]	NORMAL	Lysosome-associated membrane glycoprotein 2	LAMP2	P13473	275	567090	138.056	10	9	13	N1:[1422.8335760642(712.4262084960938, 125488.60107421875, 2, 1422.8368169921876)];N2:[1625.9129760642(813.9661865234375, 61919.513671875, 2, 1625.916773046875)];N2H1:[1787.9657760641999(894.9921875, 43574.49951171875, 2, 1787.968775)];N2H2:[1950.0185760642(976.0189819335938, 148400.6416015625, 2, 1950.0223638671876)];N2H3:[2112.0713760642(1056.5511474609375, 144395.4658203125, 2, 2111.0866949218…	12	b1^1_343.2548_343.2552_8728.1367;b2^1_457.2977_457.2988_5111.0040;b3^1_544.3298_544.3311_1322.8445;b4^1_631.3618_0.0000_0.0000;b5^1_732.4095_732.4134_1428.0564;b6^1_845.4935_845.4962_5830.5380;b7^1_1202.7514_1202.7443_89733.8608;y1^1_376.2763_376.2767_38132.6155;y2^1_489.3603_489.3611_13281.7402;y3^1_590.4080_590.4077_9039.8080;y4^1_677.4401_677.4415_12189.2266;y5^1_764.4721_764.4747_14102.6567;y…	94.4844	37.4183	A2B2C1D1E2F1fF3fedD1E2F1G3gfedcba	0.00324093	0	0			0	Complex	0
27625	37	27624	27619	0	65.8392,0.0000	4	1000.21	1000.21	-0.00830078	3996.8	3996.78	2350.83	N4H5F1S2	1645.95	NATLVAGRFIEAR	n[TMT10plex]NATLVAGRFIEAR	NORMAL	ATPase family AAA domain-containing protein 3A	ATAD3A	Q9NVI7	314	308901	138.056	10	9	19	N1:[1849.0260740642002(925.527099609375, 120507.29052734375, 2, 1849.03859921875)];N2:[2052.1054740642003(1027.0716552734375, 17458.62890625, 2, 2052.127710546875)];N2H1:[2214.1582740642(1108.095703125, 38277.8818359375, 2, 2214.17580625)];N2H2:[2376.2110740642(1188.62158203125, 139407.46484375, 2, 2375.2275640625)];N2H2F1:[2522.2689740642(1261.6466064453125, 254381.04833984375, 2, 2521.277612890…	7	b1^1_344.2137_344.2147_3500.1279;b2^1_415.2508_415.2445_1304.8844;b3^1_516.2985_0.0000_0.0000;b4^1_629.3825_0.0000_0.0000;b5^1_728.4510_0.0000_0.0000;b6^1_799.4881_0.0000_0.0000;b7^1_856.5095_856.5004_2427.3677;b8^1_1012.6106_0.0000_0.0000;b9^1_1159.6791_0.0000_0.0000;b10^1_1272.7631_0.0000_0.0000;b11^1_1401.8057_1401.7797_1558.9797;b12^1_1472.8428_0.0000_0.0000;b13^1_1628.9439_1628.9604_16148.09…	17.2432	37.2789	A2B2C1D1E2F1G3gfedD1E2F1G3gfedcbB5ba	0.0112559	1	0			0	Complex	0.00725806
25800	37	25799	25798	0	61.7542,0.0000	3	942.115	942.115	-0.000366211	2823.32	2823.31	1038.38	N2H3F1	1784.94	NHSIFLADINQER	n[TMT10plex]NHSIFLADINQER	NORMAL	Palmitoyl-protein thioesterase 1	PPT1	P50897	197	396264	138.056	10	8	9	N1:[1988.0166310642(995.5193481445312, 733837.322265625, 2, 1989.0230962890626)];N2:[2191.0960310642(1096.0570068359375, 381172.61767578125, 2, 2190.098413671875)];N2H1:[2353.1488310642(785.7266845703125, 240897.9541015625, 3, 2354.1566537109375)];N2H2:[2515.2016310642002(1258.1103515625, 328656.40869140625, 2, 2514.205103125)];N2H2F1:[2661.2595310642(888.4304809570312, 221386.1083984375, 3, 2662…	23	b1^1_344.2137_344.2141_27104.3723;b2^1_481.2726_481.2743_14122.4116;b3^1_568.3046_568.3063_10801.6045;b4^1_681.3887_681.3903_15570.9209;b5^1_828.4571_828.4583_14017.7573;b6^1_941.5412_941.5431_4143.3638;b7^1_1012.5783_1012.5787_4570.9326;b8^1_1127.6052_1127.6060_28346.4050;b9^1_1240.6893_1240.6937_3850.8616;b10^1_1354.7322_1354.7343_1502.0144;b11^1_1482.7908_0.0000_0.0000;b12^1_1611.8334_0.0000_0…	206.546	37.111	A2B2C1D1dD1dcbB5ba	0.00181405	1	0			0	Unknow	0
31433	37	31432	31420	0	74.4400,0.0000	3	1117.2	1117.2	0.00109863	3348.57	3348.56	1710.6	N3H5S1	1637.97	HANWTLTPLK	n[TMT10plex]HANWTLTPLK[TMT10plex]	NORMAL	Serum paraoxonase/arylesterase 1	PON1	P27169	253	234685	138.055	10	9	11	N1:[1841.0453010642(921.5318603515625, 205070.4560546875, 2, 1841.048120703125)];N2:[2044.1247010641998(1023.07177734375, 97204.63110351562, 2, 2044.1279546875)];N2H1:[2206.1775010642(1103.5946044921875, 111261.59558105469, 2, 2205.173608984375)];N2H2:[2368.2303010642(1184.625, 284831.1179199219, 2, 2367.2344)];N2H3:[2530.2831010642(1266.1510009765625, 706849.166015625, 2, 2530.286401953125)];N3H…	18	b1^1_367.2297_367.2301_26093.9312;b2^1_438.2668_438.2675_13817.2675;b3^1_552.3097_552.3104_11080.9490;b4^1_738.3890_738.3900_5613.4043;b5^1_839.4367_839.4382_2498.3733;b6^1_952.5208_952.5222_4012.5012;b7^1_1053.5684_1053.5706_7002.3152;b8^1_1150.6212_0.0000_0.0000;b9^1_1263.7053_1263.7098_1630.0522;b10^1_1620.9632_0.0000_0.0000;y1^1_376.2763_376.2766_41517.4512;y2^1_489.3603_489.3604_2532.3230;y3…	149.17	37.1003	A2B2C1D1E2F1G3gfedD1E1edcba	-0.984498	0	0			0	Hybrid	0
32791	37	32790	32784	0	77.4846,0.0000	3	974.147	974.151	0.0102539	2919.43	2919.42	1038.38	N2H3F1	1881.04	AGPNGTLFVADAYK	n[TMT10plex]AGPNGTLFVADAYK[TMT10plex]	NORMAL	Adipocyte plasma membrane-associated protein	APMAP	Q9HDC9	160	122609	1042.58	10	8	9	N1:[2084.1195900641997(1042.572021484375, 658658.8740234375, 2, 2083.12844296875)];N2:[2287.1989900641997(1144.6094970703125, 47026.745361328125, 2, 2287.203394140625)];N2H1:[2449.2517900641997(1225.635498046875, 20593.108642578125, 2, 2449.25539609375)];N2H2:[2611.3045900642(1306.6668701171875, 27010.326904296875, 2, 2611.318140234375)];N2H3F1:[2919.4152900642(974.4733276367188, 308809.194824218…	20	b1^1_301.2079_301.2082_11205.6328;b2^1_358.2293_358.2300_10969.6943;b3^1_455.2821_455.2835_973.8876;b4^1_569.3250_569.3258_4299.2012;b5^1_626.3465_626.3499_1732.3070;b6^1_727.3942_0.0000_0.0000;b7^1_840.4782_840.4784_4246.5442;b8^1_987.5466_987.5536_2865.0786;b9^1_1086.6151_1086.6160_4743.4257;b10^1_1157.6522_0.0000_0.0000;b11^1_1272.6791_1272.6810_10480.2123;b12^1_1343.7162_0.0000_0.0000;b13^1_1…	131.232	37.0488	A2B2C1D1dD1dcbB5ba	-0.991147	1	0			0	Unknow	0
29036	37	29035	29030	0	69.0235,0.0000	3	1159.55	1159.55	-1.36424e-12	3475.63	3475.61	2059.73	N4H5F1S1	1415.88	TPLTANITK	n[TMT10plex]TPLTANITK[TMT10plex]	NORMAL	Immunoglobulin heavy constant alpha 2	IGHA2	P01877	205	1.1196e+06	138.056	10	9	16	N1:[1618.9547540642(810.4871215820312, 194199.47900390625, 2, 1618.9586431640626)];N2:[1822.0341540641998(912.0267333984375, 62184.849609375, 2, 1822.037866796875)];N2H1:[1984.0869540641997(993.0530395507812, 54362.28076171875, 2, 1984.0904791015626)];N2H2:[2146.1397540642(1073.5771484375, 149947.30322265625, 2, 2145.138696875)];N2H2F1:[2292.1976540642(1146.6102294921875, 268990.59033203125, 2, 2…	15	b1^1_331.2184_331.2189_90436.3740;b2^1_428.2712_0.0000_0.0000;b3^1_541.3553_541.3564_25128.1426;b4^1_642.4029_642.4037_32395.8262;b5^1_713.4401_713.4410_29332.4137;b6^1_827.4830_827.4850_35506.2188;b7^1_940.5670_940.5688_26869.7008;b8^1_1041.6147_1041.6228_12304.7212;b9^1_1398.8726_1398.8743_119444.9174;y1^1_376.2763_376.2767_46087.4849;y2^1_477.3240_477.3248_67132.1963;y3^1_590.4080_590.4091_228…	130.069	37.0383	A2B2C1D1E2F1G3gfedD1E2F1fedcbB5ba	-0.989532	1	0			0	Complex	0
15997	37	15996	15994	0	39.6675,0.0000	3	841.702	841.702	-0.000366211	2522.08	2522.07	1241.45	N3H3F1	1280.62	SYNDSVDPR	n[TMT10plex]SYNDSVDPR	NORMAL	Myeloperoxidase	MPO	P05164	483	907811	272.173	10	8	11	N1:[1483.6993790642(742.8594970703125, 149213.89892578125, 2, 1483.703394140625)];N2:[1686.7787790641999(844.3988647460938, 53113.40466308594, 2, 1686.7821294921876)];N2H1:[1848.8315790642(925.4252319335938, 123810.49169921875, 2, 1848.8348638671876)];N2H2:[2010.8843790642(1005.9503784179688, 452179.6746826172, 2, 2009.8851568359376)];N2H2F1:[2156.9422790642(1078.9822998046875, 1074978.083984375,…	10	b1^1_317.2028_317.2032_13386.7029;b2^1_480.2661_480.2668_12736.5255;b3^1_594.3090_594.3113_5432.9426;b4^1_709.3360_709.3345_12501.5684;b5^1_796.3680_796.3718_2817.4570;b6^1_895.4364_895.4359_6114.6335;b7^1_1010.4634_0.0000_0.0000;b8^1_1107.5161_0.0000_0.0000;b9^1_1263.6172_0.0000_0.0000;y1^1_175.1195_175.1197_96562.9189;y2^1_272.1723_272.1726_907811.0151;y3^1_387.1992_0.0000_0.0000;y4^1_486.2676_…	56.5529	36.9318	A2B2C1D1E2edD1dcbB5ba	0.00401508	1	0			0	Complex	0
25983	37	25982	25976	0	62.1592,0.0000	3	893.429	893.426	-0.00933838	2677.25	2677.25	892.317	N2H3	1784.94	NHSIFLADINQER	n[TMT10plex]NHSIFLADINQER	NORMAL	Palmitoyl-protein thioesterase 1	PPT1	P50897	197	195888	138.056	10	8	5	N1:[1988.0166310642(995.5200805664062, 707721.103515625, 2, 1989.0245611328126)];N2:[2191.0960310642(1096.0560302734375, 350991.69287109375, 2, 2190.096460546875)];N2H1:[2353.1488310642(785.7271118164062, 175399.56591796875, 3, 2354.1579354492187)];N2H2:[2515.2016310642002(839.7445678710938, 167612.560546875, 3, 2516.210303613281)];N2H3:[2677.2544310641997(893.4240112304688, 178744.779296875, 3, …	20	b1^1_344.2137_344.2143_12574.6160;b2^1_481.2726_481.2744_5847.9733;b3^1_568.3046_568.3054_1613.9785;b4^1_681.3887_681.3895_4231.9392;b5^1_828.4571_828.4597_3068.0483;b6^1_941.5412_941.5452_1117.9661;b7^1_1012.5783_0.0000_0.0000;b8^1_1127.6052_1127.6085_5459.7556;b9^1_1240.6893_0.0000_0.0000;b10^1_1354.7322_0.0000_0.0000;b11^1_1482.7908_0.0000_0.0000;b12^1_1611.8334_0.0000_0.0000;b13^1_1767.9345_0…	142.422	36.9115	A2B2C1D1dD1dcba	0.00434149	0	0			0	Unknow	0
33243	37	33242	33235	0	78.5020,0.0000	3	1200.54	1200.88	1.00122	3599.6	3598.59	1913.68	N4H5S1	1684.91	MLEAYNLTEK	n[TMT10plex]M[Oxidation]LEAYNLTEK[TMT10plex]	NORMAL	Collagen alpha-1(XII) chain	COL12A1	Q99715	2528	183206	138.056	10	8	11	N1:[1887.9905486863001(945.0042724609375, 96616.1279296875, 2, 1887.992944921875)];N2:[2091.0699486863(1046.5440673828125, 22041.11474609375, 2, 2091.072534765625)];N2H1:[2253.1227486863(1127.5738525390625, 22043.40625, 2, 2253.132105078125)];N2H2:[2415.1755486863003(1208.5970458984375, 69357.77294921875, 2, 2415.178491796875)];N2H3:[2577.2283486863(1289.6234130859375, 61647.005859375, 2, 2577.23…	10	b1^1_377.2062_377.2066_1246.8376;b2^1_490.2902_0.0000_0.0000;b3^1_619.3328_619.3328_1585.8412;b4^1_690.3699_690.3701_1575.5863;b5^1_853.4333_0.0000_0.0000;b6^1_967.4762_0.0000_0.0000;b7^1_1080.5602_1080.5618_956.9401;b8^1_1181.6079_0.0000_0.0000;b9^1_1310.6505_0.0000_0.0000;b10^1_1667.9084_0.0000_0.0000;y1^1_376.2763_376.2766_12994.9043;y2^1_505.3189_505.3198_4163.5488;y3^1_606.3666_606.3657_7368…	41.4756	36.8859	A2B2C1D1E2F1G3gfedD1E2F1fedcba	0.000796822	0	0			0	Complex	0
30851	37	30850	30843	0	73.1093,0.0000	3	1065.5	1065.5	-0.00769043	3193.47	3193.47	1913.68	N4H5S1	1279.79	ANYTILK	n[TMT10plex]ANYTILK[TMT10plex]	NORMAL	Desmocollin-2	DSC2	Q02487	392	226406	138.056	10	9	11	N1:[1482.8699630642(742.4437866210938, 31168.90625, 2, 1482.8719732421876)];N2:[1685.9493630641998(843.9815673828125, 13848.7021484375, 2, 1685.947534765625)];N2H1:[1848.0021630642(1848.9969482421875, 4226.4359130859375, 1, 1847.9891482421874)];N2H2:[2010.0549630642(1006.0372924804688, 60231.428466796875, 2, 2010.0589849609376)];N2H3:[2172.1077630642(1087.0634765625, 52126.64208984375, 2, 2172.11…	8	b1^1_301.2079_301.2086_3574.5171;b2^1_415.2508_415.2517_1386.3978;b3^1_578.3141_0.0000_0.0000;b4^1_679.3618_0.0000_0.0000;b5^1_792.4459_0.0000_0.0000;b6^1_905.5299_905.5334_1471.1146;b7^1_1262.7878_0.0000_0.0000;y1^1_376.2763_376.2766_20106.8149;y2^1_489.3603_489.3606_9224.0205;y3^1_602.4444_602.4448_4908.5748;y4^1_703.4921_703.4937_4521.2246;y5^1_866.5554_0.0000_0.0000;y6^1_980.5983_980.5953_111…	38.7997	36.7026	A2B2C1D1E2F1G3gfedD1E2F1fedcba	0.00201018	0	0			0	Complex	0
40271	37	40270	40269	0	94.6998,0.0000	3	1196.55	1196.55	-0.0109863	3586.63	3587.64	2204.77	N4H5S2	1382.87	LLNINPNK	n[TMT10plex]LLNINPNK[TMT10plex]	NORMAL	Lysosome-associated membrane glycoprotein 1	LAMP1	P11279	261	130466	138.055	10	9	14	N1:[1585.9445240641999(793.9823608398438, 45756.9150390625, 2, 1585.9491216796876)];N2:[1789.0239240641997(895.5222778320312, 12197.90185546875, 2, 1789.0289556640626)];N2H1:[1951.0767240641999(977.050537109375, 6359.84375, 2, 1952.08547421875)];N2H2:[2113.1295240642(1057.0706787109375, 50429.65612792969, 2, 2112.125757421875)];N2H3:[2275.1823240641997(1138.5989990234375, 28353.478881835938, 2, 2…	10	b1^1_343.2548_343.2549_5923.9468;b2^1_456.3389_456.3388_3654.4851;b3^1_570.3818_570.3823_8549.8072;b4^1_683.4659_683.4672_4842.8618;b5^1_797.5088_797.5112_10402.8073;b6^1_894.5616_0.0000_0.0000;b7^1_1008.6045_0.0000_0.0000;b8^1_1365.8624_0.0000_0.0000;y1^1_376.2763_376.2770_7500.8066;y2^1_490.3192_0.0000_0.0000;y3^1_587.3720_587.3732_2069.2050;y4^1_701.4149_0.0000_0.0000;y5^1_814.4990_814.5007_14…	54.2289	36.5924	A2B2C1D1E2F1fF3fedD1E2F1G3gfedcba	-0.00200668	0	0			0	Complex	0
36717	37	36716	36708	0	86.4939,0.0000	3	1208.2	1208.2	-0.00585938	3621.57	3621.56	1913.68	N4H5S1	1707.88	LGNWSAMPSCK	n[TMT10plex]LGNWSAMPSC[Carbamidomethyl]K[TMT10plex]	NORMAL	Beta-2-glycoprotein 1	APOH	P02749	253	293449	138.055	10	8	10	N1:[1910.9636217878(956.4912109375, 172668.07971191406, 2, 1910.966821875)];N2:[2114.0430217878(1058.0296630859375, 56315.716857910156, 2, 2114.043726171875)];N2H1:[2276.0958217878(1139.0582275390625, 48038.56884765625, 2, 2276.100855078125)];N2H2:[2438.1486217878(1219.5787353515625, 163545.91259765625, 2, 2437.141870703125)];N2H3:[2600.2014217878(1300.6051025390625, 149555.92724609375, 2, 2599.1…	16	b1^1_343.2548_343.2549_5763.6904;b2^1_400.2763_400.2765_2738.7559;b3^1_514.3192_514.3197_5141.9126;b4^1_700.3985_700.3984_3347.3821;b5^1_787.4306_787.4329_2692.3997;b6^1_858.4677_858.4697_5297.7114;b7^1_989.5082_989.5096_7458.0430;b8^1_1086.5609_0.0000_0.0000;b9^1_1173.5929_0.0000_0.0000;b10^1_1333.6236_0.0000_0.0000;b11^1_1690.8815_0.0000_0.0000;y1^1_376.2763_376.2761_8790.0107;y2^1_536.3069_536…	105.159	36.5202	A2B2C1D1E2F1G3gfedD1E2F1fedcba	0.00320009	0	0			0	Complex	0
40477	37	40476	40475	0	95.1741,0.0000	3	1142.52	1142.52	0.000732422	3424.55	3424.53	1710.6	N3H5S1	1713.93	DIYTFDGALNK	n[TMT10plex]DIYTFDGALNK[TMT10plex]	NORMAL	Leukocyte surface antigen CD47	CD47	Q08722	73	66741.6	138.055	10	7	10	N1:[1917.0137270642(959.5159301757812, 110672.3544921875, 2, 1917.0162603515626)];N2:[2120.0931270642(1061.0543212890625, 34418.97119140625, 2, 2120.093042578125)];N2H1:[2282.1459270642(1142.0919189453125, 60540.67919921875, 2, 2282.168237890625)];N2H2:[2444.1987270642003(1222.6053466796875, 100495.09033203125, 2, 2443.195093359375)];N2H3:[2606.2515270641998(1303.63525390625, 187018.7431640625, 2…	14	b1^1_345.1977_345.1978_11637.0018;b2^1_458.2818_458.2812_6711.8104;b3^1_621.3451_621.3462_5824.3530;b4^1_722.3928_722.3943_4400.0610;b5^1_869.4612_0.0000_0.0000;b6^1_984.4881_984.4890_15405.1367;b7^1_1041.5096_1041.5123_3608.4978;b8^1_1112.5467_1112.5497_4742.0869;b9^1_1225.6308_1225.6294_1026.0342;b10^1_1339.6737_0.0000_0.0000;b11^1_1696.9316_0.0000_0.0000;y1^1_376.2763_376.2758_4777.8032;y2^1_4…	75.4118	36.4606	A2B2C1D1E2F1G3gfedD1E1edcba	0.00142215	0	0			0	Hybrid	0
16079	37	16078	16075	0	39.8514,0.0000	3	774.009	774.008	-0.000732422	2319	2319	1038.38	N2H3F1	1280.62	SYNDSVDPR	n[TMT10plex]SYNDSVDPR	NORMAL	Myeloperoxidase	MPO	P05164	483	2.29376e+06	272.173	10	8	10	N1:[1483.6993790642(742.859619140625, 2563529.0927734375, 2, 1483.70363828125)];N2:[1686.7787790641999(844.399658203125, 863310.9521484375, 2, 1686.78371640625)];N2H1:[1848.8315790642(925.4261474609375, 687251.244140625, 2, 1848.836694921875)];N2H2:[2010.8843790642(1005.9524536132812, 1065321.994140625, 2, 2009.8893072265626)];N2H2F1:[2156.9422790642(1078.4744873046875, 366835.7705078125, 2, 2154…	13	b1^1_317.2028_317.2035_37679.8740;b2^1_480.2661_480.2670_46405.0864;b3^1_594.3090_594.3110_26756.2700;b4^1_709.3360_709.3380_41937.8632;b5^1_796.3680_796.3698_8832.4678;b6^1_895.4364_895.4413_15465.1527;b7^1_1010.4634_0.0000_0.0000;b8^1_1107.5161_0.0000_0.0000;b9^1_1263.6172_0.0000_0.0000;y1^1_175.1195_175.1197_218937.5879;y2^1_272.1723_272.1726_2293764.9805;y3^1_387.1992_387.2005_4115.5439;y4^1_…	97.1747	36.3858	A2B2C1D1dD1dcbB5ba	0.00425922	1	0			0	Unknow	0
26362	37	26361	26360	0	63.0094,0.0000	3	1011.77	1011.78	0.0119019	3032.3	3032.28	1913.68	N4H5S1	1118.6	NVSWATGR	n[TMT10plex]NVSWATGR	NORMAL	Monocyte differentiation antigen CD14	CD14	P08571	151	330629	138.056	10	9	12	N1:[1321.6829410642001(661.8506469726562, 34389.4443359375, 2, 1321.6856939453126)];N2:[1524.7623410642(763.3909912109375, 13914.56103515625, 2, 1524.766382421875)];N2H1:[1686.8151410642(1687.8277587890625, 8166.734619140625, 1, 1686.8199587890624)];N2H2:[1848.8679410642(925.4431762695312, 41250.8017578125, 2, 1848.8707525390626)];N2H3:[2010.9207410642(1006.4702758789062, 56810.769287109375, 2, 2…	13	b1^1_344.2137_344.2145_3954.6819;b2^1_443.2821_443.2835_1028.4135;b3^1_530.3141_0.0000_0.0000;b4^1_716.3934_716.3947_923.2583;b5^1_787.4306_787.4345_1559.7642;b6^1_888.4782_888.4783_1577.2948;b7^1_945.4997_0.0000_0.0000;b8^1_1101.6008_0.0000_0.0000;y1^1_175.1195_175.1196_8870.5400;y2^1_232.1410_232.1408_1080.1368;y3^1_333.1886_333.1894_1332.7494;y4^1_404.2258_404.2254_866.5337;y5^1_590.3051_590.3…	81.6123	36.3642	A2B2C1D1E2F1fF3fedD1E2F1fedcba	0.00139761	0	0			0	Complex	0
15378	37	15377	15369	0	38.2331,0.0000	3	920.074	920.073	-0.00384521	2757.2	2757.19	1581.56	N3H6	1175.63	SELVNETR	n[TMT10plex]SELVNETR	NORMAL	Sushi domain-containing protein 2	SUSD2	Q9UGT4	162	96027.5	138.056	10	8	8	N1:[1378.7143000642002(1379.721435546875, 12718.344970703125, 1, 1378.713635546875)];N2:[1581.7937000642(791.9063720703125, 17499.5615234375, 2, 1581.797144140625)];N2H1:[1743.8465000642(873.4383544921875, 6766.2996826171875, 2, 1744.861108984375)];N2H2:[1905.8993000642001(953.959228515625, 40028.8564453125, 2, 1905.90285703125)];N2H3:[2067.9521000642(1034.9859619140625, 62801.32189941406, 2, 206…	7	b1^1_317.2028_0.0000_0.0000;b2^1_446.2454_446.2448_892.4966;b3^1_559.3294_559.3295_856.7017;b4^1_658.3979_658.3974_1339.9392;b5^1_772.4408_772.4537_1054.7334;b6^1_901.4834_0.0000_0.0000;b7^1_1002.5311_0.0000_0.0000;b8^1_1158.6322_0.0000_0.0000;y1^1_175.1195_175.1192_4776.2725;y2^1_276.1672_276.1673_4575.2881;y3^1_405.2098_0.0000_0.0000;y4^1_519.2527_0.0000_0.0000;y5^1_618.3211_0.0000_0.0000;y6^1_…	24.3105	36.3572	A2B2C1D1E2edD1E1eE1F1fedcba	-0.000664517	0	0			0	Hybrid	0.00092081
29194	37	29193	29183	0	69.3759,0.0000	3	1183.83	1183.84	0.0109863	3548.49	3548.48	1913.68	N4H5S1	1634.8	DNTTCYEFK	n[TMT10plex]DNTTC[Carbamidomethyl]YEFK[TMT10plex]	NORMAL	Prolow-density lipoprotein receptor-related protein 1	LRP1	Q07954	1575	150028	138.055	10	8	11	N1:[1837.8809967878(919.9498901367188, 51221.98449707031, 2, 1837.8841802734376)];N2:[2040.9603967878(1021.48828125, 25011.55712890625, 2, 2040.9609625)];N2H1:[2203.0131967878(1102.51416015625, 16045.445556640625, 2, 2203.0127203125)];N2H2:[2365.0659967878(2366.0830078125, 2639.6326904296875, 1, 2365.0752078125)];N2H3:[2527.1187967878(1264.569580078125, 54410.794921875, 2, 2527.12356015625)];N4H4…	10	b1^1_345.1977_345.1979_4392.2554;b2^1_459.2406_0.0000_0.0000;b3^1_560.2883_0.0000_0.0000;b4^1_661.3360_0.0000_0.0000;b5^1_821.3666_0.0000_0.0000;b6^1_984.4300_0.0000_0.0000;b7^1_1113.4726_1113.4678_1141.3962;b8^1_1260.5410_0.0000_0.0000;b9^1_1617.7989_0.0000_0.0000;y1^1_376.2763_376.2766_6947.5229;y2^1_523.3447_523.3447_8587.9738;y3^1_652.3873_652.3876_4610.9305;y4^1_815.4506_815.4493_1111.2505;y…	46.6274	36.2998	A2B2C1D1E2F1G3gfedD1E2F1fedcba	-0.000124913	0	0			0	Complex	0
30756	37	30755	30748	0	72.8962,0.0000	3	1212.56	1212.57	0.0351562	3634.69	3634.65	2059.73	N4H5F1S1	1574.92	VQPFNVTQGK	n[TMT10plex]VQPFNVTQGK[TMT10plex]	NORMAL	Lysosome-associated membrane glycoprotein 2	LAMP2	P13473	356	194317	138.056	10	8	16	N1:[1777.9980180642(890.0081787109375, 42359.81689453125, 2, 1778.000757421875)];N2:[1981.0774180642(992.0473022460938, 7743.9979248046875, 2, 1982.0790044921876)];N2H1:[2143.1302180642(1072.5716552734375, 6947.663818359375, 2, 2143.127710546875)];N2H2:[2305.1830180642(1153.6021728515625, 25912.17431640625, 2, 2305.188745703125)];N2H2F1:[2451.2409180642(1226.629150390625, 34009.69677734375, 2, 24…	14	b1^1_329.2392_329.2394_7020.0015;b2^1_457.2977_457.2983_22763.1038;b3^1_554.3505_0.0000_0.0000;b4^1_701.4189_701.4207_1396.7544;b5^1_815.4619_815.4628_2208.9236;b6^1_914.5303_914.5319_3393.9500;b7^1_1015.5779_0.0000_0.0000;b8^1_1143.6365_1143.6359_1005.0716;b9^1_1200.6580_0.0000_0.0000;b10^1_1557.9159_0.0000_0.0000;y1^1_376.2763_376.2765_5903.2290;y2^1_433.2977_433.2981_4755.5098;y3^1_561.3563_56…	83.8465	36.2363	A2B2C1D1E2F1G3gfedD1E2F1fedcbB5ba	0.00162822	1	0			0	Complex	0
27701	37	27700	27690	0	66.0038,0.0000	4	1000.21	1000.21	0.0100098	3996.8	3996.76	2350.83	N4H5F1S2	1645.93	STPNLSLDDVK	n[TMT10plex]STPNLSLDDVK[TMT10plex]	NORMAL	Nuclear receptor coactivator 1	NCOA1	Q15788	765	341205	138.056	10	9	19	N1:[1849.0086400641999(925.52783203125, 108639.32678222656, 2, 1849.0400640625)];N2:[2052.0880400642(1027.06787109375, 17260.66162109375, 2, 2052.1201421875)];N2H1:[2214.1408400642(1108.0936279296875, 30971.234375, 2, 2214.171655859375)];N2H2:[2376.1936400642(1189.1204833984375, 118192.11279296875, 2, 2376.225366796875)];N2H2F1:[2522.2515400641996(1261.6536865234375, 226044.9501953125, 2, 2521.29…	8	b1^1_317.2028_317.2030_1052.9183;b2^1_418.2505_0.0000_0.0000;b3^1_515.3032_0.0000_0.0000;b4^1_629.3462_0.0000_0.0000;b5^1_742.4302_0.0000_0.0000;b6^1_829.4622_829.4768_5884.9491;b7^1_942.5463_0.0000_0.0000;b8^1_1057.5733_1057.5637_12525.5320;b9^1_1172.6002_0.0000_0.0000;b10^1_1271.6686_1271.6936_1478.6959;b11^1_1628.9265_0.0000_0.0000;y1^1_376.2763_376.2770_21576.8525;y2^1_475.3447_0.0000_0.0000;…	26.436	36.179	A2B2C1D1E2F1G3gfedD1E2F1G3gfedcbB5ba	0.031424	1	0			0	Complex	0.00094162
39092	37	39091	39090	0	91.9751,0.0000	3	1141.2	1140.87	-1.00195	3419.57	3420.57	2204.77	N4H5S2	1215.8	VALNLTK	n[TMT10plex]VALNLTK[TMT10plex]	NORMAL	Glutamyl aminopeptidase	ENPEP	Q07075	678	198669	138.055	10	8	12	N1:[1418.8750480642(1418.8824462890625, 59015.619873046875, 1, 1417.8746462890624)];N2:[1621.9544480641998(811.98583984375, 25538.4375, 2, 1621.9560796875)];N2H1:[1784.0072480641998(893.516845703125, 12291.98876953125, 2, 1785.01809140625)];N2H2:[1946.0600480642(974.5415649414062, 45082.79162597656, 2, 1947.0675298828126)];N2H3:[2108.1128480642(2109.1220703125, 48216.8896484375, 1, 2108.114270312…	11	b1^1_329.2392_329.2391_5001.4639;b2^1_400.2763_400.2768_9072.1094;b3^1_513.3603_513.3601_5786.9292;b4^1_627.4033_627.4043_6325.5352;b5^1_740.4873_740.4888_3008.7827;b6^1_841.5350_0.0000_0.0000;b7^1_1198.7929_1198.7848_29443.8352;y1^1_376.2763_376.2767_9234.7666;y2^1_477.3240_477.3249_9960.5059;y3^1_590.4080_590.4103_3665.9529;y4^1_704.4509_704.4548_1551.1816;y5^1_817.5350_0.0000_0.0000;y6^1_888.5…	75.3001	36.0887	A2B2C1D1E2F1G3gfedD1E2F1G3gfedcba	1.01084	0	0			0	Complex	0
31111	37	31110	31101	0	73.7003,0.0000	3	988.442	988.444	0.00421143	2962.31	2962.3	1913.68	N4H5S1	1048.62	ALVNFTR	n[TMT10plex]ALVNFTR	NORMAL	Basement membrane-specific heparan sulfate proteoglycan core protein	HSPG2	P98160	89	237671	138.056	10	8	11	N1:[1251.7026140642001(1252.713623046875, 35891.921142578125, 1, 1251.705823046875)];N2:[1454.7820140642(728.4006958007812, 13266.521423339844, 2, 1454.7857916015626)];N2H1:[1616.8348140642001(1617.84326171875, 7669.88525390625, 1, 1616.83546171875)];N2H2:[1778.8876140642(1779.8968505859375, 42321.725830078125, 1, 1778.8890505859374)];N2H3:[1940.9404140642(971.4771728515625, 29979.4248046875, 2, …	7	b1^1_301.2079_301.2083_3073.1758;b2^1_414.2919_414.2932_4291.5483;b3^1_513.3603_513.3616_5600.0929;b4^1_627.4033_627.3984_789.9740;b5^1_774.4717_0.0000_0.0000;b6^1_875.5194_0.0000_0.0000;b7^1_1031.6205_0.0000_0.0000;y1^1_175.1195_175.1196_8494.0977;y2^1_276.1672_276.1673_997.8178;y3^1_423.2356_0.0000_0.0000;y4^1_537.2785_0.0000_0.0000;y5^1_636.3469_0.0000_0.0000;y6^1_749.4310_0.0000_0.0000;y7^1_1…	29.5565	36.058	A2B2C1D1E2F1G3gfedD1E2F1fedcba	0.00320898	0	0			0	Complex	0
45608	37	45607	45606	0	107.1789,0.0000	3	1390.62	1390.62	0.0157471	4168.85	4168.81	2204.77	N4H5S2	1964.04	ALPQPQNVTSLLGCTH	n[TMT10plex]ALPQPQNVTSLLGC[Carbamidomethyl]TH	NORMAL	Hemopexin	HPX	P02790	453	92133.5	138.056	7	7	11	N1:[2167.1146307877993(1084.5660400390625, 119371.47216796875, 2, 2167.116480078125)];N2:[2370.1940307877994(1186.1072998046875, 31418.027587890625, 2, 2370.198999609375)];N2H1:[2532.2468307877994(1267.1407470703125, 25689.05712890625, 2, 2532.265894140625)];N2H2:[2694.2996307877993(1348.15966796875, 79631.32397460938, 2, 2694.3037359375)];N2H3:[2856.3524307877997(1429.18603515625, 76972.64428710…	16	b1^1_301.2079_301.2084_7978.5229;b2^1_414.2919_414.2922_19825.1013;b3^1_511.3447_0.0000_0.0000;b4^1_639.4033_639.4041_16001.3494;b5^1_736.4560_0.0000_0.0000;b6^1_864.5146_864.5156_2588.8386;b7^1_978.5575_978.5575_2148.1854;b8^1_1077.6260_1077.6290_2623.5747;b9^1_1178.6736_0.0000_0.0000;b10^1_1265.7057_0.0000_0.0000;b11^1_1378.7897_0.0000_0.0000;b12^1_1491.8738_0.0000_0.0000;b13^1_1548.8953_0.0000…	70.0185	36.0348	A2B2C1D1E2F1G3gfedD1E2F1G3gfedcba	0.00184929	0	0			0	Complex	0
29082	37	29081	29072	0	69.1254,0.0000	3	1227.24	1227.24	0.00109863	3678.7	3677.67	2059.73	N4H5F1S1	1617.94	SFSHRANLTK	n[TMT10plex]SFSHRANLTK[TMT10plex]	NORMAL	Putative zinc finger protein 286B	ZNF286B	P0CG31	286	376434	138.056	10	9	15	N1:[1821.0150630642(912.0260620117188, 33251.35760498047, 2, 1822.0365240234376)];N2H1:[2186.1472630641997(1094.5894775390625, 11460.51953125, 2, 2187.163355078125)];N2H2:[2348.2000630641996(1175.620849609375, 45448.098876953125, 2, 2349.22609921875)];N2H2F1:[2494.2579630642(1248.1435546875, 133280.68334960938, 2, 2494.271509375)];N2H3F1:[2656.3107630642(1329.1671142578125, 180703.7100830078, 2, …	6	b1^1_317.2028_0.0000_0.0000;b2^1_464.2712_0.0000_0.0000;b3^1_551.3032_0.0000_0.0000;b4^1_688.3621_0.0000_0.0000;b5^1_844.4633_0.0000_0.0000;b6^1_915.5004_0.0000_0.0000;b7^1_1029.5433_0.0000_0.0000;b8^1_1142.6274_0.0000_0.0000;b9^1_1243.6750_0.0000_0.0000;b10^1_1600.9329_0.0000_0.0000;y1^1_376.2763_376.2767_16580.0332;y2^1_477.3240_477.3246_19916.2803;y3^1_590.4080_590.4077_7517.3212;y4^1_704.4509…	18.1989	36.004	A2B2C1D1E2F1G3gfedD1E2F1fedcbB5ba	1.02146	1	0			0	Complex	0.00667223
23870	37	23869	23861	0	57.4223,0.0000	4	1134.55	1134.55	0.00439453	4534.18	4534.19	2204.77	N4H5S2	2329.41	EKKPNNLNDTIK	n[TMT10plex]EK[TMT10plex]K[TMT10plex]PNNLNDTIK[TMT10plex]	NORMAL	CMP-N-acetylneuraminate-beta-galactosamide-alpha-2,3-sialyltransferase 1	ST3GAL1	Q11201	114	135717	138.056	10	9	12	N1:[2532.4934640642(845.5078735351562, 32882.07995605469, 3, 2533.5002206054687)];N2:[2735.5728640642(912.8680419921875, 12585.68408203125, 3, 2735.5807259765625)];N2H1:[2897.6256640642(966.8853759765625, 6413.269836425781, 3, 2897.6327279296875)];N2H2:[3059.6784640642(1020.904296875, 28691.989379882812, 3, 3059.689490625)];N2H3:[3221.7312640642(1611.3773193359375, 41849.856201171875, 2, 3220.739…	7	b1^1_359.2134_0.0000_0.0000;b2^1_716.4712_716.4744_1220.5839;b3^1_1073.7291_1073.7306_7724.4259;b4^1_1170.7819_0.0000_0.0000;b5^1_1284.8248_1284.8246_1069.8612;b6^1_1398.8678_0.0000_0.0000;b7^1_1511.9518_0.0000_0.0000;b8^1_1625.9947_0.0000_0.0000;b9^1_1741.0217_0.0000_0.0000;b10^1_1842.0694_0.0000_0.0000;b11^1_1955.1534_0.0000_0.0000;b12^1_2312.4113_0.0000_0.0000;y1^1_376.2763_376.2767_9998.4235;…	17.6522	35.9866	A2B2C1D1E2F1G3gfedD1E2F1G3gfedcba	-0.996857	0	0			0	Complex	0.00737705
37812	37	37811	37805	0	89.0204,0.0000	3	1267.91	1267.91	0.000732422	3800.7	3800.69	2059.73	N4H5F1S1	1740.96	ITDIENGSLANIPR	n[TMT10plex]ITDIENGSLANIPR	NORMAL	Asporin	ASPN	Q9BXN1	282	226143	138.056	10	8	16	N1:[1944.0366970641999(973.5288696289062, 59149.23486328125, 2, 1945.0421392578126)];N2:[2147.1160970642(1074.5704345703125, 17157.823974609375, 2, 2147.125269140625)];N2H1:[2309.1688970642(1155.5965576171875, 19050.705078125, 2, 2309.177515234375)];N2H2:[2471.2216970642(1236.6195068359375, 51559.4970703125, 2, 2471.223413671875)];N2H2F1:[2617.2795970642(1310.1502685546875, 48726.878173828125, 2,…	16	b1^1_343.2548_343.2549_5602.7490;b2^1_444.3025_444.3039_1030.8306;b3^1_559.3294_559.3304_18251.3094;b4^1_672.4135_672.4138_2613.8840;b5^1_801.4561_801.4567_4502.4648;b6^1_915.4990_0.0000_0.0000;b7^1_972.5205_972.5282_1029.5081;b8^1_1059.5525_0.0000_0.0000;b9^1_1172.6366_0.0000_0.0000;b10^1_1243.6737_0.0000_0.0000;b11^1_1357.7166_1357.7120_3943.9906;b12^1_1470.8007_0.0000_0.0000;b13^1_1567.8535_0.…	74.8241	35.9601	A2B2C1D1E2F1G3gfedD1E2F1fedcbB5ba	0.00420899	1	0			0	Complex	0
29786	37	29785	29784	0	70.6989,0.0000	3	1068.85	1068.85	0.00146484	3203.54	3203.52	1038.38	N2H3F1	2165.15	NRTLMPNTTLTYDIQR	n[TMT10plex]NRTLMPNTTLTYDIQR	NORMAL	Glutamate receptor ionotropic, kainate 1	GRIK1	P39086	68	1.6668e+06	138.056	10	7	6	N1:[2368.2259710642(1184.6251220703125, 978801.6474609375, 2, 2367.234644140625)];N2H2:[2895.4109710642(1449.220703125, 17885.25, 2, 2896.42580625)];N2H3:[3057.4637710642(1529.7379150390625, 42690.0400390625, 2, 3057.460230078125)];N2F1:[2717.3632710642(1358.621826171875, 20884.193359375, 2, 2715.22805234375)];N1F1:[2514.2838710642(1257.654052734375, 573066.220703125, 2, 2513.29250546875)];pep:[2…	7	b1^1_344.2137_0.0000_0.0000;b2^1_500.3148_0.0000_0.0000;b3^1_601.3625_0.0000_0.0000;b4^1_714.4465_0.0000_0.0000;b5^1_845.4870_0.0000_0.0000;b6^1_942.5398_0.0000_0.0000;b7^1_1056.5827_1056.5684_23651.6729;b8^1_1157.6304_0.0000_0.0000;b9^1_1258.6781_0.0000_0.0000;b10^1_1371.7621_0.0000_0.0000;b11^1_1472.8098_0.0000_0.0000;b12^1_1635.8731_0.0000_0.0000;b13^1_1750.9001_0.0000_0.0000;b14^1_1863.9841_0…	16.9391	35.9553	A2B2C1D1dD1dcbB5ba	-0.991327	1	0			0	Unknow	0.00723473
31098	37	31097	31088	0	73.6709,0.0000	3	1184.89	1184.55	-1.01843	3550.64	3551.64	1913.68	N4H5S1	1637.97	HANWTLTPLK	n[TMT10plex]HANWTLTPLK[TMT10plex]	NORMAL	Serum paraoxonase/arylesterase 1	PON1	P27169	253	280125	138.056	10	9	10	N1:[1841.0453010642(921.5316772460938, 116709.64050292969, 2, 1841.0477544921876)];N2:[2044.1247010641998(1023.0713500976562, 49861.8701171875, 2, 2044.1271001953126)];N2H1:[2206.1775010642(1104.099365234375, 46291.17126464844, 2, 2206.18313046875)];N2H2:[2368.2303010642(1185.1259765625, 147355.96875, 2, 2368.236353125)];N2H3:[2530.2831010642(1265.642333984375, 160334.03051757812, 2, 2529.2690679…	15	b1^1_367.2297_367.2301_19635.4507;b2^1_438.2668_438.2669_9283.2949;b3^1_552.3097_552.3098_7293.7695;b4^1_738.3890_738.3904_5959.4907;b5^1_839.4367_839.4418_1023.3583;b6^1_952.5208_952.5249_3801.1313;b7^1_1053.5684_1053.5698_5772.0868;b8^1_1150.6212_0.0000_0.0000;b9^1_1263.7053_0.0000_0.0000;b10^1_1620.9632_0.0000_0.0000;y1^1_376.2763_376.2766_18939.2618;y2^1_489.3603_0.0000_0.0000;y3^1_586.4131_5…	103.596	35.718	A2B2C1D1E2F1G3gfedD1E2F1fedcba	0.00245343	0	0			0	Complex	0
20351	37	20350	20347	0	49.4474,0.0000	3	1203.22	1203.22	-0.000732422	3606.64	3606.63	2059.73	N4H5F1S1	1546.9	SFRHNSTLK	n[TMT10plex]SFRHNSTLK[TMT10plex]	NORMAL	Zinc finger protein 473	ZNF473	Q8WTR7	415	290118	138.056	10	9	16	N1:[1749.9779490642(875.9918212890625, 51488.548095703125, 2, 1749.968042578125)];N2H1:[2115.1101490642(1059.5604248046875, 2210.90576171875, 2, 2117.105249609375)];N2H2:[2277.1629490642(1139.5849609375, 44129.41516113281, 2, 2277.154321875)];N2H2F1:[2423.2208490641997(1212.113525390625, 106772.5625, 2, 2422.21145078125)];N2H3F1:[2585.2736490642(1293.1427001953125, 109566.78552246094, 2, 2584.269…	6	b1^1_317.2028_0.0000_0.0000;b2^1_464.2712_0.0000_0.0000;b3^1_620.3723_0.0000_0.0000;b4^1_757.4312_757.4380_1319.5879;b5^1_871.4741_0.0000_0.0000;b6^1_958.5062_958.4977_4867.3228;b7^1_1059.5539_0.0000_0.0000;b8^1_1172.6379_0.0000_0.0000;b9^1_1529.8958_1529.8865_24357.0597;y1^1_376.2763_376.2762_7128.2237;y2^1_489.3603_0.0000_0.0000;y3^1_590.4080_590.4091_3949.3027;y4^1_677.4401_0.0000_0.0000;y5^1_…	19.0612	35.6681	A2B2C1D1E2F1fF3fedD1E2F1fedcbB5ba	-0.00990649	1	0			0	Complex	0.00593723
19760	37	19759	19755	0	48.0861,0.0000	3	1177.53	1177.53	0.00109863	3529.57	3529.55	2204.77	N4H5S2	1324.78	FMRRNK	n[TMT10plex]FM[Oxidation]RRNK[TMT10plex]	NORMAL	StAR-related lipid transfer protein 8	STARD8	Q92502	559	96670.9	138.056	10	9	12	N1:[1527.8597496863(764.9414672851562, 26463.89794921875, 2, 1527.8673345703126)];N2:[1730.9391496862997(866.9840698242188, 8042.149658203125, 2, 1731.9525396484376)];N2H1:[1892.9919496863(947.5057983398438, 7809.376220703125, 2, 1892.9959966796876)];N2H2:[2055.0447496863(1028.53515625, 36989.68798828125, 2, 2055.0547125)];N2H3:[2217.0975496862998(1109.5626220703125, 26667.29541015625, 2, 2217.10…	5	b1^1_377.2392_0.0000_0.0000;b2^1_524.2746_0.0000_0.0000;b3^1_680.3757_0.0000_0.0000;b4^1_836.4768_836.4845_4892.6953;b5^1_950.5197_950.5255_1074.1100;b6^1_1307.7776_1307.7640_9959.6700;y1^1_376.2763_376.2771_3619.2844;y2^1_490.3192_0.0000_0.0000;y3^1_646.4203_0.0000_0.0000;y4^1_802.5214_0.0000_0.0000;y5^1_949.5568_0.0000_0.0000;y6^1_1325.7882_1325.8007_19715.1614	18.7686	35.6029	A2B2C1D1E2F1G3gfedD1E2F1G3gfedcba	0.00758488	0	0			0	Complex	0.00591216
26314	37	26313	26304	0	62.9036,0.0000	3	1011.77	1011.77	-0.00805664	3032.29	3032.28	1913.68	N4H5S1	1118.6	NVSWATGR	n[TMT10plex]NVSWATGR	NORMAL	Monocyte differentiation antigen CD14	CD14	P08571	151	403549	138.056	10	9	11	N1:[1321.6829410642001(1322.6934814453125, 39657.224853515625, 1, 1321.6856814453124)];N2:[1524.7623410642(763.389892578125, 20124.759033203125, 2, 1524.76418515625)];N2H1:[1686.8151410642(1687.8272705078125, 12011.60888671875, 1, 1686.8194705078124)];N2H2:[1848.8679410642(925.443603515625, 54606.73974609375, 2, 1848.87160703125)];N2H3:[2010.9207410642(2011.934814453125, 49474.381103515625, 1, 20…	9	b1^1_344.2137_344.2143_3060.2510;b2^1_443.2821_0.0000_0.0000;b3^1_530.3141_0.0000_0.0000;b4^1_716.3934_0.0000_0.0000;b5^1_787.4306_0.0000_0.0000;b6^1_888.4782_0.0000_0.0000;b7^1_945.4997_0.0000_0.0000;b8^1_1101.6008_1101.5846_18482.7346;y1^1_175.1195_175.1195_9698.1992;y2^1_232.1410_232.1407_762.3984;y3^1_333.1886_333.1898_1255.3593;y4^1_404.2258_404.2260_3301.5916;y5^1_590.3051_590.3074_1275.919…	42.2989	35.5934	A2B2C1D1E2F1G3gfedD1E2F1fedcba	0.00250874	0	0			0	Complex	0
26488	37	26487	26477	0	63.2953,0.0000	3	1149.48	1149.48	-0.0106201	3445.41	3445.41	2059.73	N4H5F1S1	1385.68	EEQFNSTFR	n[TMT10plex]EEQFNSTFR	NORMAL	Immunoglobulin heavy constant gamma 2	IGHG2	P01859	176	428871	138.055	10	9	15	N1:[1588.7572280642(795.386962890625, 15403.78662109375, 2, 1588.75832578125)];N2:[1791.8366280641999(896.9276123046875, 7700.1136474609375, 2, 1791.839624609375)];N2H1:[1953.8894280641998(978.4571533203125, 6976.9122314453125, 2, 1954.898706640625)];N2H2:[2115.9422280642(1058.9805908203125, 22391.453369140625, 2, 2115.945581640625)];N2H2F1:[2262.0001280642(1132.008544921875, 80319.20556640625, 2…	10	b1^1_359.2134_359.2131_2918.0134;b2^1_488.2559_488.2556_4317.0298;b3^1_616.3145_616.3146_5428.0048;b4^1_763.3829_763.3830_6090.7153;b5^1_877.4259_877.4255_2720.3163;b6^1_964.4579_964.4583_1505.0864;b7^1_1065.5056_0.0000_0.0000;b8^1_1212.5740_0.0000_0.0000;b9^1_1368.6751_0.0000_0.0000;y1^1_175.1195_175.1196_8587.7158;y2^1_322.1879_0.0000_0.0000;y3^1_423.2356_423.2358_809.7556;y4^1_510.2676_510.268…	47.5354	35.5639	A2B2C1D1E2F1G3gfedD1E2F1fedcbB5ba	0.00109772	1	0			0	Complex	0
28690	37	28689	28678	0	68.2408,0.0000	3	1177.89	1177.54	-1.03198	3529.6	3530.63	1038.38	N2H3F1	2492.25	NYFHYNQSYPPTYNVK	n[TMT10plex]NYFHYNQSYPPTYNVK[TMT10plex]	NORMAL	Lysosomal acid lipase/cholesteryl ester hydrolase	LIPA	P38571	321	86114.1	138.056	10	8	11	N1:[2695.3324360642005(1348.1739501953125, 192380.50341796875, 2, 2694.332300390625)];N2:[2898.4118360642005(967.48046875, 28997.35302734375, 3, 2899.41800625)];N2H1:[3060.4646360642005(1021.1652221679688, 37526.196533203125, 3, 3060.472266503906)];N2H2:[3222.5174360642004(1074.854736328125, 163161.22900390625, 3, 3221.540808984375)];N2H2F1:[3368.5753360642(1123.529052734375, 104190.53125, 3, 336…	18	b1^1_344.2137_344.2139_6799.6807;b2^1_507.2770_507.2777_13748.6683;b3^1_654.3454_654.3467_28000.0093;b4^1_791.4043_791.4048_27203.8593;b5^1_954.4677_954.4689_9008.9805;b6^1_1068.5106_1068.5128_9107.7849;b7^1_1196.5692_1196.5760_1242.0042;b8^1_1283.6012_1283.6049_3163.8198;b9^1_1446.6645_1446.6764_979.2070;b10^1_1543.7173_0.0000_0.0000;b11^1_1640.7701_0.0000_0.0000;b12^1_1741.8177_0.0000_0.0000;b1…	94.4483	35.3644	A2B2C1D1dD1dcbB5ba	-1.00014	1	0			0	Unknow	0
35329	37	35328	35321	0	83.3008,0.0000	3	1094.18	1094.18	-0.00476074	3279.51	3279.49	1565.56	N3H5F1	1713.93	DIYTFDGALNK	n[TMT10plex]DIYTFDGALNK[TMT10plex]	NORMAL	Leukocyte surface antigen CD47	CD47	Q08722	73	123243	138.055	10	8	14	N1:[1917.0137270642(959.5166015625, 116267.63916015625, 2, 1917.017603125)];N2:[2120.0931270642(1061.05517578125, 34155.687255859375, 2, 2120.0947515625)];N2H1:[2282.1459270642(1141.58251953125, 28197.278076171875, 2, 2281.1494390625)];N2H2:[2444.1987270642003(1223.108154296875, 71082.59423828125, 2, 2444.20070859375)];N2H2F1:[2590.2566270642(1295.626953125, 46854.256591796875, 2, 2589.23830625)]…	11	b1^1_345.1977_345.1980_7647.6382;b2^1_458.2818_458.2821_7344.9339;b3^1_621.3451_621.3476_6962.7720;b4^1_722.3928_722.3943_4700.8677;b5^1_869.4612_869.4587_2184.7314;b6^1_984.4881_984.4911_15934.9233;b7^1_1041.5096_1041.5005_1153.3766;b8^1_1112.5467_1112.5431_6980.6206;b9^1_1225.6308_0.0000_0.0000;b10^1_1339.6737_0.0000_0.0000;b11^1_1696.9316_0.0000_0.0000;y1^1_376.2763_376.2768_7654.5625;y2^1_490…	49.5274	35.3465	A2B2C1D1E2edD1E1eE1edcbB5ba	-0.00223995	1	0			0	Hybrid	0
28056	37	28055	28047	0	66.7984,0.0000	4	1263.12	1263.12	-0.0136719	5048.44	5048.42	2350.83	N4H5F1S2	2697.59	KLHINHNNLTESVGPLPK	n[TMT10plex]K[TMT10plex]LHINHNNLTESVGPLPK[TMT10plex]	NORMAL	Lumican	LUM	P51884	127	274854	138.056	10	9	17	N1:[2900.6692480642005(968.2330932617188, 52029.0615234375, 3, 2901.675879785156)];N2:[3103.7486480642006(1035.5953369140625, 19180.619873046875, 3, 3103.7626107421875)];N2H1:[3265.8014480642005(1089.61181640625, 9310.57470703125, 3, 3265.81204921875)];N2H2:[3427.8542480642004(1143.6231689453125, 33781.61865234375, 3, 3427.8461068359375)];N2H2F1:[3573.9121480642007(1192.314453125, 68479.395507812…	18	b1^1_587.4287_587.4296_14228.1288;b2^1_700.5127_700.5137_11780.5989;b3^1_837.5716_837.5732_40115.2217;b4^1_950.6557_950.6568_20724.0388;b5^1_1064.6986_1064.6992_20541.9849;b6^1_1201.7575_1201.7657_10511.2864;b7^1_1315.8005_1315.8036_7715.0867;b8^1_1429.8434_1429.8459_1554.9607;b9^1_1542.9274_0.0000_0.0000;b10^1_1643.9751_0.0000_0.0000;b11^1_1773.0177_0.0000_0.0000;b12^1_1860.0497_0.0000_0.0000;b1…	88.3525	35.2542	A2B2C1D1E2F1G3gfedD1E2F1G3gfedcbB5ba	0.00338436	1	0			0	Complex	0
31508	37	31507	31502	0	74.6096,0.0000	4	1030.98	1030.72	-1.02588	4118.86	4118.87	2204.77	N4H5S2	1914.09	LNGTDPIVAADSKR	n[TMT10plex]LNGTDPIVAADSK[TMT10plex]R	NORMAL	Prolow-density lipoprotein receptor-related protein 1	LRP1	Q07954	4075	138999	138.056	10	9	11	N1:[2117.1734150642(1060.6009521484375, 4358.875732421875, 2, 2119.186304296875)];N2:[2320.2528150642(774.7619018554688, 5054.2569580078125, 3, 2321.262305566406)];N2H1:[2482.3056150642(1241.677001953125, 12650.407958984375, 2, 2481.33840390625)];N2H2:[2644.3584150642(1322.6805419921875, 56100.30615234375, 2, 2643.345483984375)];N2H3:[2806.4112150642(1404.2159423828125, 74986.05444335938, 2, 2806…	10	b1^1_343.2548_343.2553_4181.4966;b2^1_457.2977_0.0000_0.0000;b3^1_514.3192_0.0000_0.0000;b4^1_615.3669_0.0000_0.0000;b5^1_730.3938_730.3962_3598.3352;b6^1_827.4466_827.4384_4605.4941;b7^1_940.5307_0.0000_0.0000;b8^1_1039.5991_0.0000_0.0000;b9^1_1110.6362_0.0000_0.0000;b10^1_1181.6733_0.0000_0.0000;b11^1_1296.7002_1296.7018_1114.3668;b12^1_1383.7323_0.0000_0.0000;b13^1_1740.9902_0.0000_0.0000;b14^…	32.0847	35.2143	A2B2C1D1E2F1G3gfedD1E2F1G3gfedcba	-0.967211	0	0			0	Complex	0
33772	37	33771	33762	0	79.7263,0.0000	3	1112.85	1112.85	0.00402832	3335.53	3335.52	2204.77	N4H5S2	1130.74	IVNVTK	n[TMT10plex]IVNVTK[TMT10plex]	NORMAL	Pseudokinase FAM20A	FAM20A	Q96MK3	287	137646	138.056	10	8	13	N1:[1333.8222840642(1334.8345947265625, 27435.35009765625, 1, 1333.8267947265624)];N2:[1536.9016840641998(769.4591064453125, 11519.8486328125, 2, 1536.902612890625)];N2H1:[1698.9544840641997(850.98779296875, 5009.5155029296875, 2, 1699.9599859375)];N2H2:[1861.0072840642(931.512451171875, 37223.48815917969, 2, 1861.00930234375)];N2H3:[2023.0600840641998(1012.5398559570312, 26842.28485107422, 2, 20…	9	b1^1_343.2548_343.2556_4312.0522;b2^1_442.3232_442.3251_2801.9397;b3^1_556.3662_556.3673_1546.7865;b4^1_655.4346_655.4384_982.3334;b5^1_756.4823_0.0000_0.0000;b6^1_1113.7401_0.0000_0.0000;y1^1_376.2763_376.2772_13849.4863;y2^1_477.3240_477.3250_4504.9248;y3^1_576.3924_576.3931_1673.9761;y4^1_690.4353_690.4342_1237.0497;y5^1_789.5037_0.0000_0.0000;y6^1_1131.7507_1131.7535_25059.1113	55.8167	35.0595	A2B2C1D1E2F1fF3fedD1E2F1G3gfedcba	0.00305832	0	0			0	Complex	0
45629	37	45628	45627	0	107.2272,0.0000	3	1216.88	1216.88	0.00292969	3647.61	3647.59	2204.77	N4H5S2	1442.82	ETFFNLSK	n[TMT10plex]ETFFNLSK[TMT10plex]	NORMAL	Protein Z-dependent protease inhibitor	SERPINA10	Q9UK55	180	97021	138.055	10	8	11	N1:[1645.8969050642(823.9573974609375, 50112.9140625, 2, 1645.899194921875)];N2:[1848.9763050641998(925.49755859375, 15814.39306640625, 2, 1848.9795171875)];N2H1:[2011.0291050642(1006.521240234375, 12002.77783203125, 2, 2011.02688046875)];N2H2:[2173.0819050642(1087.5509033203125, 37324.21875, 2, 2173.086206640625)];N2H3:[2335.1347050642(1168.5758056640625, 39222.25390625, 2, 2335.136011328125)];N…	10	b1^1_359.2134_359.2138_3047.2290;b2^1_460.2610_460.2622_1462.8711;b3^1_607.3294_607.3300_3147.4011;b4^1_754.3979_754.3949_1297.1134;b5^1_868.4408_868.4377_2827.9155;b6^1_981.5248_981.5220_1328.9604;b7^1_1068.5569_0.0000_0.0000;b8^1_1425.8148_0.0000_0.0000;y1^1_376.2763_376.2769_4144.5542;y2^1_463.3083_463.3083_3383.7148;y3^1_576.3924_576.3935_1117.3251;y4^1_690.4353_0.0000_0.0000;y5^1_837.5037_0.…	50.8054	35.0363	A2B2C1D1E2F1G3gfedD1E2F1G3gfedcba	-0.00053026	0	0			0	Complex	0
37425	37	37424	37415	0	88.1271,0.0000	3	1261.24	1260.91	-1.01147	3779.7	3779.69	2204.77	N4H5S2	1574.92	VQPFNVTQGK	n[TMT10plex]VQPFNVTQGK[TMT10plex]	NORMAL	Lysosome-associated membrane glycoprotein 2	LAMP2	P13473	356	154312	138.056	10	9	13	N1:[1777.9980180642(890.5101928710938, 38150.83044433594, 2, 1779.0047857421876)];N2:[1981.0774180642(991.5482177734375, 26564.31591796875, 2, 1981.080835546875)];N2H1:[2143.1302180642(1072.57275390625, 24263.234985351562, 2, 2143.1299078125)];N2H2:[2305.1830180642(1153.6011962890625, 155743.84716796875, 2, 2305.186792578125)];N2H3:[2467.2358180642(1234.6280517578125, 32001.653076171875, 2, 2467.…	10	b1^1_329.2392_329.2392_7349.1304;b2^1_457.2977_457.2979_13262.5187;b3^1_554.3505_0.0000_0.0000;b4^1_701.4189_0.0000_0.0000;b5^1_815.4619_815.4628_3769.1902;b6^1_914.5303_0.0000_0.0000;b7^1_1015.5779_0.0000_0.0000;b8^1_1143.6365_0.0000_0.0000;b9^1_1200.6580_0.0000_0.0000;b10^1_1557.9159_0.0000_0.0000;y1^1_376.2763_376.2765_2866.3740;y2^1_433.2977_433.2981_5132.2418;y3^1_561.3563_561.3578_2933.5798…	44.337	34.8625	A2B2C1D1E2F1fF3fedD1E2F1G3gfedcba	-0.00508564	0	0			0	Complex	0
16360	37	16359	16347	0	40.4495,0.0000	3	1080.5	1079.82	-2.0354	3236.43	3238.46	1913.68	N4H5S1	1324.78	FMRRNK	n[TMT10plex]FM[Oxidation]RRNK[TMT10plex]	NORMAL	StAR-related lipid transfer protein 8	STARD8	Q92502	559	445106	138.056	10	9	12	N1:[1527.8597496863(764.9430541992188, 103065.33862304688, 2, 1527.8705083984376)];N2:[1730.9391496862997(866.482421875, 46220.3798828125, 2, 1730.94924375)];N2H1:[1892.9919496863(948.0111694335938, 33441.699951171875, 2, 1894.0067388671876)];N2H2:[2055.0447496863(1028.536376953125, 185606.5810546875, 2, 2055.05715390625)];N2H3:[2217.0975496862998(1109.06298828125, 189342.25427246094, 2, 2216.110…	5	b1^1_377.2392_0.0000_0.0000;b2^1_524.2746_0.0000_0.0000;b3^1_680.3757_0.0000_0.0000;b4^1_836.4768_836.4848_11670.0380;b5^1_950.5197_950.5291_4970.2729;b6^1_1307.7776_1307.7795_36583.9567;y1^1_376.2763_376.2769_9306.9717;y2^1_490.3192_490.3205_3986.0615;y3^1_646.4203_0.0000_0.0000;y4^1_802.5214_0.0000_0.0000;y5^1_949.5568_0.0000_0.0000;y6^1_1325.7882_0.0000_0.0000	20.1065	34.7519	A2B2C1D1E2F1G3gfedD1E2F1fedcba	1.01479	0	0			0	Complex	0.00430293
24138	37	24137	24128	0	58.0320,0.0000	4	995.712	995.713	0.00488281	3978.82	3978.8	2204.77	N4H5S2	1774.03	KLNYTLSQGHR	n[TMT10plex]K[TMT10plex]LNYTLSQGHR	NORMAL	Aminopeptidase N	ANPEP	P15144	128	258678	138.056	10	9	14	N1:[1977.1049420642(660.3801879882812, 4873.9556884765625, 3, 1978.1171639648437)];N2:[2180.1843420642(1091.09814453125, 16740.459228515625, 2, 2180.1806890625)];N2H1:[2342.2371420642(1172.133544921875, 23324.0810546875, 2, 2342.25148984375)];N2H2:[2504.2899420641997(1252.65087890625, 115097.8369140625, 2, 2503.2861578125)];N2H3:[2666.3427420642(1333.67919921875, 147517.4306640625, 2, 2665.342798…	8	b1^1_587.4287_587.4302_6836.6543;b2^1_700.5127_700.5126_1364.2633;b3^1_814.5556_0.0000_0.0000;b4^1_977.6190_0.0000_0.0000;b5^1_1078.6667_0.0000_0.0000;b6^1_1191.7507_0.0000_0.0000;b7^1_1278.7827_0.0000_0.0000;b8^1_1406.8413_0.0000_0.0000;b9^1_1463.8628_0.0000_0.0000;b10^1_1600.9217_0.0000_0.0000;b11^1_1757.0228_0.0000_0.0000;y1^1_175.1195_175.1196_18653.4590;y2^1_312.1784_0.0000_0.0000;y3^1_369.1…	24.6732	34.685	A2B2C1D1E2F1G3gfF3fedD1E2F1fedcba	1.01222	0	0			0	Complex	0.000925069
34492	37	34491	34484	0	81.3896,0.0000	3	1256.58	1256.25	-0.973755	3765.73	3766.71	2350.83	N4H5F1S2	1415.88	TPLTANITK	n[TMT10plex]TPLTANITK[TMT10plex]	NORMAL	Immunoglobulin heavy constant alpha 2	IGHA2	P01877	205	223005	138.055	10	8	16	N1:[1618.9547540642(810.486083984375, 32872.86279296875, 2, 1618.95656796875)];N2:[1822.0341540641998(912.0244140625, 10331.644653320312, 2, 1822.033228125)];N2H1:[1984.0869540641997(993.0501708984375, 6086.704345703125, 2, 1984.084741796875)];N2H2:[2146.1397540642(1074.078369140625, 21966.814453125, 2, 2146.14113828125)];N2H2F1:[2292.1976540642(1147.1087646484375, 43665.95703125, 2, 2292.2019292…	13	b1^1_331.2184_331.2187_20035.8640;b2^1_428.2712_0.0000_0.0000;b3^1_541.3553_541.3557_5007.9351;b4^1_642.4029_642.4057_4270.4702;b5^1_713.4401_713.4415_5480.9237;b6^1_827.4830_827.4869_2331.6454;b7^1_940.5670_940.5685_5603.8372;b8^1_1041.6147_0.0000_0.0000;b9^1_1398.8726_0.0000_0.0000;y1^1_376.2763_376.2768_11983.2578;y2^1_477.3240_477.3242_10093.2705;y3^1_590.4080_590.4093_3071.1118;y4^1_704.4509…	82.8366	34.3464	A2B2C1D1E2F1G3gfedD1E2F1G3gfedcbB5ba	0.0018139	1	0			0	Complex	0
25386	37	25385	25373	0	60.8330,0.0000	4	1190.35	1190.34	-0.0078125	4757.34	4757.32	2059.73	N4H5F1S1	2697.59	KLHINHNNLTESVGPLPK	n[TMT10plex]K[TMT10plex]LHINHNNLTESVGPLPK[TMT10plex]	NORMAL	Lumican	LUM	P51884	127	472392	138.056	10	9	16	N1:[2900.6692480642005(968.2337036132812, 148279.23205566406, 3, 2901.6777108398437)];N2:[3103.7486480642006(1035.927490234375, 45965.44982910156, 3, 3104.759070703125)];N2H1:[3265.8014480642005(1089.610595703125, 58412.734130859375, 3, 3265.808387109375)];N2H2:[3427.8542480642004(1143.29541015625, 145319.26928710938, 3, 3426.86283046875)];N2H2F1:[3573.9121480642007(1192.31591796875, 170351.70068…	17	b1^1_587.4287_587.4298_22693.8359;b2^1_700.5127_700.5143_14790.2874;b3^1_837.5716_837.5736_61421.2446;b4^1_950.6557_950.6578_31561.2543;b5^1_1064.6986_1064.7010_30697.0240;b6^1_1201.7575_1201.7637_16204.7134;b7^1_1315.8005_1315.7997_13073.5503;b8^1_1429.8434_1429.8442_9155.2133;b9^1_1542.9274_1542.9264_2206.0044;b10^1_1643.9751_0.0000_0.0000;b11^1_1773.0177_0.0000_0.0000;b12^1_1860.0497_0.0000_0.…	84.4217	34.3135	A2B2C1D1E2F1G3gfedD1E2F1fedcbB5ba	0.00143123	1	0			0	Complex	0
34118	37	34117	34114	0	80.5309,0.0000	3	1215.22	1215.21	-0.0454102	3642.59	3642.6	2204.77	N4H5S2	1437.82	AASNFTEIK	n[TMT10plex]AASNFTEIK[TMT10plex]	NORMAL	Sortilin-related receptor	SORL1	Q92673	1706	105572	138.056	10	9	10	N1:[1640.9027190642(821.459228515625, 37477.98779296875, 2, 1640.90285703125)];N2H1:[2006.0349190642(1004.0264892578125, 7697.5074462890625, 2, 2006.037378515625)];N2H2:[2168.0877190642(1085.0548095703125, 28289.6982421875, 2, 2168.094019140625)];N2H3:[2330.1405190642(1166.0791015625, 25501.04931640625, 2, 2330.142603125)];N3H3:[2533.2199190642(1267.1148681640625, 140609.544921875, 2, 2532.214136…	9	b1^1_301.2079_301.2077_1403.7079;b2^1_372.2450_372.2456_1261.9279;b3^1_459.2770_0.0000_0.0000;b4^1_573.3199_0.0000_0.0000;b5^1_720.3884_0.0000_0.0000;b6^1_821.4360_0.0000_0.0000;b7^1_950.4786_950.4805_1411.4098;b8^1_1063.5627_0.0000_0.0000;b9^1_1420.8206_0.0000_0.0000;y1^1_376.2763_376.2769_13516.6748;y2^1_489.3603_489.3617_2777.4268;y3^1_618.4029_618.4034_915.8063;y4^1_719.4506_719.4514_884.8867…	36.0876	34.1927	A2B2C1D1E2F1G3gfedD1E2F1G3gfedcba	0.000137967	0	0			0	Complex	0
33735	37	33734	33723	0	79.6371,0.0000	3	1112.85	1112.85	-0.0183105	3335.52	3335.52	2204.77	N4H5S2	1130.74	IVNVTK	n[TMT10plex]IVNVTK[TMT10plex]	NORMAL	Pseudokinase FAM20A	FAM20A	Q96MK3	287	144015	138.056	10	9	11	N1:[1333.8222840642(667.9196166992188, 27023.939208984375, 2, 1333.8236333984376)];N2:[1536.9016840641998(769.4602661132812, 12458.6171875, 2, 1536.9049322265626)];N2H1:[1698.9544840641997(1699.9669189453125, 3955.141357421875, 1, 1698.9591189453124)];N2H2:[1861.0072840642(931.5133666992188, 37117.69091796875, 2, 1861.0111333984376)];N2H3:[2023.0600840641998(1012.53955078125, 28374.337524414062, …	9	b1^1_343.2548_343.2556_4632.8579;b2^1_442.3232_442.3239_4613.7046;b3^1_556.3662_556.3674_1124.7062;b4^1_655.4346_655.4358_1088.8292;b5^1_756.4823_0.0000_0.0000;b6^1_1113.7401_0.0000_0.0000;y1^1_376.2763_376.2767_10250.0654;y2^1_477.3240_477.3247_7030.2373;y3^1_576.3924_576.3948_3032.7456;y4^1_690.4353_690.4380_1172.2411;y5^1_789.5037_0.0000_0.0000;y6^1_1131.7507_1131.7526_36030.1819	56.8866	34.1139	A2B2C1D1E2F1G3gfedD1E2F1G3gfedcba	0.00134933	0	0			0	Complex	0
39452	37	39451	39450	0	92.8032,0.0000	3	1220.87	1220.87	0.0183105	3659.6	3659.58	2204.77	N4H5S2	1454.81	VYVYALNQTR	n[TMT10plex]VYVYALNQTR	NORMAL	Integrin alpha-1	ITGA1	P56199	532	162157	138.055	10	8	12	N1:[1657.8878500642(829.9530639648438, 49602.67614746094, 2, 1657.8905279296876)];N2:[1860.9672500641998(931.4939575195312, 21313.16534423828, 2, 1860.9723150390626)];N2H1:[2023.0200500642(1012.5184936523438, 15222.684326171875, 2, 2023.0213873046876)];N2H2:[2185.0728500642(1093.544677734375, 46831.82177734375, 2, 2185.07375546875)];N2H3:[2347.1256500642(1174.0697021484375, 34112.89904785156, 2, …	9	b1^1_329.2392_329.2390_4793.9067;b2^1_492.3025_492.3029_5822.7653;b3^1_591.3709_591.3704_4582.0977;b4^1_754.4342_754.4356_7098.4126;b5^1_825.4714_825.4733_8273.2922;b6^1_938.5554_938.5526_2548.2153;b7^1_1052.5983_1052.5963_1055.4065;b8^1_1180.6569_0.0000_0.0000;b9^1_1281.7046_0.0000_0.0000;b10^1_1437.8057_0.0000_0.0000;y1^1_175.1195_175.1196_1355.0216;y2^1_276.1672_0.0000_0.0000;y3^1_404.2258_0.0…	35.046	33.9322	A2B2C1D1E2F1fF3fedD1E2F1G3gfedcba	-0.00172917	0	0			0	Complex	0
29733	37	29732	29731	0	70.5779,0.0000	3	1020.17	1020.17	0.00128174	3057.48	3057.46	892.317	N2H3	2165.15	NRTLMPNTTLTYDIQR	n[TMT10plex]NRTLMPNTTLTYDIQR	NORMAL	Glutamate receptor ionotropic, kainate 1	GRIK1	P39086	68	2.55155e+06	138.056	10	8	6	N1:[2368.2259710642(1184.6251220703125, 1473926.662109375, 2, 2367.234644140625)];N2:[2571.3053710642002(1287.121337890625, 5074.4384765625, 2, 2572.22707578125)];N2H1:[2733.3581710642(1368.1475830078125, 434344.5947265625, 2, 2734.279566015625)];N2H2:[2895.4109710642(1448.721435546875, 10460.209228515625, 2, 2895.42727109375)];N2H3:[3057.4637710642(1020.4806518554688, 143205.2412109375, 3, 3058.…	9	b1^1_344.2137_0.0000_0.0000;b2^1_500.3148_0.0000_0.0000;b3^1_601.3625_0.0000_0.0000;b4^1_714.4465_0.0000_0.0000;b5^1_845.4870_0.0000_0.0000;b6^1_942.5398_0.0000_0.0000;b7^1_1056.5827_1056.5660_2951.2605;b8^1_1157.6304_0.0000_0.0000;b9^1_1258.6781_0.0000_0.0000;b10^1_1371.7621_0.0000_0.0000;b11^1_1472.8098_0.0000_0.0000;b12^1_1635.8731_0.0000_0.0000;b13^1_1750.9001_1750.8918_14966.3115;b14^1_1863.…	27.2153	33.5079	A2B2C1D1dD1dcba	-0.991327	0	0			0	Unknow	0.000952381
36488	37	36487	36483	0	85.9672,0.0000	3	1188.87	1188.87	-0.0106201	3563.58	3563.59	2204.77	N4H5S2	1358.82	LNLTTDPK	n[TMT10plex]LNLTTDPK[TMT10plex]	NORMAL	Golgi apparatus protein 1	GLG1	Q92896	165	122994	138.056	10	8	11	N1:[1561.8969050642(781.9563598632812, 24948.7099609375, 2, 1561.8971197265626)];N2:[1764.9763050641998(884.0, 5810.501708984375, 2, 1765.9844)];N2H1:[1927.0291050642(964.526611328125, 10247.69873046875, 2, 1927.03762265625)];N2H2:[2089.0819050642(1045.549072265625, 26490.168579101562, 2, 2089.08254453125)];N2H3:[2251.1347050642(1126.57568359375, 32546.255859375, 2, 2251.1357671875)];N4H4:[2819.3…	7	b1^1_343.2548_343.2548_5325.3091;b2^1_457.2977_457.2979_2799.6968;b3^1_570.3818_0.0000_0.0000;b4^1_671.4295_0.0000_0.0000;b5^1_772.4772_0.0000_0.0000;b6^1_887.5041_887.5037_7037.7386;b7^1_984.5569_0.0000_0.0000;b8^1_1341.8148_0.0000_0.0000;y1^1_376.2763_376.2767_4822.4790;y2^1_473.3290_473.3297_70807.7311;y3^1_588.3560_0.0000_0.0000;y4^1_689.4037_0.0000_0.0000;y5^1_790.4513_0.0000_0.0000;y6^1_903…	28.0552	33.4301	A2B2C1D1E2F1G3gfedD1E2F1G3gfedcba	0.000214662	0	0			0	Complex	0
43232	37	43231	43230	0	101.6621,0.0000	3	1294.92	1294.92	0.00622559	3881.75	3881.72	2059.73	N4H5F1S1	1821.99	MIENGSLSFLPTLR	n[TMT10plex]M[Oxidation]IENGSLSFLPTLR	NORMAL	Biglycan	BGN	P21810	270	196799	138.056	10	8	15	N1:[2025.0655546862997(1013.54150390625, 38707.552490234375, 2, 2025.0674078125)];N2:[2228.1449546862996(1115.0836181640625, 10271.399658203125, 2, 2228.151636328125)];N2H1:[2390.1977546862995(1196.105224609375, 4224.2442626953125, 2, 2390.19484921875)];N2H2:[2552.2505546862994(1277.1336669921875, 16259.35107421875, 2, 2552.251733984375)];N2H2F1:[2698.3084546862997(1350.1669921875, 40659.18066406…	8	b1^1_377.2062_377.2069_2948.7571;b2^1_490.2902_0.0000_0.0000;b3^1_619.3328_0.0000_0.0000;b4^1_733.3757_0.0000_0.0000;b5^1_790.3972_0.0000_0.0000;b6^1_877.4292_0.0000_0.0000;b7^1_990.5133_0.0000_0.0000;b8^1_1077.5453_0.0000_0.0000;b9^1_1224.6137_0.0000_0.0000;b10^1_1337.6978_0.0000_0.0000;b11^1_1434.7506_0.0000_0.0000;b12^1_1535.7982_0.0000_0.0000;b13^1_1648.8823_0.0000_0.0000;b14^1_1804.9834_0.00…	18.5159	33.4117	A2B2C1D1E2F1G3gfedD1E2F1fedcbB5ba	0.00185313	1	0			0	Complex	0.0058873
35780	37	35779	35774	0	84.3333,0.0000	3	1103.16	1103.16	-0.00292969	3306.45	3306.44	2204.77	N4H5S2	1101.67	ALSNISLR	n[TMT10plex]ALSNISLR	NORMAL	Plexin-B2	PLXNB2	O15031	127	142167	138.056	10	7	10	N1:[1304.7502920642(1305.762451171875, 20011.71923828125, 1, 1304.754651171875)];N2H1:[1669.8824920642(1671.8966064453125, 3215.01171875, 1, 1670.8888064453124)];N2H2:[1831.9352920642(1832.9464111328125, 22662.905029296875, 1, 1831.9386111328124)];N2H3:[1993.9880920642(1995.00146484375, 27153.27880859375, 1, 1993.99366484375)];N4H4:[2562.1996920642(1282.1080322265625, 23921.0439453125, 2, 2562.20…	6	b1^1_301.2079_301.2077_849.5598;b2^1_414.2919_414.2917_1068.0273;b3^1_501.3240_501.3218_1055.3126;b4^1_615.3669_615.3669_854.5364;b5^1_728.4510_0.0000_0.0000;b6^1_815.4830_0.0000_0.0000;b7^1_928.5670_0.0000_0.0000;b8^1_1084.6682_0.0000_0.0000;y1^1_175.1195_175.1193_5196.8901;y2^1_288.2036_0.0000_0.0000;y3^1_375.2356_0.0000_0.0000;y4^1_488.3197_0.0000_0.0000;y5^1_602.3626_0.0000_0.0000;y6^1_689.39…	17.5089	33.1636	A2B2C1D1E2F1G3gfedD1E2F1G3gfedcba	0.00131985	0	0			0	Complex	0.00735294
28016	37	28015	28007	0	66.7044,0.0000	4	1263.37	1263.37	0.0078125	5049.45	5048.42	2350.83	N4H5F1S2	2697.59	KLHINHNNLTESVGPLPK	n[TMT10plex]K[TMT10plex]LHINHNNLTESVGPLPK[TMT10plex]	NORMAL	Lumican	LUM	P51884	127	194765	138.056	10	9	18	N1:[2900.6692480642005(968.2340698242188, 68050.92724609375, 3, 2901.678809472656)];N2:[3103.7486480642006(1035.5946044921875, 23228.480712890625, 3, 3103.7604134765625)];N2H1:[3265.8014480642005(1089.6092529296875, 19787.5029296875, 3, 3265.8043587890625)];N2H2:[3427.8542480642004(1143.298583984375, 53271.396484375, 3, 3426.872351953125)];N2H2F1:[3573.9121480642007(1191.9793701171875, 96667.1347…	18	b1^1_587.4287_587.4288_10381.8896;b2^1_700.5127_700.5147_7738.1528;b3^1_837.5716_837.5728_26720.3743;b4^1_950.6557_950.6566_13297.5054;b5^1_1064.6986_1064.7017_12374.1533;b6^1_1201.7575_1201.7688_6402.0363;b7^1_1315.8005_1315.7971_3838.6404;b8^1_1429.8434_1429.8369_2637.1216;b9^1_1542.9274_1542.9296_1369.5178;b10^1_1643.9751_0.0000_0.0000;b11^1_1773.0177_0.0000_0.0000;b12^1_1860.0497_0.0000_0.000…	86.2015	33.1588	A2B2C1D1E2F1fF3fedD1E2F1G3gfedcbB5ba	1.0068	1	0			0	Complex	0
43349	37	43348	43347	0	101.9302,0.0000	3	1294.92	1294.92	-0.0113525	3881.73	3881.72	2059.73	N4H5F1S1	1821.99	MIENGSLSFLPTLR	n[TMT10plex]M[Oxidation]IENGSLSFLPTLR	NORMAL	Biglycan	BGN	P21810	270	200155	138.056	10	8	16	N1:[2025.0655546862997(1013.5410766601562, 40184.49169921875, 2, 2025.0665533203126)];N2:[2228.1449546862996(1115.0833740234375, 10887.712280273438, 2, 2228.151148046875)];N2H1:[2390.1977546862995(1196.6134033203125, 6933.3154296875, 2, 2391.211206640625)];N2H2:[2552.2505546862994(1277.139404296875, 25676.130126953125, 2, 2552.26320859375)];N2H2F1:[2698.3084546862997(1350.162841796875, 42814.3349…	9	b1^1_377.2062_377.2063_2742.6833;b2^1_490.2902_0.0000_0.0000;b3^1_619.3328_0.0000_0.0000;b4^1_733.3757_0.0000_0.0000;b5^1_790.3972_0.0000_0.0000;b6^1_877.4292_0.0000_0.0000;b7^1_990.5133_0.0000_0.0000;b8^1_1077.5453_0.0000_0.0000;b9^1_1224.6137_0.0000_0.0000;b10^1_1337.6978_0.0000_0.0000;b11^1_1434.7506_0.0000_0.0000;b12^1_1535.7982_0.0000_0.0000;b13^1_1648.8823_0.0000_0.0000;b14^1_1804.9834_0.00…	23.536	33.1566	A2B2C1D1E2F1fF3fedD1E2F1fedcbB5ba	0.000253712	1	0			0	Complex	0.00182315
41392	37	41391	41390	0	97.3226,0.0000	3	1204.54	1204.54	-0.00732422	3610.6	3610.59	2204.77	N4H5S2	1405.82	NATVVWMK	n[TMT10plex]NATVVWMK[TMT10plex]	NORMAL	CD166 antigen	ALCAM	Q13740	361	98333	138.056	10	7	10	N1:[1608.8951320642(805.45703125, 25820.533203125, 2, 1608.8984625)];N2:[1811.9745320641998(906.9938354492188, 11511.35986328125, 2, 1811.9720708984376)];N2H1:[1974.0273320642(988.0205688476562, 13328.041015625, 2, 1974.0255376953126)];N2H2:[2136.0801320642(1069.0491943359375, 38519.75048828125, 2, 2136.082788671875)];N2H3:[2298.1329320642(1150.0738525390625, 32619.84912109375, 2, 2298.1321050781…	8	b1^1_344.2137_0.0000_0.0000;b2^1_415.2508_0.0000_0.0000;b3^1_516.2985_0.0000_0.0000;b4^1_615.3669_615.3677_1057.9744;b5^1_714.4353_714.4353_1453.1737;b6^1_900.5146_0.0000_0.0000;b7^1_1031.5551_0.0000_0.0000;b8^1_1388.8130_0.0000_0.0000;y1^1_376.2763_376.2762_6438.7812;y2^1_507.3168_507.3171_3515.8376;y3^1_693.3961_693.3969_15468.8225;y4^1_792.4645_792.4637_6974.0730;y5^1_891.5329_891.5333_2692.78…	34.8591	32.6546	A2B2C1D1E2F1G3gfedD1E2F1G3gfedcba	0.00333044	0	0			0	Complex	0
25619	37	25618	25610	0	61.3471,0.0000	4	948.194	948.192	-0.00610352	3788.74	3786.71	1995.73	N6H3S1	1790.98	VYHADCLNLTK	n[TMT10plex]VYHADC[Carbamidomethyl]LNLTK[TMT10plex]	NORMAL	Histone-lysine N-methyltransferase, H3 lysine-36 and H4 lysine-20 specific	NSD1	Q96L73	2148	256172	204.087	10	9	11	N1:[1994.0548797877998(999.0478515625, 76921.814453125, 2, 1996.080103125)];N2:[2197.1342797877996(1100.1029052734375, 14115.67578125, 2, 2198.190210546875)];N2H1:[2359.1870797877996(1181.614013671875, 18083.59716796875, 2, 2361.21242734375)];N2H2:[2521.2398797877995(1262.1392822265625, 124552.82568359375, 2, 2522.262964453125)];N2H3:[2683.2926797878(1343.1685791015625, 179499.9248046875, 2, 2684…	6	b1^1_329.2392_329.2392_9778.8555;b2^1_492.3025_492.3031_20012.8063;b3^1_629.3614_0.0000_0.0000;b4^1_700.3985_0.0000_0.0000;b5^1_815.4255_0.0000_0.0000;b6^1_975.4561_0.0000_0.0000;b7^1_1088.5402_0.0000_0.0000;b8^1_1202.5831_0.0000_0.0000;b9^1_1315.6672_0.0000_0.0000;b10^1_1416.7148_0.0000_0.0000;b11^1_1773.9727_0.0000_0.0000;y1^1_376.2763_376.2771_17841.5781;y2^1_477.3240_477.3249_9818.3524;y3^1_5…	16.4647	32.2151	A2B2C1D1E2F2G3gfedD1E2F2fedcba	2.02522	0	0			0	Complex	0.00870942
39885	37	39884	39883	0	93.8054,0.0000	4	1282.58	1282.58	-0.0161133	5126.28	5126.27	2204.77	N4H5S2	2921.5	GPSTPLPEDPNWNVTEFHTTPK	n[TMT10plex]GPSTPLPEDPNWNVTEFHTTPK[TMT10plex]	NORMAL	Aminopeptidase N	ANPEP	P15144	265	90175.1	138.056	10	7	10	N1:[3124.5759110642007(1042.53515625, 129373.88012695312, 3, 3124.58206875)];N2:[3327.6553110642008(1110.22705078125, 19132.62841796875, 3, 3327.65775234375)];N2H1:[3489.7081110642007(1164.5819091796875, 13487.716796875, 3, 3490.7223275390625)];N2H2:[3651.7609110642006(1218.2598876953125, 33829.60876464844, 3, 3651.7562630859375)];N2H3:[3813.8137110642006(1272.277587890625, 38144.103271484375, 3,…	17	b1^1_287.1922_287.1924_3139.7908;b2^1_384.2450_0.0000_0.0000;b3^1_471.2770_471.2776_3542.6887;b4^1_572.3247_572.3251_17661.1809;b5^1_669.3775_0.0000_0.0000;b6^1_782.4615_782.4630_25873.8303;b7^1_879.5143_0.0000_0.0000;b8^1_1008.5569_1008.5552_5551.1692;b9^1_1123.5838_1123.5867_46466.9370;b10^1_1220.6366_0.0000_0.0000;b11^1_1334.6795_1334.6812_4014.2642;b12^1_1520.7588_0.0000_0.0000;b13^1_1634.801…	60.0135	32.1806	A2B2C1D1E2F1G3gfedD1E2F1G3gfedcba	0.000285811	0	0			0	Complex	0
38256	37	38255	38252	0	90.0438,0.0000	3	1138.51	1137.84	-1.98853	3410.51	3410.49	2204.77	N4H5S2	1205.72	NITSWK	n[TMT10plex]NITSWK[TMT10plex]	NORMAL	Heparan sulfate 2-O-sulfotransferase 1	HS2ST1	Q7LGA3	127	98687.9	138.056	10	8	11	N1:[1408.7967970642(1409.805419921875, 17136.237915039062, 1, 1408.797619921875)];N2:[1611.8761970642(806.9470825195312, 7569.77001953125, 2, 1611.8785650390626)];N2H1:[1773.9289970641998(1774.9471435546875, 1171.7469482421875, 1, 1773.9393435546874)];N2H2:[1935.9817970642(969.0001220703125, 28361.583374023438, 2, 1935.984644140625)];N2H3:[2098.0345970642(1050.02734375, 24445.234008789062, 2, 209…	6	b1^1_344.2137_0.0000_0.0000;b2^1_457.2977_0.0000_0.0000;b3^1_558.3454_0.0000_0.0000;b4^1_645.3775_645.3845_1359.9128;b5^1_831.4568_0.0000_0.0000;b6^1_1188.7147_0.0000_0.0000;y1^1_376.2763_376.2766_5169.1050;y2^1_562.3556_562.3554_1282.0295;y3^1_649.3876_649.3898_1211.0764;y4^1_750.4353_750.4359_2281.2040;y5^1_863.5194_0.0000_0.0000;y6^1_1206.7252_1206.7279_15624.7333	24.7005	32.0293	A2B2C1D1E2F1G3gfedD1E2F1G3gfedcba	0.000822858	0	0			0	Complex	0.000925926
22626	37	22625	22614	0	54.5912,0.0000	3	895.603	895.729	0.376282	2684.16	2684.15	1298.48	N4H3	1385.68	EEQFNSTFR	n[TMT10plex]EEQFNSTFR	NORMAL	Immunoglobulin heavy constant gamma 2	IGHG2	P01859	176	154330	128.129	10	8	6	N1:[1588.7572280642(795.3875732421875, 42620.13525390625, 2, 1588.759546484375)];N2:[1791.8366280641999(897.4282836914062, 16886.83642578125, 2, 1792.8409673828126)];N2H1:[1953.8894280641998(977.9552001953125, 37765.83056640625, 2, 1953.894800390625)];N2H2:[2115.9422280642(1058.4810791015625, 83726.15551757812, 2, 2114.946558203125)];N2H3:[2277.9950280641997(1140.0078125, 71992.408203125, 2, 2278…	7	b1^1_359.2134_359.2139_3222.9377;b2^1_488.2559_488.2578_4417.9775;b3^1_616.3145_616.3159_2908.6956;b4^1_763.3829_763.3873_3752.7495;b5^1_877.4259_877.4259_2994.7980;b6^1_964.4579_0.0000_0.0000;b7^1_1065.5056_0.0000_0.0000;b8^1_1212.5740_0.0000_0.0000;b9^1_1368.6751_0.0000_0.0000;y1^1_175.1195_175.1197_17951.7909;y2^1_322.1879_0.0000_0.0000;y3^1_423.2356_0.0000_0.0000;y4^1_510.2676_0.0000_0.0000;y…	24.5116	31.8485	A2B2C1D1E2edD1E2edcba	0.00231842	0	0			0	Complex	0.000921659
30992	37	30991	30980	0	73.4302,0.0000	4	1174.05	1174.06	0.0146484	4692.19	4691.16	2350.83	N4H5F1S2	2340.33	LHINHNNLTESVGPLPK	n[TMT10plex]LHINHNNLTESVGPLPK[TMT10plex]	NORMAL	Lumican	LUM	P51884	127	137014	138.056	10	9	17	N1:[2543.4113530642003(1272.7159423828125, 53799.64501953125, 2, 2543.416284765625)];N2:[2746.4907530642004(916.8399658203125, 10803.420166015625, 3, 2747.4964974609375)];N2H1:[2908.5435530642003(970.8557739257812, 11490.024291992188, 3, 2909.5439217773437)];N2H2:[3070.5963530642002(1024.542236328125, 41711.26745605469, 3, 3070.603308984375)];N2H2F1:[3216.6542530642(1609.33544921875, 56124.756469…	18	b1^1_343.2548_343.2550_1507.7393;b2^1_480.3137_480.3140_8343.3972;b3^1_593.3978_593.3979_6779.4565;b4^1_707.4407_707.4404_4812.1147;b5^1_844.4996_844.5009_4785.4977;b6^1_958.5426_958.5445_2514.6632;b7^1_1072.5855_1072.5875_1630.4314;b8^1_1185.6696_1185.6609_1260.3617;b9^1_1286.7172_0.0000_0.0000;b10^1_1415.7598_0.0000_0.0000;b11^1_1502.7919_0.0000_0.0000;b12^1_1601.8603_1601.8348_1084.4147;b13^1_…	83.8858	31.6164	A2B2C1D1E2F1G3gfedD1E2F1G3gfedcbB5ba	0.0049317	1	0			0	Complex	0
27767	37	27766	27760	0	66.1481,0.0000	4	1101.03	1101.03	0.0229492	4400.09	4400.07	2059.73	N4H5F1S1	2340.33	LHINHNNLTESVGPLPK	n[TMT10plex]LHINHNNLTESVGPLPK[TMT10plex]	NORMAL	Lumican	LUM	P51884	127	428519	138.056	10	9	20	N1:[2543.4113530642003(1272.2117919921875, 170785.6494140625, 2, 2542.407983984375)];N2:[2746.4907530642004(916.8419799804688, 27130.62060546875, 3, 2747.502539941406)];N2H1:[2908.5435530642003(970.8604125976562, 25159.38623046875, 3, 2909.5578377929687)];N2H2:[3070.5963530642002(1024.207275390625, 102992.77746582031, 3, 3069.598426171875)];N2H2F1:[3216.6542530642(1608.824462890625, 127886.048828…	23	b1^1_343.2548_343.2554_15266.3253;b2^1_480.3137_480.3145_29291.6436;b3^1_593.3978_593.3980_22648.1284;b4^1_707.4407_707.4426_22291.7637;b5^1_844.4996_844.5018_22371.6348;b6^1_958.5426_958.5442_16208.9937;b7^1_1072.5855_1072.5916_9479.6348;b8^1_1185.6696_1185.6777_5935.1055;b9^1_1286.7172_0.0000_0.0000;b10^1_1415.7598_1415.7489_4398.0536;b11^1_1502.7919_1502.8000_1333.1165;b12^1_1601.8603_1601.845…	149.551	31.5643	A2B2C1D1E2F1G3gfedD2dD1E1edcbB5ba	-1.00337	1	1			0	Hybrid	0
23751	37	23750	23741	0	57.1505,0.0000	3	1195.89	1195.89	-0.00585938	3584.65	3585.66	1938.71	N5H3F1S1	1646.95	KNESLWSVAR	n[TMT10plex]K[TMT10plex]NESLWSVAR	NORMAL	Glycerol-3-phosphate acyltransferase 1, mitochondrial	GPAM	Q9HCL2	375	103141	204.087	10	7	14	N1:[1850.0303790642(925.527587890625, 16366.75439453125, 2, 1849.03957578125)];N2:[2053.1097790641998(1027.0662841796875, 6968.3892822265625, 2, 2052.116968359375)];N2H1:[2215.1625790641997(1108.092041015625, 2658.190185546875, 2, 2214.16848203125)];N2H2:[2377.2153790641996(1189.1231689453125, 18684.64013671875, 2, 2376.230737890625)];N2H2F1:[2523.2732790642(1262.1480712890625, 31918.14453125, 2,…	6	b1^1_587.4287_0.0000_0.0000;b2^1_701.4716_0.0000_0.0000;b3^1_830.5142_0.0000_0.0000;b4^1_917.5462_0.0000_0.0000;b5^1_1030.6303_0.0000_0.0000;b6^1_1216.7096_0.0000_0.0000;b7^1_1303.7416_0.0000_0.0000;b8^1_1402.8100_0.0000_0.0000;b9^1_1473.8471_0.0000_0.0000;b10^1_1629.9482_1629.9386_5772.0273;y1^1_175.1195_175.1195_4080.7271;y2^1_246.1566_0.0000_0.0000;y3^1_345.2250_0.0000_0.0000;y4^1_432.2571_0.0…	16.5108	31.2054	A2B2C1D1E2F2G3gfedD1E2edcbB5ba	-0.990803	1	0			0	Complex	0.00875099
40590	37	40589	40588	0	95.4375,0.0000	3	1302.62	1302.61	-0.0256348	3904.8	3903.8	2059.73	N4H5F1S1	1844.07	EVNDTLLVNELK	n[TMT10plex]EVNDTLLVNELK[TMT10plex]	NORMAL	Periostin	POSTN	Q15063	599	53523.8	138.056	6	7	15	N1:[2047.1454680641998(1024.5831298828125, 15201.233154296875, 2, 2047.150659765625)];N2:[2250.2248680641997(1126.1207275390625, 3442.6668090820312, 2, 2250.225855078125)];N2H1:[2412.2776680641996(1207.14013671875, 3177.1737670898438, 2, 2412.2646734375)];N2H2:[2574.3304680641995(1288.1707763671875, 8930.209716796875, 2, 2574.325952734375)];N2H2F1:[2720.3883680641998(1361.202392578125, 19492.6425…	10	b1^1_359.2134_359.2150_931.5513;b2^1_458.2818_458.2826_1505.1456;b3^1_572.3247_0.0000_0.0000;b4^1_687.3516_0.0000_0.0000;b5^1_788.3993_0.0000_0.0000;b6^1_901.4834_0.0000_0.0000;b7^1_1014.5674_0.0000_0.0000;b8^1_1113.6359_1113.6394_1094.8351;b9^1_1227.6788_0.0000_0.0000;b10^1_1356.7214_0.0000_0.0000;b11^1_1469.8054_0.0000_0.0000;b12^1_1827.0633_0.0000_0.0000;y1^1_376.2763_376.2774_3547.3213;y2^1_4…	33.1757	31.0941	A2B2C1D1E2F1G3gfedD1E2F1fedcbB5ba	0.0051917	1	0			0	Complex	0
27609	37	27608	27605	0	65.8036,0.0000	3	744.367	744.367	0.00183105	2230.08	2230.07	892.317	N2H3	1337.75	GSLSYLNVTR	n[TMT10plex]GSLSYLNVTR	NORMAL	Cathepsin D	CTSD	P07339	263	2.55834e+06	771.425	10	7	5	N1:[1540.8299990642(771.4267578125, 10985858.5625, 2, 1540.837915625)];N2:[1743.9093990641998(872.9662475585938, 2502089.2421875, 2, 1743.9168951171876)];N2H1:[1905.9621990642(953.9931640625, 2093421.4921875, 2, 1905.970728125)];N2H2:[2068.0149990642(1034.51708984375, 868782.1484375, 2, 2067.0185796875)];pep:[1337.7505990641998(669.8850708007812, 189621.04296875, 2, 1337.7545416015626)];	14	b1^1_287.1922_287.1928_31246.8340;b2^1_374.2242_374.2253_61898.8125;b3^1_487.3083_487.3095_58182.6973;b4^1_574.3403_574.3427_113328.7014;b5^1_737.4037_737.4060_169116.1227;b6^1_850.4877_850.4911_110800.6016;b7^1_964.5307_964.5337_114763.6982;b8^1_1063.5991_1063.6023_45971.6475;b9^1_1164.6468_0.0000_0.0000;b10^1_1320.7479_1320.7358_84790.1372;y1^1_175.1195_175.1198_153791.0449;y2^1_276.1672_276.16…	108.579	31.0544	A2B2C1D1dD1dcba	0.00750181	0	0			0	Unknow	0
36140	37	36139	36129	0	85.1641,0.0000	3	1177.87	1177.88	0.0153809	3530.61	3530.6	1444.53	N4H3F1	2086.06	VDLEDFENNTAYAK	n[TMT10plex]VDLEDFENNTAYAK[TMT10plex]	NORMAL	Microfibril-associated glycoprotein 4	MFAP4	P55083	137	170694	138.056	10	9	12	N1:[2289.1418400642(1145.5806884765625, 362474.9697265625, 2, 2289.145776953125)];N2:[2492.2212400642(1247.1201171875, 64233.12451171875, 2, 2492.224634375)];N2H1:[2654.2740400642(1328.146484375, 54373.18542480469, 2, 2654.27736875)];N2H2:[2816.3268400642(1409.174560546875, 129763.2099609375, 2, 2816.33352109375)];N2H2F1:[2962.3847400642(1481.6954345703125, 62084.74755859375, 2, 2961.375269140625…	21	b1^1_329.2392_329.2395_9228.0970;b2^1_444.2661_444.2667_29065.5605;b3^1_557.3502_557.3522_5859.2689;b4^1_686.3928_686.3934_10800.5212;b5^1_801.4197_801.4210_36595.9490;b6^1_948.4881_948.4944_16165.4863;b7^1_1077.5307_1077.5341_14143.9272;b8^1_1191.5736_1191.5714_6144.3350;b9^1_1305.6166_1305.6221_1519.9777;b10^1_1406.6643_1406.6804_1394.2200;b11^1_1477.7014_0.0000_0.0000;b12^1_1640.7647_1640.7676…	141.089	30.8667	A2B2C1D1E2edD1E2edcbB5ba	-0.0014467	1	0			0	Complex	0
27703	37	27702	27690	0	66.0083,0.0000	4	1101.03	1101.03	0.0078125	4400.08	4400.07	2059.73	N4H5F1S1	2340.33	LHINHNNLTESVGPLPK	n[TMT10plex]LHINHNNLTESVGPLPK[TMT10plex]	NORMAL	Lumican	LUM	P51884	127	383588	138.056	10	9	16	N1:[2543.4113530642003(1272.2142333984375, 140973.22436523438, 2, 2542.412866796875)];N2:[2746.4907530642004(916.8402709960938, 18583.583923339844, 3, 2747.497412988281)];N2H1:[2908.5435530642003(970.8583984375, 23449.92138671875, 3, 2909.5517953125)];N2H2:[3070.5963530642002(1024.5416259765625, 83254.31945800781, 3, 3070.6014779296875)];N2H2F1:[3216.6542530642(1609.3402099609375, 114406.90283203…	19	b1^1_343.2548_343.2551_12075.5635;b2^1_480.3137_480.3148_26310.1870;b3^1_593.3978_593.3985_19150.3960;b4^1_707.4407_707.4424_17638.7090;b5^1_844.4996_844.5016_15598.1460;b6^1_958.5426_958.5448_14428.7185;b7^1_1072.5855_1072.5862_7284.1517;b8^1_1185.6696_1185.6720_3076.8516;b9^1_1286.7172_0.0000_0.0000;b10^1_1415.7598_1415.7621_1199.7103;b11^1_1502.7919_0.0000_0.0000;b12^1_1601.8603_1601.8561_3319…	104.501	30.6361	A2B2C1D1E2F1G3gfedD1E2F1fedcbB5ba	-0.998486	1	0			0	Complex	0
13560	37	13559	13549	0	34.0742,0.0000	3	1049.49	1049.49	-0.000366211	3145.45	3145.44	1403.51	N3H4F1	1741.94	YKNNSDISSTR	n[TMT10plex]YK[TMT10plex]NNSDISSTR	NORMAL	Immunoglobulin heavy constant mu	IGHM	P01871	46	298193	138.055	10	8	12	N1:[1945.0158500641999(974.0173950195312, 16170.911865234375, 2, 1946.0191900390626)];N2:[2148.0952500641997(1075.0584716796875, 10490.717407226562, 2, 2148.101343359375)];N2H1:[2310.1480500641997(1156.077880859375, 15705.8408203125, 2, 2310.14016171875)];N2H2:[2472.2008500641996(1236.611572265625, 108706.568359375, 2, 2471.20754453125)];N2H2F1:[2618.2587500642(1309.6380615234375, 433310.83544921…	12	b1^1_393.2341_0.0000_0.0000;b2^1_750.4920_750.4936_3264.7446;b3^1_864.5349_0.0000_0.0000;b4^1_978.5778_0.0000_0.0000;b5^1_1065.6099_0.0000_0.0000;b6^1_1180.6368_1180.6404_4269.0485;b7^1_1293.7209_0.0000_0.0000;b8^1_1380.7529_0.0000_0.0000;b9^1_1467.7849_0.0000_0.0000;b10^1_1568.8326_1568.8132_2376.0167;b11^1_1724.9337_0.0000_0.0000;y1^1_175.1195_175.1196_12131.0010;y2^1_276.1672_276.1676_2618.536…	55.8428	30.3985	A2B2C1D1E2edD1E1edcbB5ba	1.00334	1	0			0	Hybrid	0
40435	37	40434	40431	0	95.0776,0.0000	3	1382.94	1382.95	0.0432129	4145.83	4145.8	2059.73	N4H5F1S1	2086.06	VDLEDFENNTAYAK	n[TMT10plex]VDLEDFENNTAYAK[TMT10plex]	NORMAL	Microfibril-associated glycoprotein 4	MFAP4	P55083	137	193980	138.056	10	8	16	N1:[2289.1418400642(1145.079833984375, 171831.677734375, 2, 2288.14406796875)];N2:[2492.2212400642(1247.1181640625, 27837.556274414062, 2, 2492.220728125)];N2H1:[2654.2740400642(1328.1417236328125, 23815.79461669922, 2, 2654.267847265625)];N2H2:[2816.3268400642(1409.1719970703125, 55642.76220703125, 2, 2816.328394140625)];N2H2F1:[2962.3847400642(1482.2042236328125, 54323.22265625, 2, 2962.3928472…	16	b1^1_329.2392_329.2395_7071.0327;b2^1_444.2661_444.2665_21637.9250;b3^1_557.3502_557.3506_4608.4053;b4^1_686.3928_686.3946_9573.0437;b5^1_801.4197_801.4207_28120.6552;b6^1_948.4881_948.4885_6367.1216;b7^1_1077.5307_0.0000_0.0000;b8^1_1191.5736_1191.5656_1304.2124;b9^1_1305.6166_0.0000_0.0000;b10^1_1406.6643_0.0000_0.0000;b11^1_1477.7014_0.0000_0.0000;b12^1_1640.7647_1640.7610_1485.7727;b13^1_1711…	82.2896	30.1259	A2B2C1D1E2F1G3gfedD1E2F1fedcbB5ba	-0.997772	1	0			1	Complex	0
27308	37	27307	27297	0	65.1405,0.0000	3	798.383	798.384	0.00146484	2392.13	2392.12	1054.37	N2H4	1337.75	GSLSYLNVTR	n[TMT10plex]GSLSYLNVTR	NORMAL	Cathepsin D	CTSD	P07339	263	1.84495e+06	771.425	10	8	6	N1:[1540.8299990642(771.4254150390625, 5731305.578125, 2, 1540.835230078125)];N2:[1743.9093990641998(872.9649658203125, 1472758.5, 2, 1743.914331640625)];N2H1:[1905.9621990642(953.9917602539062, 1780397.484375, 2, 1905.9679205078126)];N2H2:[2068.0149990642(1034.015380859375, 1291229.4370117188, 2, 2066.01516171875)];N2H3:[2230.0677990642(1115.5419921875, 311445.4912109375, 2, 2229.068384375)];pep…	15	b1^1_287.1922_287.1926_32727.3938;b2^1_374.2242_374.2249_52346.3694;b3^1_487.3083_487.3095_50665.0286;b4^1_574.3403_574.3423_77699.7648;b5^1_737.4037_737.4054_121890.4562;b6^1_850.4877_850.4902_86675.6187;b7^1_964.5307_964.5330_89234.3688;b8^1_1063.5991_1063.6021_35501.8994;b9^1_1164.6468_1164.6602_66945.2266;b10^1_1320.7479_1320.7433_86272.3606;y1^1_175.1195_175.1196_84920.2583;y2^1_276.1672_276…	123.117	29.8854	A2B2C1D1dD1E1edcba	1.00915	0	0			0	High mannose	0
22758	37	22757	22747	0	54.8965,0.0000	3	1203.54	1203.55	0.00805664	3607.62	3607.61	1856.66	N3H5F1S1	1750.95	LYDNPLTNESK	n[TMT10plex]LYDNPLTNESK[TMT10plex]	NORMAL	N-alpha-acetyltransferase 16, NatA auxiliary subunit	NAA16	Q6N069	575	334545	138.056	10	9	10	N1:[1954.0301040642003(978.0237426757812, 19289.4931640625, 2, 1954.0318853515626)];N2H2:[2481.2151040642(1241.6180419921875, 14420.677734375, 2, 2481.220483984375)];N2H2F1:[2627.2730040642(1314.6522216796875, 24716.3671875, 2, 2627.288843359375)];N2H3F1:[2789.3258040642004(1395.1727294921875, 404307.18408203125, 2, 2788.329858984375)];N2H3:[2643.2679040642(1322.6434326171875, 102303.52734375, 2,…	6	b1^1_343.2548_0.0000_0.0000;b2^1_506.3182_506.3190_20601.6924;b3^1_621.3451_0.0000_0.0000;b4^1_735.3880_0.0000_0.0000;b5^1_832.4408_0.0000_0.0000;b6^1_945.5248_0.0000_0.0000;b7^1_1046.5725_0.0000_0.0000;b8^1_1160.6155_0.0000_0.0000;b9^1_1289.6580_0.0000_0.0000;b10^1_1376.6901_1376.6929_1281.0344;b11^1_1733.9480_1733.9413_10439.4885;y1^1_376.2763_376.2768_13922.8164;y2^1_463.3083_0.0000_0.0000;y3^…	16.4938	29.8186	A2B2C1D1E2F1G3gfedD1E1edcbB5ba	0.00178129	1	0			0	Hybrid	0.00873709
19549	37	19548	19537	0	47.6738,0.0000	3	1152.89	1152.89	-0.00256348	3455.63	3453.61	1825.66	N5H5	1627.95	GRRNQSVEPK	n[TMT10plex]GRRNQSVEPK[TMT10plex]	NORMAL	Zinc finger MYND domain-containing protein 11	ZMYND11	Q15326	401	3.05099e+06	138.056	10	8	11	N1:[1831.0317770642(916.5244140625, 9464.70849609375, 2, 1831.033228125)];N2H1:[2196.1639770642(733.7342529296875, 26772.8291015625, 3, 2198.1793587890625)];N2H2:[2358.2167770642(1181.1239013671875, 116922.76123046875, 2, 2360.232202734375)];N2H3:[2520.2695770642(1261.6470947265625, 235863.37817382812, 2, 2521.278589453125)];N5H4:[3291.5605770641996(1098.5325927734375, 87138.71826171875, 3, 3292.…	6	b1^1_287.1922_0.0000_0.0000;b2^1_443.2933_0.0000_0.0000;b3^1_599.3944_0.0000_0.0000;b4^1_713.4374_713.4506_1955.0543;b5^1_841.4959_0.0000_0.0000;b6^1_928.5280_0.0000_0.0000;b7^1_1027.5964_0.0000_0.0000;b8^1_1156.6390_0.0000_0.0000;b9^1_1253.6917_1253.6895_60353.2241;b10^1_1610.9496_0.0000_0.0000;y1^1_376.2763_376.2771_134634.7327;y2^1_473.3290_473.3303_18643.3225;y3^1_602.3716_0.0000_0.0000;y4^1_…	20.5933	29.4447	A2B2C1D1E2F1fedD1E2eE2F1fedcba	0.00145106	0	0			0	Complex	0.00345722
35286	37	35285	35282	0	83.2006,0.0000	3	1099.5	1099.18	-0.977783	3294.51	3295.49	1581.56	N3H6	1713.93	DIYTFDGALNK	n[TMT10plex]DIYTFDGALNK[TMT10plex]	NORMAL	Leukocyte surface antigen CD47	CD47	Q08722	73	408427	138.056	10	8	10	N1:[1917.0137270642(960.0175170898438, 395190.923828125, 2, 1918.0194341796876)];N2:[2120.0931270642(1060.55810546875, 152938.4932861328, 2, 2119.1006109375)];N2H1:[2282.1459270642(1142.082275390625, 141182.87890625, 2, 2282.14895078125)];N2H2:[2444.1987270642003(1223.1090087890625, 229001.63232421875, 2, 2444.202417578125)];N2H3:[2606.2515270641998(1304.1351318359375, 432520.50390625, 2, 2606.25…	21	b1^1_345.1977_345.1982_50863.4243;b2^1_458.2818_458.2823_32100.7017;b3^1_621.3451_621.3464_33362.5537;b4^1_722.3928_722.3939_21784.3011;b5^1_869.4612_869.4647_12538.5354;b6^1_984.4881_984.4899_82532.5562;b7^1_1041.5096_1041.5071_15254.8501;b8^1_1112.5467_0.0000_0.0000;b9^1_1225.6308_1225.6326_18072.9813;b10^1_1339.6737_1339.6763_37020.5608;b11^1_1696.9316_1696.9252_18014.2754;y1^1_376.2763_376.27…	193.493	29.3673	A2B2C1D1E2F1fedD1E1eE1edcba	0.00471805	0	0			0	Hybrid	0
21861	37	21860	21857	0	52.8909,0.0000	3	1052.45	1052.45	-0.00439453	3154.32	3154.32	1768.64	N4H5F1	1385.68	EEQFNSTFR	n[TMT10plex]EEQFNSTFR	NORMAL	Immunoglobulin heavy constant gamma 2	IGHG2	P01859	176	944200	138.056	10	9	13	N1:[1588.7572280642(795.388427734375, 38819.48681640625, 2, 1588.76125546875)];N2:[1791.8366280641999(896.9277954101562, 26882.617431640625, 2, 1791.8399908203126)];N2H1:[1953.8894280641998(978.457763671875, 16229.8857421875, 2, 1954.89992734375)];N2H2:[2115.9422280642(1059.4814453125, 38785.07470703125, 2, 2116.947290625)];N2H2F1:[2262.0001280642(1132.0108642578125, 184984.0390625, 2, 2262.00612…	12	b1^1_359.2134_359.2140_10686.3435;b2^1_488.2559_488.2567_10741.2098;b3^1_616.3145_616.3163_15749.9554;b4^1_763.3829_763.3855_11700.7153;b5^1_877.4259_877.4288_10994.0295;b6^1_964.4579_964.4617_2571.1818;b7^1_1065.5056_0.0000_0.0000;b8^1_1212.5740_1212.5760_7384.0540;b9^1_1368.6751_0.0000_0.0000;y1^1_175.1195_175.1195_8954.4697;y2^1_322.1879_322.1888_4191.8335;y3^1_423.2356_423.2354_1711.4657;y4^1…	73.7456	29.3005	A2B2C1D1E2F1fedD1E2F1fedcbB5ba	0.0040274	1	0			0	Complex	0
23074	37	23073	23068	0	55.6198,0.0000	3	1097.17	1097.17	-0.00109863	3288.5	3288.51	1856.66	N3H5F1S1	1431.86	SVLGNKSNR	n[TMT10plex]SVLGNK[TMT10plex]SNR	NORMAL	Polyphosphoinositide phosphatase	FIG4	Q92562	728	324023	138.056	10	9	10	N1:[1634.9357500642(818.4656372070312, 12318.494262695312, 2, 1634.9156744140626)];N2H2:[2162.1207500642(1082.5628662109375, 12127.1943359375, 2, 2163.110132421875)];N2H2F1:[2308.1786500642(1155.0877685546875, 35461.188720703125, 2, 2308.159937109375)];N2H3F1:[2470.2314500641996(1235.1141357421875, 361349.89587402344, 2, 2468.212671484375)];N2H3:[2324.1735500642(1162.5823974609375, 120434.1225585…	6	b1^1_317.2028_317.2033_5615.2319;b2^1_416.2712_416.2716_10243.0764;b3^1_529.3553_529.3560_16351.0044;b4^1_586.3767_0.0000_0.0000;b5^1_700.4197_0.0000_0.0000;b6^1_1057.6775_0.0000_0.0000;b7^1_1144.7096_0.0000_0.0000;b8^1_1258.7525_0.0000_0.0000;b9^1_1414.8536_1414.8372_19197.9934;y1^1_175.1195_175.1197_12272.6768;y2^1_289.1624_0.0000_0.0000;y3^1_376.1945_0.0000_0.0000;y4^1_733.4523_0.0000_0.0000;y…	19.5386	28.9204	A2B2C1D1E2F1G3gfedD1E1edcbB5ba	-0.0200757	1	0			0	Hybrid	0.00513259
29897	37	29896	29894	0	70.9467,0.0000	3	1001.16	1001.16	-0.00421143	3000.46	3000.45	1038.38	N2H3F1	1962.08	STSVELTGDPNKTR	n[TMT10plex]STSVELTGDPNK[TMT10plex]TR	NORMAL	Hydroxycarboxylic acid receptor 3	HCAR3	P49019	336	1.19979e+06	138.056	10	9	10	N1:[2165.1581570641997(1082.5802001953125, 9622410.236328125, 2, 2163.144800390625)];N2:[2368.2375570642(1184.6221923828125, 864240.46875, 2, 2367.228784765625)];N2H1:[2530.2903570641997(1265.6549072265625, 237353.60791015625, 2, 2529.294214453125)];N2H2:[2692.3431570641997(1347.180419921875, 323178.8671875, 2, 2692.34523984375)];N2H2F1:[2838.4010570642(1420.2159423828125, 40729.068359375, 2, 283…	7	b1^1_317.2028_317.2026_3468.3794;b2^1_418.2505_0.0000_0.0000;b3^1_505.2825_505.2865_3489.2117;b4^1_604.3509_0.0000_0.0000;b5^1_733.3935_0.0000_0.0000;b6^1_846.4776_0.0000_0.0000;b7^1_947.5252_0.0000_0.0000;b8^1_1004.5467_0.0000_0.0000;b9^1_1119.5736_0.0000_0.0000;b10^1_1216.6264_0.0000_0.0000;b11^1_1330.6693_0.0000_0.0000;b12^1_1687.9272_0.0000_0.0000;b13^1_1788.9749_1788.9452_17722.6719;b14^1_19…	17.8621	27.9201	A2B2C1D1dD1dcbB5ba	-2.01336	1	0			0	Unknow	0.00741351
23709	37	23708	23702	0	57.0532,0.0000	3	1058.49	1058.49	-0.00732422	3172.44	3172.44	1768.64	N4H5F1	1403.8	NISQDLEK	n[TMT10plex]NISQDLEK[TMT10plex]	NORMAL	Laminin subunit gamma-1	LAMC1	P11047	1241	393976	138.056	10	8	13	N1:[1606.8819840642(804.4505004882812, 29683.642944335938, 2, 1606.8854009765626)];N2:[1809.9613840641998(905.9889526367188, 19707.208129882812, 2, 1809.9623052734376)];N2H1:[1972.0141840642(987.0201416015625, 18880.77734375, 2, 1972.024683203125)];N2H2:[2134.0669840642(1067.5426025390625, 47461.52880859375, 2, 2133.069605078125)];N2H2F1:[2280.1248840642(1140.5673828125, 104498.6572265625, 2, 227…	12	b1^1_344.2137_344.2143_2740.3921;b2^1_457.2977_457.2982_1091.9214;b3^1_544.3298_0.0000_0.0000;b4^1_672.3884_0.0000_0.0000;b5^1_787.4153_0.0000_0.0000;b6^1_900.4994_0.0000_0.0000;b7^1_1029.5420_1029.5460_2836.2262;b8^1_1386.7998_1386.7920_27405.9902;y1^1_376.2763_376.2768_23488.2415;y2^1_505.3189_505.3195_6805.5688;y3^1_618.4029_618.4043_27378.7979;y4^1_733.4299_733.4324_6472.4215;y5^1_861.4885_86…	83.3902	27.4842	A2B2C1D1E2F1fedD1E2F1fedcbB5ba	0.00341691	1	0			0	Complex	0
23615	37	23614	23611	0	56.8360,0.0000	3	1263.6	1263.6	-0.00292969	3787.76	3787.72	2141.79	N6H3F1S1	1645.93	STPNLSLDDVK	n[TMT10plex]STPNLSLDDVK[TMT10plex]	NORMAL	Nuclear receptor coactivator 1	NCOA1	Q15788	765	293539	204.087	10	9	18	N1:[1849.0086400641999(925.5275268554688, 48236.60437011719, 2, 1849.0394537109376)];N2:[2052.0880400642(1027.5684814453125, 13182.06591796875, 2, 2053.121362890625)];N2H1:[2214.1408400642(1108.093017578125, 6374.927978515625, 2, 2214.17043515625)];N2H2:[2376.1936400642(1189.1199951171875, 30850.213500976562, 2, 2376.224390234375)];N2H2F1:[2522.2515400641996(1262.651123046875, 140548.1865234375, …	7	b1^1_317.2028_0.0000_0.0000;b2^1_418.2505_0.0000_0.0000;b3^1_515.3032_0.0000_0.0000;b4^1_629.3462_0.0000_0.0000;b5^1_742.4302_0.0000_0.0000;b6^1_829.4622_0.0000_0.0000;b7^1_942.5463_0.0000_0.0000;b8^1_1057.5733_1057.5677_14306.7819;b9^1_1172.6002_0.0000_0.0000;b10^1_1271.6686_1271.6897_1224.2531;b11^1_1628.9265_1628.9437_28871.4039;y1^1_376.2763_376.2765_14071.4298;y2^1_475.3447_0.0000_0.0000;y3^…	21.6844	27.4117	A2B2C1D1E2F2G3gfedD1E2eE2edcbB5ba	0.0308136	1	0			0	Complex	0.00176678
29773	37	29772	29771	0	70.6689,0.0000	3	1006.49	1006.49	-0.00439453	3016.45	3016.44	1054.37	N2H4	1962.07	SVQELTEENQSLK	n[TMT10plex]SVQELTEENQSLK[TMT10plex]	NORMAL	IQ domain-containing protein E	IQCE	Q6IPM2	308	532450	138.056	10	8	6	N1:[2165.1469250642(1082.5909423828125, 4429904.085205078, 2, 2163.166284765625)];N2:[2368.2263250642(1184.6251220703125, 349509.43420410156, 2, 2367.234644140625)];N2H1:[2530.2791250642(1265.651123046875, 132258.6134033203, 2, 2529.28664609375)];N2H2:[2692.3319250642(1347.1798095703125, 154187.38403320312, 2, 2692.344019140625)];N2H3:[2854.3847250642(1428.2115478515625, 34936.34814453125, 2, 285…	7	b1^1_317.2028_317.2034_1723.6508;b2^1_416.2712_0.0000_0.0000;b3^1_544.3298_0.0000_0.0000;b4^1_673.3724_0.0000_0.0000;b5^1_786.4564_0.0000_0.0000;b6^1_887.5041_0.0000_0.0000;b7^1_1016.5467_0.0000_0.0000;b8^1_1145.5893_0.0000_0.0000;b9^1_1259.6322_0.0000_0.0000;b10^1_1387.6908_1387.7164_4881.0532;b11^1_1474.7228_0.0000_0.0000;b12^1_1587.8069_0.0000_0.0000;b13^1_1945.0648_1945.0542_27371.2399;y1^1_3…	18.4906	27.2594	A2B2C1D1dD1E1edcba	-1.98064	0	0			0	High mannose	0.00587741
29116	37	29115	29114	0	69.2016,0.0000	3	1159.55	1159.55	-0.000366211	3475.63	3475.61	2059.73	N4H5F1S1	1415.88	TPLTANITK	n[TMT10plex]TPLTANITK[TMT10plex]	NORMAL	Immunoglobulin alpha-2 heavy chain	Unknown	P0DOX2	320	579230	138.056	10	9	17	N1:[1618.9547540642(810.4868774414062, 103185.98217773438, 2, 1618.9581548828126)];N2:[1822.0341540641998(912.5279541015625, 22904.850830078125, 2, 1823.040308203125)];N2H1:[1984.0869540641997(993.0545043945312, 22260.365234375, 2, 1984.0934087890626)];N2H2:[2146.1397540642(1074.0811767578125, 88587.09436035156, 2, 2146.146753515625)];N2H2F1:[2292.1976540642(1146.604736328125, 156614.59741210938,…	15	b1^1_331.2184_331.2187_49456.5771;b2^1_428.2712_0.0000_0.0000;b3^1_541.3553_541.3558_13058.9115;b4^1_642.4029_642.4036_16207.6836;b5^1_713.4401_713.4416_17693.9595;b6^1_827.4830_827.4844_16611.8511;b7^1_940.5670_940.5683_10903.5664;b8^1_1041.6147_1041.6158_4497.7761;b9^1_1398.8726_1398.8622_62474.2192;y1^1_376.2763_376.2766_23604.2506;y2^1_477.3240_477.3247_37004.3745;y3^1_590.4080_590.4091_14425…	121.291	27.173	A2B2C1D1E2F1fF3fedD1E2F1fedcbB5ba	0.997653	1	0			0	Complex	0
19693	37	19692	19686	0	47.9384,0.0000	3	1009.48	1009.48	-0.00933838	3025.4	3025.4	1054.37	N2H4	1971.03	AEPPLNASASDQGEK	n[TMT10plex]AEPPLNASASDQGEK[TMT10plex]	NORMAL	Hypoxia up-regulated protein 1	HYOU1	Q9Y4L1	931	566781	138.056	10	9	6	N1:[2174.1108750642(1087.0731201171875, 6052184.8427734375, 2, 2172.130640234375)];N2:[2377.1902750642003(1189.1002197265625, 87191.45043945312, 2, 2376.184839453125)];N2H1:[2539.2430750642(1270.63427734375, 46077.01708984375, 2, 2539.2529546875)];N2H2:[2701.2958750642(1351.6640625, 40402.5859375, 2, 2701.312525)];N2H3:[2863.3486750642(1432.6788330078125, 5699.4183349609375, 2, 2863.342066015625)…	25	b1^1_301.2079_301.2084_115382.3379;b2^1_430.2505_430.2514_362186.0083;b3^1_527.3032_527.3047_124851.3306;b4^1_624.3560_624.3564_11283.6796;b5^1_737.4401_737.4421_70106.6975;b6^1_851.4830_851.4861_52642.1497;b7^1_922.5201_922.5229_31142.0778;b8^1_1009.5521_1009.5438_19440.4126;b9^1_1080.5892_0.0000_0.0000;b10^1_1167.6213_1167.6284_4455.6028;b11^1_1282.6482_1282.6541_27485.7373;b12^1_1410.7068_1410…	218.435	27.1361	A2B2C1D1dD1E1edcba	-1.98023	0	0			0	High mannose	0
37931	37	37930	37922	0	89.2939,0.0000	3	1197.89	1197.89	0.0161133	3590.65	3590.63	1768.64	N4H5F1	1821.99	MIENGSLSFLPTLR	n[TMT10plex]M[Oxidation]IENGSLSFLPTLR	NORMAL	Biglycan	BGN	P21810	270	407329	138.055	10	8	13	N1:[2025.0655546862997(1013.541259765625, 54771.63562011719, 2, 2025.06691953125)];N2:[2228.1449546862996(1115.07861328125, 11268.200317382812, 2, 2228.1416265625)];N2H1:[2390.1977546862995(1196.1109619140625, 23377.184814453125, 2, 2390.206323828125)];N2H2:[2552.2505546862994(1277.135009765625, 31691.7412109375, 2, 2552.25441953125)];N2H2F1:[2698.3084546862997(1350.16259765625, 66008.94287109375…	9	b1^1_377.2062_377.2065_5701.3442;b2^1_490.2902_0.0000_0.0000;b3^1_619.3328_0.0000_0.0000;b4^1_733.3757_0.0000_0.0000;b5^1_790.3972_0.0000_0.0000;b6^1_877.4292_0.0000_0.0000;b7^1_990.5133_0.0000_0.0000;b8^1_1077.5453_0.0000_0.0000;b9^1_1224.6137_0.0000_0.0000;b10^1_1337.6978_0.0000_0.0000;b11^1_1434.7506_0.0000_0.0000;b12^1_1535.7982_0.0000_0.0000;b13^1_1648.8823_0.0000_0.0000;b14^1_1804.9834_0.00…	26.1216	25.9328	A2B2C1D1E2F1fedD1E2F1fedcbB5ba	0.00136484	1	0			0	Complex	0.000938967
44175	37	44174	44173	0	103.8342,0.0000	3	932.107	931.772	-1.00433	2792.29	2792.28	1216.42	N2H5	1575.86	FVNWSSLLPER	n[TMT10plex]FVNWSSLLPER	NORMAL	Arylacetamide deacetylase	AADAC	P22760	282	51479	932.47	10	6	6	N1:[1778.9406120642(890.4796142578125, 168481.63037109375, 2, 1778.943628515625)];N2:[1982.0200120641998(992.5217895507812, 22846.460205078125, 2, 1983.0279791015626)];N2H1:[2144.0728120641998(1073.0440673828125, 21121.24462890625, 2, 2144.072534765625)];N2H2:[2306.1256120642(1154.070068359375, 35553.382080078125, 2, 2306.12453671875)];N2H3:[2468.1784120641996(1235.09619140625, 13250.9921875, 2, …	7	b1^1_377.2392_377.2393_3110.5852;b2^1_476.3076_476.3096_1606.2158;b3^1_590.3505_0.0000_0.0000;b4^1_776.4298_0.0000_0.0000;b5^1_863.4619_0.0000_0.0000;b6^1_950.4939_0.0000_0.0000;b7^1_1063.5779_0.0000_0.0000;b8^1_1176.6620_0.0000_0.0000;b9^1_1273.7148_0.0000_0.0000;b10^1_1402.7574_0.0000_0.0000;b11^1_1558.8585_0.0000_0.0000;y1^1_175.1195_175.1197_4905.5547;y2^1_304.1621_0.0000_0.0000;y3^1_401.2149…	18.486	25.8908	A2B2C1D1dD1E1eE1edcba	0.00301645	0	0			0	High mannose	0.00587248
28410	37	28409	28399	0	67.6009,0.0000	3	1051.85	1051.85	-0.0098877	3152.52	3151.5	1768.64	N4H5F1	1382.87	LLNINPNK	n[TMT10plex]LLNINPNK[TMT10plex]	NORMAL	Lysosome-associated membrane glycoprotein 1	LAMP1	P11279	261	217437	138.056	10	8	12	N1:[1585.9445240641999(793.9819946289062, 29938.59765625, 2, 1585.9483892578126)];N2:[1789.0239240641997(895.5193481445312, 9310.658447265625, 2, 1789.0230962890626)];N2H1:[1951.0767240641999(977.0484008789062, 8597.022583007812, 2, 1952.0812017578126)];N2H2:[2113.1295240642(1057.5758056640625, 35417.924560546875, 2, 2113.136011328125)];N2H2F1:[2259.1874240642(1130.1004638671875, 44790.7563476562…	10	b1^1_343.2548_343.2553_6102.6157;b2^1_456.3389_456.3396_8183.6166;b3^1_570.3818_570.3833_13719.2289;b4^1_683.4659_683.4669_9293.7875;b5^1_797.5088_797.5098_21845.1230;b6^1_894.5616_0.0000_0.0000;b7^1_1008.6045_0.0000_0.0000;b8^1_1365.8624_0.0000_0.0000;y1^1_376.2763_376.2769_13926.9351;y2^1_490.3192_0.0000_0.0000;y3^1_587.3720_587.3740_3842.1086;y4^1_701.4149_701.4162_1336.7372;y5^1_814.4990_0.00…	56.9399	25.5874	A2B2C1D1E2F1fedD1E2F1fedcbB5ba	0.00386519	1	0			0	Complex	0
24831	37	24830	24817	0	59.5907,0.0000	3	995.137	995.14	0.00823975	2982.4	2982.38	1054.37	N2H4	1928.01	TVLENSTSYEEAK	n[TMT10plex]TVLENSTSYEEAK[TMT10plex]	NORMAL	Acid ceramidase	ASAH1	Q13510	259	919731	138.056	10	9	6	N1:[2131.0938260641997(1065.564697265625, 9963987.976196289, 2, 2129.11379453125)];N2:[2334.1732260641998(1167.593017578125, 324087.767578125, 2, 2333.17043515625)];N2H1:[2496.2260260641997(1249.1236572265625, 162544.9404296875, 2, 2496.231714453125)];N2H2:[2658.2788260642(1329.65087890625, 131840.70068359375, 2, 2657.2861578125)];N2H3:[2820.3316260641996(1411.1876220703125, 28255.400146484375, 2…	23	b1^1_331.2184_331.2189_206529.5837;b2^1_430.2868_430.2877_263841.5135;b3^1_543.3709_543.3721_194189.1543;b4^1_672.4135_672.4151_195367.9512;b5^1_786.4564_786.4589_83050.4434;b6^1_873.4885_873.4912_44862.2023;b7^1_974.5361_974.5391_27574.1643;b8^1_1061.5682_1061.5706_27296.6060;b9^1_1224.6315_0.0000_0.0000;b10^1_1353.6741_1353.6788_28982.2664;b11^1_1482.7167_0.0000_0.0000;b12^1_1553.7538_1553.7554…	228.8	25.3482	A2B2C1D1dD1E1edcba	2.01577	0	0			0	High mannose	0
14910	37	14909	14899	0	37.1523,0.0000	3	1014.43	1014.43	-0.000366211	3040.26	3040.25	1622.58	N4H5	1417.67	EEQYNSTYR	n[TMT10plex]EEQYNSTYR	NORMAL	Immunoglobulin heavy constant gamma 1	IGHG1	P01857	180	378075	138.056	10	8	7	N1:[1620.7470580642(811.3833618164062, 48024.1953125, 2, 1620.7511236328126)];N2:[1823.8264580641999(913.4246826171875, 26777.009033203125, 2, 1824.833765234375)];N2H1:[1985.8792580641998(994.4495849609375, 20894.782470703125, 2, 1986.883569921875)];N2H2:[2147.9320580641997(1074.47314453125, 90364.42785644531, 2, 2146.9306890625)];N2H3:[2309.9848580642(1156.0015869140625, 65471.61328125, 2, 2309.…	9	b1^1_359.2134_359.2137_3664.3704;b2^1_488.2559_488.2557_4336.9634;b3^1_616.3145_616.3175_6548.0197;b4^1_779.3779_779.3789_3981.8081;b5^1_893.4208_893.4244_1178.2504;b6^1_980.4528_0.0000_0.0000;b7^1_1081.5005_0.0000_0.0000;b8^1_1244.5638_0.0000_0.0000;b9^1_1400.6649_0.0000_0.0000;y1^1_175.1195_175.1196_6383.1953;y2^1_338.1828_338.1838_1099.9368;y3^1_439.2305_0.0000_0.0000;y4^1_526.2625_526.2638_11…	37.8353	24.715	A2B2C1D1E2F1fedD1E2F1fedcba	0.00246615	0	0			0	Complex	0
32535	37	32534	32523	0	76.9131,0.0000	3	979.481	979.481	-0.000183105	2935.42	2935.41	1054.37	N2H4	1881.04	AGPNGTLFVADAYK	n[TMT10plex]AGPNGTLFVADAYK[TMT10plex]	NORMAL	Adipocyte plasma membrane-associated protein	APMAP	Q9HDC9	160	496376	138.056	10	7	6	N1:[2084.1195900641997(2085.126953125, 1558.935546875, 1, 2084.119153125)];N2:[2287.1989900641997(1144.610107421875, 349591.1884765625, 2, 2287.20461484375)];N2H1:[2449.2517900641997(1225.1365966796875, 247722.7978515625, 2, 2448.257593359375)];N2H2:[2611.3045900642(1306.6629638671875, 174577.9111328125, 2, 2611.310327734375)];N2H3:[2773.3573900641995(1387.6920166015625, 31159.0380859375, 2, 2773…	21	b1^1_301.2079_301.2082_64824.9006;b2^1_358.2293_358.2299_52050.8890;b3^1_455.2821_455.2829_4713.9595;b4^1_569.3250_569.3257_31830.0486;b5^1_626.3465_626.3479_12372.1182;b6^1_727.3942_0.0000_0.0000;b7^1_840.4782_840.4807_35795.4652;b8^1_987.5466_987.5492_54817.8926;b9^1_1086.6151_1086.6177_34781.5569;b10^1_1157.6522_0.0000_0.0000;b11^1_1272.6791_0.0000_0.0000;b12^1_1343.7162_1343.7225_12809.5889;b…	169.319	24.475	A2B2C1D1dD1E1edcba	-0.000436939	0	0			0	High mannose	0
36572	37	36571	36561	0	86.1607,0.0000	3	854.388	854.055	-0.998291	2559.14	2559.13	1419.5	N3H5	1139.63	NGSLFAFR	n[TMT10plex]NGSLFAFR	NORMAL	Vitronectin	VTN	P04004	169	135874	138.056	10	7	7	N1:[1342.7084280642(1342.722412109375, 46623.00500488281, 1, 1341.714612109375)];N2:[1545.7878280641999(773.9033203125, 48144.91748046875, 2, 1545.791040625)];N2H1:[1707.8406280641998(855.4387817382812, 92476.48364257812, 2, 1708.8619634765626)];N2H2:[1869.8934280642(936.45751953125, 82318.107421875, 2, 1870.8994390625)];N2H3:[2031.9462280641999(1016.479736328125, 264908.828125, 2, 2030.943872656…	7	b1^1_344.2137_344.2148_3827.6396;b2^1_401.2351_401.2356_1185.6323;b3^1_488.2672_0.0000_0.0000;b4^1_601.3512_601.3534_1652.3455;b5^1_748.4197_748.4199_904.3101;b6^1_819.4568_0.0000_0.0000;b7^1_966.5252_0.0000_0.0000;b8^1_1122.6263_0.0000_0.0000;y1^1_175.1195_175.1197_7970.3525;y2^1_322.1879_0.0000_0.0000;y3^1_393.2250_0.0000_0.0000;y4^1_540.2934_0.0000_0.0000;y5^1_653.3775_0.0000_0.0000;y6^1_740.4…	25.7436	24.334	A2B2C1D1E2F1fedD1E1edcba	1.02134	0	0			0	Hybrid	0.000935454
26230	37	26229	26223	0	62.7142,0.0000	3	1139.25	1139.25	0.0102539	3414.74	3414.73	1095.4	N3H3	2319.33	YTGTRPSNLANNTILVK	n[TMT10plex]YTGTRPSNLANNTILVK[TMT10plex]	NORMAL	UDP-glucuronosyltransferase 1-4	UGT1A4	P22310	348	163660	138.056	10	8	7	N1:[2522.4110180642(1261.7115478515625, 102939.6787109375, 2, 2521.407495703125)];N2:[2725.4904180642(1363.245361328125, 20223.2626953125, 2, 2724.47512265625)];N2H1:[2887.5432180642(963.5244750976562, 9480.087646484375, 3, 2887.5500252929687)];N2H2:[3049.5960180642(1525.81494140625, 116597.474609375, 2, 3049.6142828125)];N3H2:[3252.6754180642(1084.8853759765625, 186638.39514160156, 3, 3251.63272…	10	b1^1_393.2341_393.2343_1645.2572;b2^1_494.2818_0.0000_0.0000;b3^1_551.3032_0.0000_0.0000;b4^1_652.3509_652.3488_990.7990;b5^1_808.4520_808.4538_2677.4525;b6^1_905.5048_0.0000_0.0000;b7^1_992.5368_0.0000_0.0000;b8^1_1106.5797_1106.5771_1227.5300;b9^1_1219.6638_0.0000_0.0000;b10^1_1290.7009_1290.6962_1191.7036;b11^1_1404.7438_0.0000_0.0000;b12^1_1518.7868_0.0000_0.0000;b13^1_1619.8344_0.0000_0.0000…	25.8101	23.9586	A2B2C1D1dD2dD1dcba	-1.00352	0	1			0	Unknow	0.000937207
27118	37	27117	27106	0	64.7118,0.0000	3	1084.13	1084.47	1.00525	3250.38	3249.37	1768.64	N4H5F1	1480.73	NFTAADWGQSR	n[TMT10plex]NFTAADWGQSR	NORMAL	Collagen alpha-1(VI) chain	COL6A1	P12109	212	239728	138.056	10	8	13	N1:[1683.8055760642(843.4130249023438, 6914.14697265625, 2, 1684.8104498046876)];N2:[1886.8849760642(944.9547729492188, 4034.0955810546875, 2, 1887.8939458984376)];N2H1:[2048.9377760642(1025.9803466796875, 6172.4912109375, 2, 2049.945093359375)];N2H2:[2210.9905760642(1106.5076904296875, 8116.19384765625, 2, 2210.999780859375)];N2H2F1:[2357.0484760642003(1179.5323486328125, 30566.649047851562, 2, …	10	b1^1_344.2137_344.2144_1207.1555;b2^1_491.2821_0.0000_0.0000;b3^1_592.3298_0.0000_0.0000;b4^1_663.3669_0.0000_0.0000;b5^1_734.4040_0.0000_0.0000;b6^1_849.4309_849.4323_2839.6560;b7^1_1035.5103_0.0000_0.0000;b8^1_1092.5317_0.0000_0.0000;b9^1_1220.5903_0.0000_0.0000;b10^1_1307.6223_0.0000_0.0000;b11^1_1463.7234_0.0000_0.0000;y1^1_175.1195_175.1195_10957.8389;y2^1_262.1515_0.0000_0.0000;y3^1_390.210…	38.0959	23.7935	A2B2C1D1E2F1fedD1E2F1fedcbB5ba	0.00949991	1	0			0	Complex	0
24957	37	24956	24954	0	59.8734,0.0000	3	1300.25	1300.25	-0.00109863	3897.73	3955.8	2059.73	N4H5F1S1	1896.06	VFANTTWRAGTSK	n[TMT10plex]VFANTTWRAGTSK[TMT10plex]	NORMAL	Endogenous retrovirus group S71 member 1 Env polyprotein	ERVS71-1	P61550	57	695472	138.056	10	9	13	N1:[2099.1417200642(1050.069580078125, 75398.78881835938, 2, 2098.12356015625)];N2H2:[2626.3267200642(1314.1552734375, 60502.214111328125, 2, 2626.294946875)];N2H3:[2788.3795200642(1394.6895751953125, 851977.3427734375, 2, 2787.363550390625)];N4H5S1:[3809.7393200642(1270.2166748046875, 2337.3843994140625, 3, 3807.6266244140625)];N3H4:[3153.5117200642(1052.1685791015625, 186608.30859375, 3, 3153.4…	7	b1^1_329.2392_329.2403_2696.0103;b2^1_476.3076_0.0000_0.0000;b3^1_547.3447_0.0000_0.0000;b4^1_661.3876_0.0000_0.0000;b5^1_762.4353_0.0000_0.0000;b6^1_863.4830_0.0000_0.0000;b7^1_1049.5623_1049.5554_13199.8219;b8^1_1205.6634_0.0000_0.0000;b9^1_1276.7005_0.0000_0.0000;b10^1_1333.7220_0.0000_0.0000;b11^1_1434.7697_0.0000_0.0000;b12^1_1521.8017_1521.8107_3725.5481;b13^1_1879.0596_0.0000_0.0000;y1^1_3…	17.3253	23.6298	A2B2C1D1E2eE2F1G3gfF5fedD1E1edcba	-1.01816	0	0			0	Hybrid	0.00728745
27260	37	27259	27256	0	65.0345,0.0000	3	847.069	847.07	0.00421143	2538.19	2538.18	1200.43	N2H4F1	1337.75	GSLSYLNVTR	n[TMT10plex]GSLSYLNVTR	NORMAL	Cathepsin D	CTSD	P07339	263	642830	771.424	10	9	11	N1:[1540.8299990642(771.4241943359375, 1446684.5478515625, 2, 1540.832788671875)];N2:[1743.9093990641998(872.9642944335938, 387417.0927734375, 2, 1743.9129888671876)];N2H1:[1905.9621990642(953.9910278320312, 346158.55517578125, 2, 1905.9664556640626)];N2H2:[2068.0149990642(1034.5220947265625, 372295.2634277344, 2, 2067.028589453125)];N2H2F1:[2214.0728990642(1107.54736328125, 156347.17333984375, 2…	13	b1^1_287.1922_287.1925_9746.9697;b2^1_374.2242_374.2250_18622.9526;b3^1_487.3083_487.3088_18233.0620;b4^1_574.3403_574.3422_24335.7661;b5^1_737.4037_737.4050_37214.9534;b6^1_850.4877_850.4904_24534.6875;b7^1_964.5307_964.5342_23788.9490;b8^1_1063.5991_1063.6028_10426.4930;b9^1_1164.6468_1164.6505_21144.1609;b10^1_1320.7479_0.0000_0.0000;y1^1_175.1195_175.1196_35056.2917;y2^1_276.1672_276.1671_670…	84.6348	23.0927	A2B2C1D1dD1E1edcbB5ba	-0.0021057	1	0			0	High mannose	0
35819	37	35818	35813	0	84.4232,0.0000	3	1286.24	1285.91	-0.994263	3854.71	3854.7	1768.64	N4H5F1	2086.06	VDLEDFENNTAYAK	n[TMT10plex]VDLEDFENNTAYAK[TMT10plex]	NORMAL	Microfibril-associated glycoprotein 4	MFAP4	P55083	137	188895	138.055	10	8	14	N1:[2289.1418400642(1145.0740966796875, 174762.62890625, 2, 2288.132593359375)];N2:[2492.2212400642(1247.1182861328125, 33447.08203125, 2, 2492.220972265625)];N2H1:[2654.2740400642(1328.14453125, 30244.16357421875, 2, 2654.2734625)];N2H2:[2816.3268400642(1409.1727294921875, 70722.46337890625, 2, 2816.329858984375)];N2H2F1:[2962.3847400642(1482.2069091796875, 39592.105224609375, 2, 2962.3982183593…	16	b1^1_329.2392_329.2398_5483.8545;b2^1_444.2661_444.2667_18742.4165;b3^1_557.3502_557.3509_5016.4985;b4^1_686.3928_686.3954_8803.9688;b5^1_801.4197_801.4210_24909.5211;b6^1_948.4881_948.4910_5026.1689;b7^1_1077.5307_0.0000_0.0000;b8^1_1191.5736_0.0000_0.0000;b9^1_1305.6166_0.0000_0.0000;b10^1_1406.6643_0.0000_0.0000;b11^1_1477.7014_1477.7012_2676.9713;b12^1_1640.7647_1640.7585_888.1561;b13^1_1711.…	81.6356	22.957	A2B2C1D1E2F1fedD1E2F1fedcbB5ba	-1.00925	1	0			0	Complex	0
33282	37	33281	33275	0	78.5911,0.0000	3	1170.86	1170.86	0.0113525	3509.57	3509.6	1768.64	N4H5F1	1740.96	ITDIENGSLANIPR	n[TMT10plex]ITDIENGSLANIPR	NORMAL	Asporin	ASPN	Q9BXN1	282	118913	138.055	10	7	11	N1:[1944.0366970641999(973.529052734375, 17697.112548828125, 2, 1945.04250546875)];N2:[2147.1160970642(1075.0677490234375, 5148.9105224609375, 2, 2148.119898046875)];N2H2:[2471.2216970642(1236.621826171875, 14416.20556640625, 2, 2471.22805234375)];N2H2F1:[2617.2795970642(1309.6441650390625, 17997.71142578125, 2, 2617.272730078125)];N2H3F1:[2779.3323970641995(1390.67578125, 22942.93603515625, 2, 2…	8	b1^1_343.2548_343.2551_4300.0952;b2^1_444.3025_444.3033_930.5557;b3^1_559.3294_559.3298_5751.0352;b4^1_672.4135_0.0000_0.0000;b5^1_801.4561_801.4575_1387.2476;b6^1_915.4990_0.0000_0.0000;b7^1_972.5205_0.0000_0.0000;b8^1_1059.5525_0.0000_0.0000;b9^1_1172.6366_0.0000_0.0000;b10^1_1243.6737_0.0000_0.0000;b11^1_1357.7166_0.0000_0.0000;b12^1_1470.8007_0.0000_0.0000;b13^1_1567.8535_0.0000_0.0000;b14^1_…	18.8246	22.801	A2B2C1D1E2F1fedD1E2F1fedcbB5ba	-0.00311523	1	0			0	Complex	0.00591716
12995	37	12994	12986	0	32.7927,0.0000	3	839.059	839.058	-0.00439453	2514.15	2514.14	1403.51	N3H4F1	1110.63	ITLHENR	n[TMT10plex]ITLHENR	NORMAL	Matrix-remodeling-associated protein 5	MXRA5	Q9NR99	2007	129513	138.055	10	7	12	N1:[1313.7142410642(1314.7196044921875, 1150.8944091796875, 1, 1313.7118044921874)];N2:[1516.7936410641998(1517.796142578125, 925.7591552734375, 1, 1516.788342578125)];N2H1:[1678.8464410642(840.4473266601562, 26680.529052734375, 2, 1678.8790533203126)];N2H2:[1840.8992410642(921.9600219726562, 23838.36474609375, 2, 1841.9044439453126)];N2H2F1:[1986.9571410642(994.9892578125, 150563.0858154297, 2, …	8	b1^1_343.2548_343.2556_4243.6030;b2^1_444.3025_444.3032_4050.8030;b3^1_557.3866_557.3884_2980.0002;b4^1_694.4455_694.4477_1140.7753;b5^1_823.4881_823.4889_4637.5952;b6^1_937.5310_0.0000_0.0000;b7^1_1093.6321_0.0000_0.0000;y1^1_175.1195_175.1193_3921.5107;y2^1_289.1624_0.0000_0.0000;y3^1_418.2050_0.0000_0.0000;y4^1_555.2639_0.0000_0.0000;y5^1_668.3480_0.0000_0.0000;y6^1_769.3957_769.4064_4613.0254…	38.9095	22.5986	A2B2C1D1E2edD1E1edcbB5ba	-0.00243657	1	0			0	Hybrid	0
27212	37	27211	27201	0	64.9256,0.0000	3	953.122	953.124	0.00622559	2856.35	2856.34	1054.37	N2H4	1801.97	NMSNQLGLLAVNQR	n[TMT10plex]NM[Oxidation]SNQLGLLAVNQR	NORMAL	Myeloperoxidase	MPO	P05164	355	183804	138.056	10	9	5	N1:[2005.0465516863(1003.0326538085938, 1423831.8828125, 2, 2004.0497076171876)];N2:[2208.1259516863(1104.58935546875, 158009.35986328125, 2, 2207.1631109375)];N2H1:[2370.1787516863(1185.6226806640625, 149790.28564453125, 2, 2369.229761328125)];N2H2:[2532.2315516863(1267.1251220703125, 127512.77783203125, 2, 2532.234644140625)];N2H3:[2694.2843516863(1348.14697265625, 11653.09619140625, 2, 2694.27…	14	b1^1_344.2137_344.2141_8542.2412;b2^1_491.2491_0.0000_0.0000;b3^1_578.2811_0.0000_0.0000;b4^1_692.3240_0.0000_0.0000;b5^1_820.3826_820.3856_1556.3767;b6^1_933.4667_0.0000_0.0000;b7^1_990.4881_0.0000_0.0000;b8^1_1103.5722_0.0000_0.0000;b9^1_1216.6563_0.0000_0.0000;b10^1_1287.6934_0.0000_0.0000;b11^1_1386.7618_0.0000_0.0000;b12^1_1500.8047_0.0000_0.0000;b13^1_1628.8633_0.0000_0.0000;b14^1_1784.9644…	65.4556	22.0746	A2B2C1D1dD1E1edcba	-0.996844	0	0			0	High mannose	0
38564	37	38563	38556	0	90.7554,0.0000	3	941.446	941.11	-1.00653	2820.31	2820.3	1216.42	N2H5	1603.88	FNVSLDSVPELR	n[TMT10plex]FNVSLDSVPELR	NORMAL	N-acylethanolamine-hydrolyzing acid amidase	NAAA	Q02083	37	35682.1	127.131	10	6	5	N1:[1806.9566560641997(904.4871826171875, 294450.3903808594, 2, 1806.958765234375)];N2:[2010.0360560641996(1006.026611328125, 44967.3330078125, 2, 2010.03762265625)];N2H1:[2172.0888560641997(1087.0552978515625, 36191.465576171875, 2, 2172.094995703125)];N2H2:[2334.1416560641997(1168.0797119140625, 45718.72509765625, 2, 2334.143823828125)];N2H3:[2496.1944560641996(1249.0999755859375, 20285.2465820…	9	b1^1_377.2392_377.2393_4533.2139;b2^1_491.2821_491.2823_1571.0105;b3^1_590.3505_0.0000_0.0000;b4^1_677.3825_0.0000_0.0000;b5^1_790.4666_0.0000_0.0000;b6^1_905.4935_0.0000_0.0000;b7^1_992.5256_0.0000_0.0000;b8^1_1091.5940_0.0000_0.0000;b9^1_1188.6468_0.0000_0.0000;b10^1_1317.6893_0.0000_0.0000;b11^1_1430.7734_0.0000_0.0000;b12^1_1586.8745_0.0000_0.0000;y1^1_175.1195_175.1196_7850.2969;y2^1_288.203…	29.9455	21.87	A2B2C1D1dD1E1eE1edcba	0.00210917	0	0			0	High mannose	0
35691	37	35690	35680	0	84.1269,0.0000	3	991.805	991.475	-0.989868	2971.4	2971.38	1257.45	N3H4	1713.93	DIYTFDGALNK	n[TMT10plex]DIYTFDGALNK[TMT10plex]	NORMAL	Leukocyte surface antigen CD47	CD47	Q08722	73	53595.1	126.128	10	5	7	N1:[1917.0137270642(960.0170288085938, 75742.94555664062, 2, 1918.0184576171876)];N2:[2120.0931270642(1061.0560302734375, 42743.68603515625, 2, 2120.096460546875)];N2H1:[2282.1459270642(1142.0831298828125, 41943.3037109375, 2, 2282.150659765625)];N2H2:[2444.1987270642003(1223.1082763671875, 126468.46411132812, 2, 2444.200952734375)];N2H3:[2606.2515270641998(1303.636962890625, 148922.787109375, 2,…	11	b1^1_345.1977_345.1979_4976.0923;b2^1_458.2818_458.2826_4244.0874;b3^1_621.3451_621.3454_4232.4424;b4^1_722.3928_722.3950_1419.9347;b5^1_869.4612_0.0000_0.0000;b6^1_984.4881_984.4884_8422.2471;b7^1_1041.5096_1041.5137_1260.6248;b8^1_1112.5467_1112.5535_2557.5614;b9^1_1225.6308_1225.6433_1128.3453;b10^1_1339.6737_0.0000_0.0000;b11^1_1696.9316_0.0000_0.0000;y1^1_376.2763_376.2764_10834.6035;y2^1_49…	45.4067	21.865	A2B2C1D1E2edD1E1edcba	0.0161927	0	0			0	Hybrid	0
22787	37	22786	22785	0	54.9659,0.0000	3	882.744	882.743	-0.0032959	2645.2	2644.23	1054.37	N2H4	1589.86	NCTLSIRDARR	n[TMT10plex]NC[Carbamidomethyl]TLSIRDARR	NORMAL	Sialic acid-binding Ig-like lectin 9	SIGLEC9	Q9Y336	101	1.19934e+06	654.884	10	8	5	N1:[1792.9416907878(897.9646606445312, 17280.996826171875, 2, 1793.9137212890626)];N2:[1996.0210907878(999.50341796875, 663987.5234375, 2, 1996.9912359375)];N2H1:[2158.0738907878(1079.5499267578125, 625422.5895996094, 2, 2157.084253515625)];N2H2:[2320.1266907878(1161.0582275390625, 241296.26953125, 2, 2320.100855078125)];N2H3:[2482.1794907878(1243.0860595703125, 18853.888916015625, 2, 2484.156519…	8	b1^1_344.2137_344.2142_14080.7322;b2^1_504.2443_0.0000_0.0000;b3^1_605.2920_0.0000_0.0000;b4^1_718.3761_0.0000_0.0000;b5^1_805.4081_0.0000_0.0000;b6^1_918.4922_918.4776_27652.6689;b7^1_1074.5933_0.0000_0.0000;b8^1_1189.6202_0.0000_0.0000;b9^1_1260.6573_0.0000_0.0000;b10^1_1416.7584_0.0000_0.0000;b11^1_1572.8596_0.0000_0.0000;y1^1_175.1195_175.1196_9066.6045;y2^1_331.2206_331.2187_12778.5294;y3^1_…	29.0012	20.4862	A2B2C1D1dD1E1edcba	0.972031	0	0			0	High mannose	0
40169	37	40168	40165	0	94.4624,0.0000	3	1191.2	1191.21	0.0172119	3570.61	3570.59	1856.66	N3H5F1S1	1713.93	DIYTFDGALNK	n[TMT10plex]DIYTFDGALNK[TMT10plex]	NORMAL	Leukocyte surface antigen CD47	CD47	Q08722	73	51677	138.056	10	8	13	N1:[1917.0137270642(959.5152587890625, 40075.20446777344, 2, 1917.014917578125)];N2:[2120.0931270642(1061.055908203125, 11781.579345703125, 2, 2120.09621640625)];N2H1:[2282.1459270642(1142.080810546875, 13946.717041015625, 2, 2282.14602109375)];N2H2:[2444.1987270642003(1223.1092529296875, 35648.931640625, 2, 2444.202905859375)];N2H2F1:[2590.2566270642(1296.1358642578125, 27826.232421875, 2, 2590.…	11	b1^1_345.1977_345.1978_4946.6055;b2^1_458.2818_458.2821_4899.2896;b3^1_621.3451_621.3464_1689.8257;b4^1_722.3928_722.3967_2711.9426;b5^1_869.4612_869.4630_976.4981;b6^1_984.4881_984.4894_14238.4949;b7^1_1041.5096_0.0000_0.0000;b8^1_1112.5467_1112.5503_2887.5166;b9^1_1225.6308_1225.6398_944.4073;b10^1_1339.6737_0.0000_0.0000;b11^1_1696.9316_0.0000_0.0000;y1^1_376.2763_376.2770_4441.5923;y2^1_490.3…	45.5958	19.8664	A2B2C1D1E2F1G3gfedD1E1edcbB5ba	-0.00126339	1	0			0	Hybrid	0
16410	37	16409	16396	0	40.5425,0.0000	3	983.485	983.486	0.00183105	2947.43	2946.4	1257.45	N3H4	1688.95	IQMINGSDLPK	n[TMT10plex]IQM[Oxidation]INGSDLPK[TMT10plex]	NORMAL	Protein LTV1 homolog	LTV1	Q96GA3	406	573960	968.052	10	9	7	N2:[2095.1124826862997(1049.080078125, 87517.86584472656, 2, 2096.14455625)];N2H1:[2257.1652826862996(1130.1090087890625, 28477.44287109375, 2, 2258.202417578125)];N2H2:[2419.2180826862996(1211.1258544921875, 8322.77001953125, 2, 2420.236108984375)];N3H2:[2622.2974826862996(875.78515625, 527921.96875, 3, 2624.33206875)];N3H3:[2784.3502826862996(929.802978515625, 576831.03125, 3, 2786.385535546875…	7	b1^1_343.2548_0.0000_0.0000;b2^1_471.3134_0.0000_0.0000;b3^1_618.3488_0.0000_0.0000;b4^1_731.4329_0.0000_0.0000;b5^1_845.4758_845.4833_115381.0846;b6^1_902.4973_902.5040_35041.1484;b7^1_989.5293_0.0000_0.0000;b8^1_1104.5562_0.0000_0.0000;b9^1_1217.6403_0.0000_0.0000;b10^1_1314.6931_0.0000_0.0000;b11^1_1671.9509_0.0000_0.0000;y1^1_376.2763_376.2769_3404.5137;y2^1_473.3290_473.3302_1471.4774;y3^1_5…	23.8667	19.2864	A2B2C1D1dD2dD1E1edcba	1.03713	0	1			0	High mannose	0.00183318
25115	37	25114	25103	0	60.2241,0.0000	4	1079.27	1079.02	-0.977051	4312.06	4312.05	1971.72	N5H5F1	2340.33	LHINHNNLTESVGPLPK	n[TMT10plex]LHINHNNLTESVGPLPK[TMT10plex]	NORMAL	Lumican	LUM	P51884	127	350864	138.056	10	8	17	N1:[2543.4113530642003(1272.7159423828125, 84381.17309570312, 2, 2543.416284765625)];N2:[2746.4907530642004(1374.2576904296875, 23014.813232421875, 2, 2746.499780859375)];N2H2:[3070.5963530642002(1536.3065185546875, 4776.8323974609375, 2, 3070.597437109375)];N2H2F1:[3216.6542530642(1609.84375, 5289.47509765625, 2, 3217.6719)];N3H2F1:[3419.7336530642(1710.87841796875, 70591.23034667969, 2, 3419.74…	16	b1^1_343.2548_343.2549_9052.6219;b2^1_480.3137_480.3146_16328.9026;b3^1_593.3978_593.3984_13704.9944;b4^1_707.4407_707.4417_13212.7333;b5^1_844.4996_844.5005_12239.7332;b6^1_958.5426_958.5437_3485.2737;b7^1_1072.5855_1072.5859_2577.4840;b8^1_1185.6696_1185.6759_994.8132;b9^1_1286.7172_0.0000_0.0000;b10^1_1415.7598_0.0000_0.0000;b11^1_1502.7919_0.0000_0.0000;b12^1_1601.8603_0.0000_0.0000;b13^1_165…	73.0132	18.7077	A2B2C1D1E2F1fedD2dD1E2F1fedcbB5ba	0.0049317	1	1			0	Complex	0
29056	37	29055	29044	0	69.0683,0.0000	4	920.686	920.682	-0.0180664	3678.7	3679.71	2262.81	N5H5F3	1415.88	TPLTANITK	n[TMT10plex]TPLTANITK[TMT10plex]	NORMAL	Immunoglobulin heavy constant alpha 2	IGHA2	P01877	205	265151	138.056	10	9	22	N1:[1618.9547540642(810.4866333007812, 256855.0791015625, 2, 1618.9576666015626)];N2:[1822.0341540641998(913.02880859375, 16994.338623046875, 2, 1824.0420171875)];N2H1:[1984.0869540641997(993.5579833984375, 11981.78857421875, 2, 1985.100366796875)];N2H2:[2146.1397540642(1074.0794677734375, 19069.42578125, 2, 2146.143335546875)];N2H2F1:[2292.1976540642(1147.1119384765625, 6994.79833984375, 2, 2292…	12	b1^1_331.2184_331.2188_26848.6998;b2^1_428.2712_0.0000_0.0000;b3^1_541.3553_541.3569_5999.2107;b4^1_642.4029_642.4063_5508.2252;b5^1_713.4401_713.4435_4010.7212;b6^1_827.4830_827.4905_1633.3405;b7^1_940.5670_940.5724_5365.4073;b8^1_1041.6147_0.0000_0.0000;b9^1_1398.8726_1398.8698_13156.8197;y1^1_376.2763_376.2769_22301.7273;y2^1_477.3240_477.3249_14997.8732;y3^1_590.4080_590.4086_5500.6689;y4^1_7…	72.1522	18.3489	A2B2C1D1E2F1fF5fedD2dD1E2F1fF5fedcbB5ba	0.00291254	1	1			0	Complex	0
32958	37	32957	32945	0	77.8651,0.0000	3	1098.18	1098.19	0.0216064	3291.53	3291.5	1622.58	N4H5	1668.92	MLEAYNLTEK	n[TMT10plex]MLEAYNLTEK[TMT10plex]	NORMAL	Collagen alpha-1(XII) chain	COL12A1	Q99715	2528	171888	138.055	10	7	9	N1:[1871.9956340642002(937.0066528320312, 102907.87646484375, 2, 1871.9977056640626)];N2:[2075.0750340642003(1038.5465087890625, 26768.59014892578, 2, 2075.077417578125)];N2H1:[2237.1278340642(1119.5743408203125, 31737.947143554688, 2, 2237.133081640625)];N2H2:[2399.1806340642(1200.0997314453125, 85765.44885253906, 2, 2398.183862890625)];N3H2:[2602.2600340642(1302.1375732421875, 28361.353515625, …	12	b1^1_361.2112_361.2115_4680.9995;b2^1_474.2953_474.2959_3528.5002;b3^1_603.3379_603.3389_8892.3195;b4^1_674.3750_674.3774_7364.8423;b5^1_837.4383_837.4401_7002.8444;b6^1_951.4813_951.4845_6412.7648;b7^1_1064.5653_1064.5576_1529.7640;b8^1_1165.6130_0.0000_0.0000;b9^1_1294.6556_0.0000_0.0000;b10^1_1651.9135_0.0000_0.0000;y1^1_376.2763_376.2763_13294.9636;y2^1_505.3189_505.3206_5044.2549;y3^1_606.36…	64.7087	17.7043	A2B2C1D1E2F1fedD2dD1E1edcba	0.000105975	0	1			0	Hybrid	0
22390	37	22389	22380	0	54.0637,0.0000	4	1189.04	1188.54	-2.01904	4750.12	4751.11	2861	N5H6S3	1890.11	KKEDALNETR	n[TMT10plex]K[TMT10plex]K[TMT10plex]EDALNETR	NORMAL	Clusterin	CLU	P10909	86	433674	138.056	10	9	20	N1:[2093.1937050642(1047.1068115234375, 85213.4619140625, 2, 2092.198023046875)];N2:[2296.2731050642(1148.6507568359375, 35968.5146484375, 2, 2295.285913671875)];N2H1:[2458.3259050642(1230.1724853515625, 63218.8046875, 2, 2458.329370703125)];N2H2:[2620.3787050642(1310.69677734375, 152747.01220703125, 2, 2619.3779546875)];N2H3:[2782.4315050642(1392.2227783203125, 17029.849365234375, 2, 2782.429956…	9	b1^1_587.4287_587.4302_4036.6133;b2^1_944.6865_944.6901_2813.5383;b3^1_1073.7291_1073.7325_3650.9658;b4^1_1188.7561_0.0000_0.0000;b5^1_1259.7932_1259.7960_1193.6721;b6^1_1372.8773_1372.8892_1406.9734;b7^1_1486.9202_0.0000_0.0000;b8^1_1615.9628_0.0000_0.0000;b9^1_1717.0105_0.0000_0.0000;b10^1_1873.1116_0.0000_0.0000;y1^1_175.1195_175.1196_11590.7844;y2^1_276.1672_276.1677_10037.8848;y3^1_405.2098_…	34.8923	17.5611	A2B2C1D1E2F1fF3fedD1E2F1G3gfeE2F1G3gfedcba	-0.995682	0	0			0	Complex	0
37668	37	37667	37662	0	88.6884,0.0000	3	1448.27	1448.28	0.0292969	4341.81	4341.78	2204.77	N4H5S2	2137.01	GTAGNALMDGASQLMGENR	n[TMT10plex]GTAGNALMDGASQLM[Oxidation]GENR	NORMAL	Fibrinogen beta chain	FGB	P02675	394	144815	138.056	10	7	11	N1:[2340.0888876862996(1170.557861328125, 249627.84106445312, 2, 2339.10012265625)];N2:[2543.1682876862997(1272.59326171875, 39837.89794921875, 2, 2543.1709234375)];N2H1:[2705.2210876862996(1353.6209716796875, 14123.64892578125, 2, 2705.226343359375)];N2H2:[2867.2738876862995(1434.646484375, 52013.7412109375, 2, 2867.27736875)];N2H3:[3029.3266876862995(1515.1739501953125, 54880.970275878906, 2, 3…	12	b1^1_287.1922_287.1928_1659.2485;b2^1_388.2399_388.2397_2941.5105;b3^1_459.2770_459.2761_1046.2144;b4^1_516.2985_516.3002_1077.9917;b5^1_630.3414_630.3427_3536.9446;b6^1_701.3785_701.3790_4771.7427;b7^1_814.4626_814.4622_5602.8979;b8^1_945.5031_945.5006_4595.3038;b9^1_1060.5300_1060.5303_25654.9144;b10^1_1117.5515_1117.5482_2403.9244;b11^1_1188.5886_1188.5939_1121.4288;b12^1_1275.6206_0.0000_0.00…	32.0841	17.0484	A2B2C1D1E2F1G3gfedD1E2F1G3gfedcba	-0.988765	0	0			0	Complex	0
24472	37	24471	24461	0	58.7953,0.0000	3	1167.2	1167.2	-0.00109863	3498.57	3498.56	2278.81	N5H6S1	1219.75	LNSSTIK	n[TMT10plex]LNSSTIK[TMT10plex]	NORMAL	Lysosome-associated membrane glycoprotein 2	LAMP2	P13473	275	329767	138.056	10	9	14	N1:[1422.8335760642(712.425048828125, 15309.8095703125, 2, 1422.83449765625)];N2:[1625.9129760642(813.965087890625, 11131.031860351562, 2, 1625.91457578125)];N2H1:[1787.9657760641999(894.99072265625, 2192.8746337890625, 2, 1787.9658453125)];N2H2:[1950.0185760642(976.0166015625, 7286.9991455078125, 2, 1950.017603125)];N2H3:[2112.0713760642(1057.043212890625, 10055.916748046875, 2, 2112.07082578125…	7	b1^1_343.2548_343.2557_2920.1995;b2^1_457.2977_0.0000_0.0000;b3^1_544.3298_0.0000_0.0000;b4^1_631.3618_0.0000_0.0000;b5^1_732.4095_0.0000_0.0000;b6^1_845.4935_0.0000_0.0000;b7^1_1202.7514_0.0000_0.0000;y1^1_376.2763_376.2765_13509.8943;y2^1_489.3603_489.3608_5501.5801;y3^1_590.4080_590.4092_3888.9397;y4^1_677.4401_677.4392_3199.4880;y5^1_764.4721_764.4739_4786.1250;y6^1_878.5150_878.5162_2761.100…	30.6538	16.6973	A2B2C1D1E2F1G3gfedD1E2F1feE2F1fedcba	0.000921592	0	0			0	Complex	0
34777	37	34776	34771	0	82.0471,0.0000	3	1013.49	1013.49	0.00512695	3037.45	3037.44	1054.37	N2H4	1983.07	YSVANDTGFVDIPK	n[TMT10plex]YSVANDTGFVDIPK[TMT10plex]	NORMAL	Cathepsin L1	CTSL	P07711	221	100360	204.087	10	9	4	N1:[2186.1512830642(1093.0806884765625, 418253.1940917969, 2, 2184.145776953125)];N2:[2389.2306830642(1195.6268310546875, 12601.87109375, 2, 2389.238062109375)];N2H2:[2713.3362830642(1357.6766357421875, 6248.2833251953125, 2, 2713.337671484375)];pep:[1983.0718830642(992.546142578125, 11568.2431640625, 2, 1983.07668515625)];	15	b1^1_393.2341_393.2343_3072.0696;b2^1_480.2661_480.2672_5007.4600;b3^1_579.3345_579.3344_5232.3623;b4^1_650.3716_650.3728_5585.9742;b5^1_764.4146_764.4155_1029.4980;b6^1_879.4415_879.4432_4522.3685;b7^1_980.4892_0.0000_0.0000;b8^1_1037.5107_1037.5084_1533.5955;b9^1_1184.5791_0.0000_0.0000;b10^1_1283.6475_0.0000_0.0000;b11^1_1398.6744_1398.6788_6493.3007;b12^1_1511.7585_0.0000_0.0000;b13^1_1608.81…	69.3973	16.6651	A2B2C1D1dD1E1edcba	-2.00551	0	0			0	High mannose	0
10864	37	10863	10854	0	27.8932,0.0000	3	898.725	898.724	-0.00274658	2693.15	2693.14	1216.42	N2H5	1476.72	ANVTSENNMPR	n[TMT10plex]ANVTSENNM[Oxidation]PR	NORMAL	Integrin alpha-M	ITGAM	P11215	900	118871	808.909	9	7	5	N1:[1679.7987746862998(840.9081420898438, 608666.9194335938, 2, 1679.8006841796876)];N2:[1882.8781746862996(942.4481201171875, 88806.72607421875, 2, 1882.880640234375)];N2H1:[2044.9309746862996(1023.4744873046875, 68319.53759765625, 2, 2044.933374609375)];N2H2:[2206.9837746862995(1104.0125732421875, 79654.0224609375, 2, 2206.009546484375)];N2H3:[2369.0365746863(1185.038818359375, 28948.5360107421…	8	b1^1_301.2079_301.2083_3729.2578;b2^1_415.2508_415.2523_1510.6371;b3^1_514.3192_514.3207_1645.2853;b4^1_615.3669_0.0000_0.0000;b5^1_702.3989_0.0000_0.0000;b6^1_831.4415_0.0000_0.0000;b7^1_945.4844_0.0000_0.0000;b8^1_1059.5274_0.0000_0.0000;b9^1_1206.5628_0.0000_0.0000;b10^1_1303.6155_0.0000_0.0000;b11^1_1459.7166_0.0000_0.0000;y1^1_175.1195_175.1196_1000.4488;y2^1_272.1723_272.1726_3505.1252;y3^1…	23.1383	16.6623	A2B2C1D1dD1E1eE1edcba	0.00190949	0	0			0	High mannose	0.00181653
29722	37	29721	29716	0	70.5539,0.0000	3	1020.17	1020.17	0.00164795	3057.48	3057.46	1298.48	N4H3	1758.99	ITNMTFQYRK	n[TMT10plex]ITNMTFQYRK[TMT10plex]	NORMAL	Myb/SANT-like DNA-binding domain-containing protein 1	MSANTD1	Q6ZTZ1	101	2.21435e+06	138.056	10	8	9	N1:[1962.0650510642(982.0469970703125, 92014.87109375, 2, 1962.078394140625)];N2:[2165.1444510642(1083.0867919921875, 3995737.22265625, 2, 2164.157983984375)];N2H1:[2327.1972510642(1164.612060546875, 38935.224609375, 2, 2327.20852109375)];N2H2:[2489.2500510642(1245.6414794921875, 5172.460205078125, 2, 2489.267358984375)];N3H2:[2692.3294510642(1346.6827392578125, 4439710.390625, 2, 2691.3498785156…	6	b1^1_343.2548_343.2547_3811.6709;b2^1_444.3025_0.0000_0.0000;b3^1_558.3454_0.0000_0.0000;b4^1_689.3859_0.0000_0.0000;b5^1_790.4336_790.4244_8722.1089;b6^1_937.5020_937.4942_11341.8623;b7^1_1065.5606_1065.5729_14003.5157;b8^1_1228.6239_0.0000_0.0000;b9^1_1384.7250_0.0000_0.0000;b10^1_1741.9829_0.0000_0.0000;y1^1_376.2763_376.2775_8717.6904;y2^1_532.3774_0.0000_0.0000;y3^1_695.4407_0.0000_0.0000;y4…	18.0585	16.6494	A2B2C1D1E2edD2dD1dcba	0.0133431	0	1			0	Complex	0.00664452
44987	37	44986	44985	0	105.7418,0.0000	3	1380.63	1380.63	-0.00732422	4138.87	4138.84	2204.77	N4H5S2	1934.07	CGLVPVLAENYNK	n[TMT10plex]C[Carbamidomethyl]GLVPVLAENYNK[TMT10plex]	NORMAL	Serotransferrin	TF	P02787	432	88914.2	138.056	10	7	10	N1:[2137.1495087877997(1069.0830078125, 130151.43994140625, 2, 2136.150415625)];N2:[2340.2289087878(1171.1212158203125, 26708.33349609375, 2, 2340.226831640625)];N2H1:[2502.2817087877997(1252.14990234375, 16474.977172851562, 2, 2502.2842046875)];N2H2:[2664.3345087877997(1332.6820068359375, 50962.15222167969, 2, 2663.348413671875)];N2H3:[2826.3873087878(1414.2037353515625, 46487.76306152344, 2, 28…	13	b1^1_390.2014_390.2019_2860.2083;b2^1_447.2229_447.2238_3080.5728;b3^1_560.3069_560.3080_25294.2354;b4^1_659.3753_659.3760_32821.2516;b5^1_756.4281_0.0000_0.0000;b6^1_855.4965_855.4971_2610.6189;b7^1_968.5806_0.0000_0.0000;b8^1_1039.6177_0.0000_0.0000;b9^1_1168.6603_1168.6588_1275.3629;b10^1_1282.7032_0.0000_0.0000;b11^1_1445.7666_0.0000_0.0000;b12^1_1559.8095_1559.8048_1261.9260;b13^1_1917.0674_…	54.2273	16.4432	A2B2C1D1E2F1G3gfedD1E2F1G3gfedcba	-0.999093	0	0			0	Complex	0
39537	37	39536	39535	0	93.0012,0.0000	3	1220.88	1220.87	-0.0270996	3659.58	3659.58	2204.77	N4H5S2	1454.81	VYVYALNQTR	n[TMT10plex]VYVYALNQTR	NORMAL	Integrin alpha-1	ITGA1	P56199	532	152067	138.056	10	8	10	N1:[1657.8878500642(1658.894287109375, 31657.4404296875, 1, 1657.886487109375)];N2:[1860.9672500641998(931.4931030273438, 17861.6513671875, 2, 1860.9706060546876)];N2H1:[2023.0200500642(1012.520263671875, 16517.2353515625, 2, 2023.02492734375)];N2H2:[2185.0728500642(1093.04736328125, 40115.36749267578, 2, 2184.0791265625)];N2H3:[2347.1256500642(1174.5692138671875, 35173.885498046875, 2, 2347.1228…	9	b1^1_329.2392_329.2401_5285.3164;b2^1_492.3025_492.3024_5568.8535;b3^1_591.3709_591.3718_4846.0293;b4^1_754.4342_754.4355_4424.0962;b5^1_825.4714_825.4674_8356.0051;b6^1_938.5554_938.5564_3026.4819;b7^1_1052.5983_1052.5919_928.3694;b8^1_1180.6569_0.0000_0.0000;b9^1_1281.7046_0.0000_0.0000;b10^1_1437.8057_0.0000_0.0000;y1^1_175.1195_175.1196_1090.1208;y2^1_276.1672_0.0000_0.0000;y3^1_404.2258_0.00…	34.8054	16.1187	A2B2C1D1E2F1G3gfedD1E2F1G3gfedcba	-0.00136295	0	0			0	Complex	0
34488	37	34487	34484	0	81.3804,0.0000	3	1083.55	1083.55	0.00915527	3247.62	3247.6	1216.42	N2H5	2031.18	GVFITNETGQPLIGK	n[TMT10plex]GVFITNETGQPLIGK[TMT10plex]	NORMAL	Lysosomal alpha-glucosidase	GAA	P10253	470	124804	138.056	10	8	5	N1:[2234.2564170642(1117.63671875, 1216037.921875, 2, 2233.2578375)];N2:[2437.3358170642(1219.6781005859375, 22490.96875, 2, 2437.340601171875)];N2H1:[2599.3886170642(1300.7044677734375, 8858.485473632812, 2, 2599.393335546875)];N2H2:[2761.4414170642(1381.7286376953125, 15539.59814453125, 2, 2761.441675390625)];pep:[2031.1770170641998(1016.5985107421875, 51861.4873046875, 2, 2031.181421484375)];	23	b1^1_287.1922_287.1925_11505.8105;b2^1_386.2606_386.2608_26176.4004;b3^1_533.3290_533.3297_51411.7141;b4^1_646.4131_646.4138_40944.5801;b5^1_747.4608_747.4622_23793.3672;b6^1_861.5037_861.5039_16403.6970;b7^1_990.5463_990.5486_14008.4854;b8^1_1091.5940_1091.5970_7288.4783;b9^1_1148.6155_1148.6147_8077.5376;b10^1_1276.6740_1276.6753_23879.3284;b11^1_1373.7268_0.0000_0.0000;b12^1_1486.8109_1486.812…	169.398	15.5563	A2B2C1D1dD1E1eE1edcba	-0.99858	0	0			0	High mannose	0
21108	37	21107	21105	0	51.1935,0.0000	3	888.73	888.732	0.00549316	2663.17	2663.16	1216.42	N2H5	1446.74	NYTADYDK	n[TMT10plex]NYTADYDK[TMT10plex]	NORMAL	Erlin-2	ERLIN2	O94905	106	279757	825.919	10	8	6	N1:[1649.8190500642(825.91845703125, 1238605.82421875, 2, 1649.8213140625)];N2:[1852.8984500641998(927.4586181640625, 225694.87744140625, 2, 1852.901636328125)];N2H1:[2014.9512500642(1007.9877319335938, 159827.00048828125, 2, 2013.9598638671876)];N2H2:[2177.0040500642(1089.0079345703125, 142141.60400390625, 2, 2176.000269140625)];N2H3:[2339.0568500642(1170.038330078125, 84277.57641601562, 2, 2338…	13	b1^1_344.2137_344.2143_6140.5044;b2^1_507.2770_507.2774_2814.8708;b3^1_608.3247_608.3243_1147.7068;b4^1_679.3618_0.0000_0.0000;b5^1_794.3887_794.3908_9645.0845;b6^1_957.4521_0.0000_0.0000;b7^1_1072.4790_1072.4763_12336.6294;b8^1_1429.7369_0.0000_0.0000;y1^1_376.2763_376.2768_50564.4756;y2^1_491.3032_491.3034_9498.3232;y3^1_654.3666_654.3678_29654.0278;y4^1_769.3935_769.3957_9175.0781;y5^1_840.430…	99.2376	15.3299	A2B2C1D1dD1E1eE1edcba	0.00154408	0	0			0	High mannose	0
35314	37	35313	35308	0	83.2653,0.0000	3	1094.18	1094.18	-0.00183105	3279.51	3279.49	1565.56	N3H5F1	1713.93	DIYTFDGALNK	n[TMT10plex]DIYTFDGALNK[TMT10plex]	NORMAL	Leukocyte surface antigen CD47	CD47	Q08722	73	113480	138.056	10	8	12	N1:[1917.0137270642(959.51611328125, 136643.67993164062, 2, 1917.0166265625)];N2:[2120.0931270642(1060.562255859375, 39875.23474121094, 2, 2119.10891171875)];N2H1:[2282.1459270642(1142.0811767578125, 40346.158447265625, 2, 2282.146753515625)];N2H2:[2444.1987270642003(1222.60791015625, 85119.46008300781, 2, 2443.2002203125)];N2H2F1:[2590.2566270642(1295.6318359375, 61839.19580078125, 2, 2589.24807…	15	b1^1_345.1977_345.1977_7619.4546;b2^1_458.2818_458.2818_7358.4688;b3^1_621.3451_621.3452_7041.7485;b4^1_722.3928_722.3937_5349.3081;b5^1_869.4612_869.4628_2950.4585;b6^1_984.4881_984.4880_20946.4536;b7^1_1041.5096_1041.5120_3737.6390;b8^1_1112.5467_1112.5483_7687.4413;b9^1_1225.6308_1225.6256_2942.9567;b10^1_1339.6737_0.0000_0.0000;b11^1_1696.9316_0.0000_0.0000;y1^1_376.2763_376.2766_8803.5498;y2…	88.9244	15.2469	A2B2C1D1E2F1fedD1E1edcbB5ba	0.0028995	1	0			0	Hybrid	0
37841	37	37840	37831	0	89.0871,0.0000	4	893.168	893.166	-0.0078125	3568.63	3568.63	1216.42	N2H5	2352.21	ALLPFDNLHDDPCLLTNR	n[TMT10plex]ALLPFDNLHDDPC[Carbamidomethyl]LLTNR	NORMAL	Eosinophil peroxidase	EPX	P11678	363	52315.5	893.438	10	8	6	N1:[2555.2892997878(853.1060791015625, 285993.56103515625, 3, 2556.2948373046875)];N2:[2758.3686997878(920.799072265625, 86657.29125976562, 3, 2759.373816796875)];N2H1:[2920.4214997878(974.8169555664062, 68214.17529296875, 3, 2921.4274666992187)];N2H2:[3082.4742997877997(1028.50048828125, 61653.80224609375, 3, 3082.47806484375)];N2H3:[3244.5270997877997(1082.5203857421875, 45151.83117675781, 3, 3…	9	b1^1_301.2079_301.2083_4890.0378;b2^1_414.2919_414.2922_13442.3054;b3^1_527.3760_527.3766_31003.4546;b4^1_624.4288_0.0000_0.0000;b5^1_771.4972_0.0000_0.0000;b6^1_886.5241_886.5245_10732.7146;b7^1_1000.5670_1000.5684_15217.5007;b8^1_1113.6511_1113.6522_11979.5820;b9^1_1250.7100_0.0000_0.0000;b10^1_1365.7370_0.0000_0.0000;b11^1_1480.7639_1480.7639_5120.4918;b12^1_1577.8167_0.0000_0.0000;b13^1_1737.…	22.3397	15.0875	A2B2C1D1dD1E1eE1edcba	0.00344982	0	0			0	High mannose	0.00179051
22221	37	22220	22219	0	53.6790,0.0000	4	1225.31	1225.3	-0.00830078	4897.18	4897.17	3007.06	N5H6F1S3	1890.11	KKEDALNETR	n[TMT10plex]K[TMT10plex]K[TMT10plex]EDALNETR	NORMAL	Clusterin	CLU	P10909	86	647441	138.056	10	9	35	N1:[2093.1937050642(1047.10546875, 128895.90478515625, 2, 2092.1953375)];N2:[2296.2731050642(1148.6492919921875, 67145.92346191406, 2, 2295.282983984375)];N2H1:[2458.3259050642(1229.6767578125, 93919.72009277344, 2, 2457.337915625)];N2H2:[2620.3787050642(1310.700439453125, 210040.25927734375, 2, 2619.38527890625)];N2H3:[2782.4315050642(1392.2115478515625, 26737.248779296875, 2, 2782.407495703125)…	10	b1^1_587.4287_587.4297_9196.0522;b2^1_944.6865_944.6866_4378.5836;b3^1_1073.7291_1073.7313_8137.2753;b4^1_1188.7561_0.0000_0.0000;b5^1_1259.7932_1259.7909_2907.7583;b6^1_1372.8773_1372.8783_5003.8133;b7^1_1486.9202_0.0000_0.0000;b8^1_1615.9628_0.0000_0.0000;b9^1_1717.0105_0.0000_0.0000;b10^1_1873.1116_0.0000_0.0000;y1^1_175.1195_175.1196_12602.2158;y2^1_276.1672_276.1676_17229.6367;y3^1_405.2098_…	44.5181	14.9966	A2B2C1D1E2F1G3gfF5fedD1E2F1G3gfeE2F1G3gfedcba	-0.998368	0	0			0	Complex	0
39109	37	39108	39103	0	92.0145,0.0000	3	1381.29	1380.96	-0.991699	4139.86	4139.84	2204.77	N4H5S2	1935.07	YTLDPNITSAGPTK	n[TMT10plex]YTLDPNITSAGPTK[TMT10plex]	NORMAL	Plexin-B1	PLXNB1	O43157	1253	68268.5	138.056	10	7	9	N1:[2138.1512820641997(1069.586669921875, 91917.16064453125, 2, 2137.15773984375)];N2:[2341.2306820641998(1171.6185302734375, 11815.450073242188, 2, 2341.221460546875)];N2H1:[2503.2834820641997(1252.1566162109375, 11479.697998046875, 2, 2502.297632421875)];N2H2:[2665.3362820641996(1334.182373046875, 15754.6123046875, 2, 2666.34914609375)];N2H3:[2827.3890820642(1414.703369140625, 26689.62426757812…	12	b1^1_393.2341_393.2337_2436.3512;b2^1_494.2818_494.2827_3262.4697;b3^1_607.3658_607.3669_1529.7701;b4^1_722.3928_722.3937_38130.9111;b5^1_819.4455_0.0000_0.0000;b6^1_933.4885_0.0000_0.0000;b7^1_1046.5725_0.0000_0.0000;b8^1_1147.6202_0.0000_0.0000;b9^1_1234.6522_0.0000_0.0000;b10^1_1305.6893_0.0000_0.0000;b11^1_1362.7108_0.0000_0.0000;b12^1_1459.7636_0.0000_0.0000;b13^1_1560.8113_0.0000_0.0000;b14…	45.0049	14.7226	A2B2C1D1E2F1G3gfedD1E2F1G3gfedcba	-0.993542	0	0			0	Complex	0
34607	37	34606	34601	0	81.6561,0.0000	3	1067.51	1067.19	-0.960205	3198.54	3199.49	1216.42	N2H5	1983.07	YSVANDTGFVDIPK	n[TMT10plex]YSVANDTGFVDIPK[TMT10plex]	NORMAL	Cathepsin L1	CTSL	P07711	221	142046	473.33	10	8	6	N1:[2186.1512830642(1093.0784912109375, 1214454.8154296875, 2, 2184.141382421875)];N2:[2389.2306830642(1195.124755859375, 31192.848754882812, 2, 2388.23391171875)];N2H1:[2551.2834830642(1276.145751953125, 23229.089599609375, 2, 2550.27590390625)];N2H2:[2713.3362830642(1357.6827392578125, 18099.074096679688, 2, 2713.349878515625)];N2H3:[2875.3890830642(1438.70361328125, 6136.067626953125, 2, 2875.…	22	b1^1_393.2341_393.2345_14029.8176;b2^1_480.2661_480.2664_18323.6785;b3^1_579.3345_579.3350_22232.2725;b4^1_650.3716_650.3727_20277.9238;b5^1_764.4146_764.4160_8127.3900;b6^1_879.4415_879.4425_15468.2183;b7^1_980.4892_980.4894_3963.3992;b8^1_1037.5107_1037.5155_8444.4180;b9^1_1184.5791_0.0000_0.0000;b10^1_1283.6475_1283.6459_4320.6259;b11^1_1398.6744_1398.6772_29889.2083;b12^1_1511.7585_1511.7549_…	158.989	14.373	A2B2C1D1dD1E1eE1edcba	-2.0099	0	0			0	High mannose	0
45787	37	45786	45782	0	107.5954,0.0000	3	1338.96	1338.62	-1.01624	4012.83	4012.82	2204.77	N4H5S2	1808.04	LNLDGSNYTLLK	n[TMT10plex]LNLDGSNYTLLK[TMT10plex]	NORMAL	Prolow-density lipoprotein receptor-related protein 1	LRP1	Q07954	3048	63818.6	138.056	10	7	9	N1:[2011.1243390641998(1006.5718994140625, 50923.179931640625, 2, 2011.128198828125)];N2:[2214.2037390642(1108.1107177734375, 12202.72900390625, 2, 2214.205835546875)];N2H1:[2376.2565390642(1189.13623046875, 5777.556396484375, 2, 2376.2568609375)];N2H2:[2538.3093390642(1270.165283203125, 20987.17822265625, 2, 2538.31496640625)];N2H3:[2700.3621390641997(1351.1927490234375, 20829.28955078125, 2, 27…	9	b1^1_343.2548_343.2556_1620.3081;b2^1_457.2977_457.2993_3017.0933;b3^1_570.3818_0.0000_0.0000;b4^1_685.4088_685.4108_8526.5836;b5^1_742.4302_0.0000_0.0000;b6^1_829.4622_0.0000_0.0000;b7^1_943.5052_0.0000_0.0000;b8^1_1106.5685_0.0000_0.0000;b9^1_1207.6162_0.0000_0.0000;b10^1_1320.7002_0.0000_0.0000;b11^1_1433.7843_0.0000_0.0000;b12^1_1791.0422_0.0000_0.0000;y1^1_376.2763_376.2761_5365.1851;y2^1_48…	28.1239	14.2285	A2B2C1D1E2F1G3gfedD1E2F1G3gfedcba	-0.00152383	0	0			0	Complex	0
29958	37	29957	29951	0	71.0805,0.0000	3	916.434	916.435	0.00238037	2746.28	2746.29	1216.42	N2H5	1529.87	PLEINETEK	n[TMT10plex]PLEINETEK[TMT10plex]	NORMAL	Clusterin-associated protein 1	CLUAP1	Q96AJ1	179	468286	867.474	10	8	6	N1:[1732.9500630642(867.4741821289062, 3399368.719482422, 2, 1732.9327642578126)];N2:[1936.0294630642(969.01416015625, 444279.9365234375, 2, 1936.0127203125)];N2H1:[2098.0822630642(1049.5399169921875, 428521.13720703125, 2, 2097.064233984375)];N2H2:[2260.1350630642(1130.5662841796875, 367044.5205078125, 2, 2259.116968359375)];N2H3:[2422.1878630642(1211.596923828125, 328265.34130859375, 2, 2421.17…	6	b1^1_327.2235_0.0000_0.0000;b2^1_440.3076_0.0000_0.0000;b3^1_569.3502_0.0000_0.0000;b4^1_682.4342_0.0000_0.0000;b5^1_796.4772_0.0000_0.0000;b6^1_925.5198_0.0000_0.0000;b7^1_1026.5674_0.0000_0.0000;b8^1_1155.6100_1155.5919_31163.9366;b9^1_1512.8679_1512.8407_19708.5432;y1^1_376.2763_376.2767_90379.2834;y2^1_505.3189_505.3196_61890.6244;y3^1_606.3666_0.0000_0.0000;y4^1_735.4091_735.4095_15066.0232;…	22.036	13.8749	A2B2C1D1dD1E1eE1edcba	-0.0172988	0	0			0	High mannose	0.00177778
20552	37	20551	20542	0	49.9135,0.0000	3	1113.48	1113.49	0.0219727	3337.44	3337.42	1216.42	N2H5	2121	EHEGAIYPDNTTDFQR	n[TMT10plex]EHEGAIYPDNTTDFQR	NORMAL	Ceruloplasmin	CP	P00450	138	69969.3	138.056	10	7	6	N1:[2324.0759970642002(1163.047607421875, 635375.896484375, 2, 2324.07961484375)];N2:[2527.1553970642003(1264.58740234375, 61719.95947265625, 2, 2527.1592046875)];N2H1:[2689.2081970642002(897.7463989257812, 42440.83935546875, 3, 2690.2157967773437)];N2H2:[2851.2609970642(1426.1427001953125, 66221.76513671875, 2, 2850.269800390625)];N2H3:[3013.3137970642(1005.445068359375, 53101.822265625, 3, 3013…	16	b1^1_359.2134_359.2136_12617.9287;b2^1_496.2723_496.2732_9069.3815;b3^1_625.3149_625.3158_12586.2900;b4^1_682.3363_682.3368_9108.5541;b5^1_753.3734_753.3741_29490.9644;b6^1_866.4575_866.4584_24124.5762;b7^1_1029.5208_1029.5239_18574.3101;b8^1_1126.5736_0.0000_0.0000;b9^1_1241.6005_1241.6024_8030.6895;b10^1_1355.6435_0.0000_0.0000;b11^1_1456.6911_0.0000_0.0000;b12^1_1557.7388_0.0000_0.0000;b13^1_1…	73.4323	13.6587	A2B2C1D1dD1E1eE1edcba	0.00361778	0	0			0	High mannose	0
36342	37	36341	36337	0	85.6301,0.0000	3	1021.18	1021.17	-0.00402832	3060.5	3060.49	1216.42	N2H5	1844.07	EVNDTLLVNELK	n[TMT10plex]EVNDTLLVNELK[TMT10plex]	NORMAL	Periostin	POSTN	Q15063	599	94603.4	138.056	10	8	5	N1:[2047.1454680641998(1024.0806884765625, 769975.4677734375, 2, 2046.145776953125)];N2:[2250.2248680641997(1126.12109375, 44472.446533203125, 2, 2250.2265875)];N2H1:[2412.2776680641996(1206.650390625, 30227.986694335938, 2, 2411.28518125)];N2H2:[2574.3304680641995(1288.1759033203125, 40686.826171875, 2, 2574.336206640625)];N2H3:[2736.3832680642(1369.2049560546875, 8318.566284179688, 2, 2736.3943…	17	b1^1_359.2134_359.2137_15280.2933;b2^1_458.2818_458.2823_9046.8438;b3^1_572.3247_572.3262_1713.1700;b4^1_687.3516_687.3508_5252.2183;b5^1_788.3993_788.4033_6231.4745;b6^1_901.4834_901.4825_5534.1835;b7^1_1014.5674_1014.5643_15050.5037;b8^1_1113.6359_1113.6355_3888.0336;b9^1_1227.6788_0.0000_0.0000;b10^1_1356.7214_0.0000_0.0000;b11^1_1469.8054_0.0000_0.0000;b12^1_1827.0633_0.0000_0.0000;y1^1_376.2…	110.597	13.5336	A2B2C1D1dD1E1eE1edcba	-0.999691	0	0			0	High mannose	0
36550	37	36549	36548	0	86.1097,0.0000	3	940.459	940.127	-0.995544	2817.36	2820.34	1216.42	N2H5	1603.91	VINETWAWK	n[TMT10plex]VINETWAWK[TMT10plex]	NORMAL	Hypoxia up-regulated protein 1	HYOU1	Q9Y4L1	862	108178	138.056	10	9	6	N1:[1806.9922030641999(904.5049438476562, 850384.8125, 2, 1806.9942876953126)];N2:[2010.0716030641997(1005.5419311523438, 133872.2705078125, 2, 2009.0682623046876)];N2H1:[2172.1244030641997(1086.5675048828125, 126787.92138671875, 2, 2171.119409765625)];N2H2:[2334.1772030641996(1167.5931396484375, 105947.193359375, 2, 2333.170679296875)];N2H3:[2496.2300030642(1249.1246337890625, 85827.0, 2, 2496.2…	14	b1^1_329.2392_329.2394_29029.6277;b2^1_442.3232_442.3233_12417.9239;b3^1_556.3662_556.3683_9509.7007;b4^1_685.4088_685.4050_1888.4501;b5^1_786.4564_786.4583_4410.5389;b6^1_972.5357_972.5366_5773.8071;b7^1_1043.5729_1043.5763_7019.9995;b8^1_1229.6522_0.0000_0.0000;b9^1_1586.9101_0.0000_0.0000;y1^1_376.2763_376.2766_51708.1729;y2^1_562.3556_0.0000_0.0000;y3^1_633.3927_633.3934_20692.4439;y4^1_819.4…	99.6647	13.4485	A2B2C1D1dD1E1eE1edcba	0.00158385	0	0			0	High mannose	0
34643	37	34642	34641	0	81.7382,0.0000	3	836.042	836.043	0.00311279	2505.11	2505.1	1216.42	N2H5	1288.68	FNGSVSFFR	n[TMT10plex]FNGSVSFFR	NORMAL	Microfibril-associated glycoprotein 4	MFAP4	P55083	87	805623	746.887	10	7	6	N1:[1491.7561060642(746.8873901367188, 2138714.677734375, 2, 1491.7591802734376)];N2:[1694.8355060641998(848.4271850585938, 535739.3862304688, 2, 1694.8387701171876)];N2H1:[1856.8883060641997(929.453857421875, 579528.408203125, 2, 1856.89211484375)];N2H2:[2018.9411060641999(1009.9805297851562, 700756.0576171875, 2, 2017.9454595703126)];N2H3:[2180.9939060642(1091.0054931640625, 365478.79150390625,…	16	b1^1_377.2392_377.2392_11990.6963;b2^1_491.2821_491.2831_5953.1816;b3^1_548.3036_0.0000_0.0000;b4^1_635.3356_635.3396_3349.9285;b5^1_734.4040_734.4055_4585.6025;b6^1_821.4360_821.4371_6053.1932;b7^1_968.5044_968.4987_3406.1986;b8^1_1115.5729_0.0000_0.0000;b9^1_1271.6740_1271.6738_42984.2017;y1^1_175.1195_175.1196_38067.4302;y2^1_322.1879_322.1884_4429.1172;y3^1_469.2563_469.2575_4558.1611;y4^1_55…	128.537	13.3768	A2B2C1D1dD1E1eE1edcba	0.00307421	0	0			0	High mannose	0
34855	37	34854	34843	0	82.2270,0.0000	3	1043.15	1043.16	0.0065918	3126.44	3126.42	1216.42	N2H5	1909.99	TANDTSTEAYNLLLR	n[TMT10plex]TANDTSTEAYNLLLR	NORMAL	Laminin subunit gamma-1	LAMC1	P11047	1205	261743	1057.05	10	9	6	N1:[2113.0742040641994(1057.0472412109375, 1537105.09765625, 2, 2112.078882421875)];N2:[2316.1536040641995(1158.585693359375, 140237.69482421875, 2, 2315.15578671875)];N2H1:[2478.2064040641994(1239.572998046875, 78302.36596679688, 2, 2477.13039609375)];N2H2:[2640.2592040641994(1321.1400146484375, 82951.25903320312, 2, 2640.264429296875)];N2H3:[2802.3120040641998(1402.1649169921875, 29704.55712890…	20	b1^1_331.2184_331.2188_12992.9570;b2^1_402.2555_402.2556_6587.1680;b3^1_516.2985_516.3002_4597.0465;b4^1_631.3254_631.3259_5808.1841;b5^1_732.3731_0.0000_0.0000;b6^1_819.4051_0.0000_0.0000;b7^1_920.4528_0.0000_0.0000;b8^1_1049.4954_0.0000_0.0000;b9^1_1120.5325_1120.5377_3887.9243;b10^1_1283.5958_1283.5975_1571.1051;b11^1_1397.6388_0.0000_0.0000;b12^1_1510.7228_0.0000_0.0000;b13^1_1623.8069_0.0000…	122.655	13.1161	A2B2C1D1dD1E1eE1edcba	-0.995322	0	0			0	High mannose	0
20180	37	20179	20178	0	49.0524,0.0000	3	1063.5	1063.49	-0.0150146	3187.46	3187.45	1216.42	N2H5	1971.03	AEPPLNASASDQGEK	n[TMT10plex]AEPPLNASASDQGEK[TMT10plex]	NORMAL	Hypoxia up-regulated protein 1	HYOU1	Q9Y4L1	931	53354.4	204.087	10	7	4	N1:[2174.1108750642(1087.56396484375, 592750.6918945312, 2, 2173.1123296875)];N2:[2377.1902750642003(1189.60498046875, 7044.661865234375, 2, 2377.1943609375)];N2H2:[2701.2958750642(1351.658935546875, 3617.9366455078125, 2, 2701.30227109375)];pep:[1971.0314750642(987.0282592773438, 14981.63134765625, 2, 1972.0409185546876)];	18	b1^1_301.2079_301.2082_11892.5850;b2^1_430.2505_430.2511_42840.0205;b3^1_527.3032_527.3043_10016.7009;b4^1_624.3560_0.0000_0.0000;b5^1_737.4401_737.4408_4632.4678;b6^1_851.4830_851.4819_4365.3801;b7^1_922.5201_922.5175_1497.3619;b8^1_1009.5521_0.0000_0.0000;b9^1_1080.5892_0.0000_0.0000;b10^1_1167.6213_0.0000_0.0000;b11^1_1282.6482_1282.6533_2331.6775;b12^1_1410.7068_0.0000_0.0000;b13^1_1467.7283_…	97.1843	13.0289	A2B2C1D1dD1E1eE1edcba	-0.998545	0	0			0	High mannose	0
28610	37	28609	28599	0	68.0573,0.0000	3	950.799	950.803	0.0113525	2849.39	2849.37	1216.42	N2H5	1632.95	DSLSINATNIK	n[TMT10plex]DSLSINATNIK[TMT10plex]	NORMAL	Epidermal growth factor receptor	EGFR	P00533	352	164481	919.022	10	9	6	N1:[1836.0246240642(919.0216674804688, 917501.6821289062, 2, 1836.0277349609376)];N2:[2039.1040240641998(1020.0645141601562, 52381.77600097656, 2, 2038.1134283203126)];N2H1:[2201.1568240642(1101.5892333984375, 24516.465209960938, 2, 2201.162866796875)];N2H2:[2363.2096240642(1182.615966796875, 33329.312744140625, 2, 2363.21633359375)];N2H3:[2525.2624240642(1263.643310546875, 14537.060546875, 2, 25…	20	b1^1_345.1977_345.1981_15435.3813;b2^1_432.2297_432.2306_15313.7308;b3^1_545.3138_545.3143_18751.5195;b4^1_632.3458_632.3469_33991.3896;b5^1_745.4299_745.4324_17169.3174;b6^1_859.4728_0.0000_0.0000;b7^1_930.5099_930.5120_6775.7970;b8^1_1031.5576_1031.5602_1506.7839;b9^1_1145.6005_1145.5989_4961.1993;b10^1_1258.6846_1258.6913_4188.1379;b11^1_1615.9425_1615.9254_4164.1995;y1^1_376.2763_376.2767_465…	165.883	12.919	A2B2C1D1dD1E1eE1edcba	0.0031109	0	0			0	High mannose	0
35552	37	35551	35547	0	83.8102,0.0000	3	977.796	977.797	0.00238037	2930.37	2930.36	1216.42	N2H5	1713.93	DIYTFDGALNK	n[TMT10plex]DIYTFDGALNK[TMT10plex]	NORMAL	Leukocyte surface antigen CD47	CD47	Q08722	73	133978	138.056	10	8	6	N1:[1917.0137270642(960.017333984375, 987328.3271484375, 2, 1918.01906796875)];N2:[2120.0931270642(1060.5579833984375, 91905.1909790039, 2, 2119.100366796875)];N2H1:[2282.1459270642(1141.5811767578125, 46025.23352050781, 2, 2281.146753515625)];N2H2:[2444.1987270642003(1223.1077880859375, 56361.3046875, 2, 2444.199976171875)];N2H3:[2606.2515270641998(1304.1322021484375, 15722.501708984375, 2, 2606…	21	b1^1_345.1977_345.1980_52570.7256;b2^1_458.2818_458.2827_30774.0747;b3^1_621.3451_621.3459_34085.9373;b4^1_722.3928_722.3936_25315.1304;b5^1_869.4612_869.4622_7489.1875;b6^1_984.4881_984.4893_57447.9009;b7^1_1041.5096_1041.5096_17894.1698;b8^1_1112.5467_1112.5490_23506.7991;b9^1_1225.6308_1225.6292_13276.4446;b10^1_1339.6737_1339.6643_21614.8295;b11^1_1696.9316_0.0000_0.0000;y1^1_376.2763_376.276…	188.076	12.6641	A2B2C1D1dD1E1eE1edcba	-0.0149353	0	0			0	High mannose	0
21597	37	21596	21586	0	52.2934,0.0000	3	947.441	947.437	-0.0117188	2839.29	2839.28	1216.42	N2H5	1622.86	VNETEMDIAK	n[TMT10plex]VNETEM[Oxidation]DIAK[TMT10plex]	NORMAL	Protein CREG1	CREG1	O75629	160	490278	881.98	10	9	6	N1:[1825.9385126863(913.9793701171875, 2851318.3046875, 2, 1825.943140234375)];N2:[2029.0179126863(1015.5196533203125, 212343.3331298828, 2, 2029.023706640625)];N2H1:[2191.0707126863(1096.042236328125, 146493.3916015625, 2, 2190.06887265625)];N2H2:[2353.1235126863003(1176.5491943359375, 167568.87231445312, 2, 2351.082788671875)];N2H3:[2515.1763126862998(1257.5782470703125, 68414.58508300781, 2, 2…	16	b1^1_329.2392_329.2398_33473.9341;b2^1_443.2821_443.2834_11287.4229;b3^1_572.3247_572.3260_6154.3267;b4^1_673.3724_673.3749_6308.7716;b5^1_802.4150_802.4189_10826.7983;b6^1_949.4504_949.4518_1254.7526;b7^1_1064.4773_1064.4724_7725.8628;b8^1_1177.5614_1177.5677_1061.5981;b9^1_1248.5985_0.0000_0.0000;b10^1_1605.8564_0.0000_0.0000;y1^1_376.2763_376.2770_62711.3906;y2^1_447.3134_447.3144_96847.9911;y…	117.952	12.6584	A2B2C1D1dD1E1eE1edcba	0.00354142	0	0			0	High mannose	0
30240	37	30239	30231	0	71.7155,0.0000	3	916.766	916.437	-0.986572	2746.29	2744.24	1419.5	N3H5	1324.74	SAYNTSPK	n[TMT10plex]SAYNTSPK[TMT10plex]	NORMAL	LIM/homeobox protein Lhx3	LHX3	Q9UBR4	177	86814	126.128	10	8	8	N1:[1527.8186550642(765.9331665039062, 18597.146850585938, 2, 1529.8507330078126)];N2:[1730.8980550641998(867.4736328125, 434286.5222167969, 2, 1732.931665625)];N2H1:[1892.9508550642(948.499755859375, 27465.385009765625, 2, 1894.98391171875)];N2H2:[2055.0036550642(1029.0155029296875, 41240.46484375, 2, 2056.015405859375)];N3H2:[2258.0830550642(1131.0634765625, 48415.854248046875, 2, 2260.11135312…	7	b1^1_317.2028_317.2031_2785.2307;b2^1_388.2399_388.2403_1041.7201;b3^1_551.3032_551.3047_1513.9801;b4^1_665.3462_665.3461_994.4099;b5^1_766.3938_0.0000_0.0000;b6^1_853.4259_0.0000_0.0000;b7^1_950.4786_0.0000_0.0000;b8^1_1307.7365_0.0000_0.0000;y1^1_376.2763_376.2764_18052.2169;y2^1_473.3290_473.3305_2772.3879;y3^1_560.3611_0.0000_0.0000;y4^1_661.4088_0.0000_0.0000;y5^1_775.4517_0.0000_0.0000;y6^1…	24.7999	12.6076	A2B2C1D1dD2dD1E1eE1edcba	2.03208	0	1			0	High mannose	0.000927644
26825	37	26824	26817	0	64.0552,0.0000	4	885.196	885.195	-0.00488281	3536.75	3535.75	1216.42	N2H5	2319.33	YTGTRPSNLANNTILVK	n[TMT10plex]YTGTRPSNLANNTILVK[TMT10plex]	NORMAL	UDP-glucuronosyltransferase 1-3	UGT1A3	P35503	348	226801	842.475	10	8	6	N1:[2522.4110180642(842.47509765625, 1623181.216796875, 3, 2524.40189296875)];N2:[2725.4904180642(910.169677734375, 97813.00903320312, 3, 2727.485633203125)];N2H1:[2887.5432180642(964.52587890625, 28492.798828125, 3, 2890.55423671875)];N2H2:[3049.5960180642(1017.5347290039062, 139320.0538330078, 3, 3049.5807870117187)];N2H3:[3211.6488180642(1071.8883056640625, 67406.85888671875, 3, 3212.641516992…	11	b1^1_393.2341_393.2346_7527.7935;b2^1_494.2818_494.2830_2521.4463;b3^1_551.3032_551.3044_2730.4324;b4^1_652.3509_0.0000_0.0000;b5^1_808.4520_808.4512_3237.6101;b6^1_905.5048_0.0000_0.0000;b7^1_992.5368_0.0000_0.0000;b8^1_1106.5797_0.0000_0.0000;b9^1_1219.6638_0.0000_0.0000;b10^1_1290.7009_1290.6967_3675.8533;b11^1_1404.7438_1404.7457_13658.5142;b12^1_1518.7868_0.0000_0.0000;b13^1_1619.8344_0.0000…	36.0498	12.5884	A2B2C1D1dD1E1eE1edcba	0.991107	0	0			0	High mannose	0
33361	37	33360	33353	0	78.7739,0.0000	3	962.792	962.791	-0.003479	2885.35	2885.34	1216.42	N2H5	1668.92	MLEAYNLTEK	n[TMT10plex]MLEAYNLTEK[TMT10plex]	NORMAL	Collagen alpha-1(XII) chain	COL12A1	Q99715	2528	73479.5	138.056	10	9	6	N1:[1871.9956340642002(937.007080078125, 540618.0173339844, 2, 1871.99856015625)];N2:[2075.0750340642003(1038.5465087890625, 29530.6767578125, 2, 2075.077417578125)];N2H1:[2237.1278340642(1118.5775146484375, 23248.383544921875, 2, 2235.139429296875)];N2H2:[2399.1806340642(1200.6026611328125, 28288.467895507812, 2, 2399.189722265625)];N2H3:[2561.2334340642(1281.6275634765625, 2830.4813232421875, 2…	13	b1^1_361.2112_361.2119_10776.1357;b2^1_474.2953_474.2963_6485.0439;b3^1_603.3379_603.3389_35338.9269;b4^1_674.3750_674.3759_16539.1069;b5^1_837.4383_0.0000_0.0000;b6^1_951.4813_951.4824_3483.3042;b7^1_1064.5653_1064.5665_2897.4294;b8^1_1165.6130_0.0000_0.0000;b9^1_1294.6556_0.0000_0.0000;b10^1_1651.9135_0.0000_0.0000;y1^1_376.2763_376.2766_23073.0283;y2^1_505.3189_505.3192_11852.6328;y3^1_606.366…	75.4898	12.5677	A2B2C1D1dD1E1eE1edcba	0.00292609	0	0			0	High mannose	0
38514	37	38513	38506	0	90.6402,0.0000	3	1071.2	1071.19	-0.00585938	3210.56	3210.56	1378.48	N2H6	1832.08	LVQLFPNDTSLK	n[TMT10plex]LVQLFPNDTSLK[TMT10plex]	NORMAL	Aspartyl/asparaginyl beta-hydroxylase	ASPH	Q12797	452	57522.8	126.128	10	7	6	N1:[2035.1607250641998(1018.0897216796875, 637137.5703125, 2, 2034.163843359375)];N2:[2238.2401250641997(1120.129638671875, 42035.848876953125, 2, 2238.24367734375)];N2H1:[2400.2929250641996(1201.156982421875, 23141.6435546875, 2, 2400.29836484375)];N2H2:[2562.3457250641995(1282.1849365234375, 22758.770751953125, 2, 2562.354273046875)];N2H3:[2724.3985250642(1363.2052001953125, 28116.839233398438,…	13	b1^1_343.2548_343.2551_19312.4302;b2^1_442.3232_442.3237_17182.0271;b3^1_570.3818_570.3826_37890.5073;b4^1_683.4659_683.4666_34314.5654;b5^1_830.5343_830.5349_27151.5253;b6^1_927.5871_0.0000_0.0000;b7^1_1041.6300_0.0000_0.0000;b8^1_1156.6569_0.0000_0.0000;b9^1_1257.7046_0.0000_0.0000;b10^1_1344.7366_0.0000_0.0000;b11^1_1457.8207_0.0000_0.0000;b12^1_1815.0786_0.0000_0.0000;y1^1_376.2763_376.2768_1…	68.1288	12.4255	A2B2C1D1E1edD1E1eE1edcba	-0.996882	0	0			0	High mannose	0
30827	37	30826	30815	0	73.0545,0.0000	3	960.797	960.796	-0.00164795	2879.36	2879.37	1216.42	N2H5	1662.95	TRMQNDSILK	n[TMT10plex]TRMQNDSILK[TMT10plex]	NORMAL	Torsin-1A-interacting protein 1	TOR1AIP1	Q5JTV8	303	193734	127.132	10	9	6	N1:[1866.0286650642(934.016357421875, 1394864.46875, 2, 1866.01711484375)];N2:[2069.1080650641998(1035.05126953125, 104588.16149902344, 2, 2068.0869390625)];N2H1:[2231.1608650641997(1116.5826416015625, 76842.22705078125, 2, 2231.149683203125)];N2H2:[2393.2136650641996(1197.1046142578125, 88150.67602539062, 2, 2392.193628515625)];N2H3:[2555.2664650642(1278.13232421875, 68193.27294921875, 2, 2554.2…	6	b1^1_331.2184_331.2189_1572.9896;b2^1_487.3195_0.0000_0.0000;b3^1_618.3600_0.0000_0.0000;b4^1_746.4186_0.0000_0.0000;b5^1_860.4615_860.4670_2967.5620;b6^1_975.4885_0.0000_0.0000;b7^1_1062.5205_0.0000_0.0000;b8^1_1175.6046_0.0000_0.0000;b9^1_1288.6886_1288.6808_1250.8357;b10^1_1645.9465_0.0000_0.0000;y1^1_376.2763_376.2767_48798.1816;y2^1_489.3603_489.3610_31073.9370;y3^1_602.4444_0.0000_0.0000;y4…	16.9567	12.1421	A2B2C1D1dD1E1eE1edcba	-0.0127834	0	0			0	High mannose	0.00724055
35410	37	35409	35400	0	83.4867,0.0000	3	937.094	937.094	0.00164795	2808.26	2808.25	1216.42	N2H5	1591.83	NNTVWEFANIR	n[TMT10plex]NNTVWEFANIR	NORMAL	Olfactomedin-like protein 1	OLFML1	Q6UWY5	183	95391	898.464	10	7	5	N1:[1794.9103740642(898.4639892578125, 480135.1943359375, 2, 1794.912378515625)];N2:[1997.9897740641998(1000.0033569335938, 93176.5732421875, 2, 1997.9911138671876)];N2H1:[2160.0425740642(1081.0308837890625, 60054.078125, 2, 2160.046167578125)];N2H2:[2322.0953740642(1161.5557861328125, 60957.92150878906, 2, 2321.095972265625)];N2H3:[2484.1481740642(1243.084228515625, 19655.879516601562, 2, 2484.1…	11	b1^1_344.2137_344.2137_3098.7812;b2^1_458.2566_0.0000_0.0000;b3^1_559.3043_0.0000_0.0000;b4^1_658.3727_658.3762_996.9758;b5^1_844.4520_0.0000_0.0000;b6^1_973.4946_973.4980_1596.8563;b7^1_1120.5630_0.0000_0.0000;b8^1_1191.6001_0.0000_0.0000;b9^1_1305.6431_0.0000_0.0000;b10^1_1418.7271_0.0000_0.0000;b11^1_1574.8282_0.0000_0.0000;y1^1_175.1195_175.1195_6929.8477;y2^1_288.2036_0.0000_0.0000;y3^1_402.…	46.6318	12.0942	A2B2C1D1dD1E1eE1edcba	0.00200445	0	0			0	High mannose	0
13803	37	13802	13794	0	34.5882,0.0000	3	824.374	824.371	-0.00897217	2470.09	2470.09	1216.42	N2H5	1253.67	NEEYNK	n[TMT10plex]NEEYNK[TMT10plex]	NORMAL	Alpha-1-acid glycoprotein 2	ORM2	P19652	56	86227.7	729.381	10	7	6	N1:[1456.7451560642(729.381103515625, 346290.3955078125, 2, 1456.74660703125)];N2:[1659.8245560642(830.9207153320312, 44532.2451171875, 2, 1659.8258306640626)];N2H1:[1821.8773560641998(911.9469604492188, 41805.86376953125, 2, 1821.8783208984376)];N2H2:[1983.9301560642(992.9742431640625, 53153.902099609375, 2, 1983.932886328125)];N2H3:[2145.9829560642(1074.0, 27054.02685546875, 2, 2145.9844)];pep:…	5	b1^1_344.2137_344.2136_2764.0254;b2^1_473.2563_473.2562_1270.6816;b3^1_602.2989_602.3000_4967.9287;b4^1_765.3622_0.0000_0.0000;b5^1_879.4051_0.0000_0.0000;b6^1_1236.6630_0.0000_0.0000;y1^1_376.2763_376.2766_2699.1218;y2^1_490.3192_0.0000_0.0000;y3^1_653.3825_0.0000_0.0000;y4^1_782.4251_0.0000_0.0000;y5^1_911.4677_0.0000_0.0000;y6^1_1254.6736_1254.6727_9148.1404	17.8208	12.024	A2B2C1D1dD1E1eE1edcba	0.00145097	0	0			0	High mannose	0.00739523
24751	37	24750	24739	0	59.4242,0.0000	3	1049.49	1049.16	-1.00269	3144.44	3144.44	1216.42	N2H5	1928.01	TVLENSTSYEEAK	n[TMT10plex]TVLENSTSYEEAK[TMT10plex]	NORMAL	Acid ceramidase	ASAH1	Q13510	259	600382	138.056	10	9	6	N1:[2131.0938260641997(1065.5621337890625, 6984285.934204102, 2, 2129.108667578125)];N2:[2334.1732260641998(1167.5927734375, 261878.15014648438, 2, 2333.169946875)];N2H1:[2496.2260260641997(1248.6173095703125, 125152.2900390625, 2, 2495.219019140625)];N2H2:[2658.2788260642(1329.648193359375, 152994.77490234375, 2, 2657.28078671875)];N2H3:[2820.3316260641996(1411.1812744140625, 62490.2001953125, 2…	21	b1^1_331.2184_331.2190_133032.1318;b2^1_430.2868_430.2877_167209.8164;b3^1_543.3709_543.3722_138935.7080;b4^1_672.4135_672.4152_134576.5723;b5^1_786.4564_786.4584_60060.8589;b6^1_873.4885_873.4919_29169.1793;b7^1_974.5361_974.5402_18387.0728;b8^1_1061.5682_0.0000_0.0000;b9^1_1224.6315_0.0000_0.0000;b10^1_1353.6741_1353.6809_27970.0166;b11^1_1482.7167_0.0000_0.0000;b12^1_1553.7538_1553.7527_33026.…	188.968	11.905	A2B2C1D1dD1E1eE1edcba	1.00881	0	0			0	High mannose	0
31852	37	31851	31839	0	75.3854,0.0000	3	931.768	931.772	0.00970459	2792.29	2792.28	1216.42	N2H5	1575.86	ALGFENATQALGR	n[TMT10plex]ALGFENATQALGR	NORMAL	Galectin-3-binding protein	LGALS3BP	Q08380	69	614265	890.478	10	9	6	N1:[1778.9365910641998(890.4776611328125, 2379622.998046875, 2, 1778.939722265625)];N2:[1982.0159910641996(992.5192260742188, 179196.04272460938, 2, 1983.0228521484376)];N2H1:[2144.0687910641996(1072.5433349609375, 193018.99267578125, 2, 2143.071069921875)];N2H2:[2306.1215910641995(1153.5693359375, 217775.16943359375, 2, 2305.123071875)];N2H3:[2468.1743910642(1235.0968017578125, 97220.90490722656…	19	b1^1_301.2079_301.2082_47779.5532;b2^1_414.2919_414.2923_25122.3945;b3^1_471.3134_471.3141_20789.0215;b4^1_618.3818_618.3822_18395.1099;b5^1_747.4244_747.4262_27241.7954;b6^1_861.4673_861.4677_22545.0593;b7^1_932.5044_0.0000_0.0000;b8^1_1033.5521_0.0000_0.0000;b9^1_1161.6107_1161.6124_17611.8440;b10^1_1232.6478_1232.6501_7724.8347;b11^1_1345.7319_0.0000_0.0000;b12^1_1402.7533_0.0000_0.0000;b13^1_…	137.989	11.7975	A2B2C1D1dD1E1eE1edcba	0.0031312	0	0			0	High mannose	0
33125	37	33124	33111	0	78.2345,0.0000	3	925.451	925.45	-0.00585937	2773.33	2773.32	1216.42	N2H5	1556.9	SYAGFLTVNK	n[TMT10plex]SYAGFLTVNK[TMT10plex]	NORMAL	Probable serine carboxypeptidase CPVL	CPVL	Q9H3G5	81	146696	880.997	10	8	6	N1:[1759.9762190642(880.997314453125, 964607.6083984375, 2, 1759.97902890625)];N2:[1963.0556190641998(982.5371704101562, 63415.79052734375, 2, 1963.0587408203126)];N2H1:[2125.1084190642(1063.5626220703125, 38382.060302734375, 2, 2125.109644140625)];N2H2:[2287.1612190642(1144.1016845703125, 53062.00476074219, 2, 2286.187769140625)];N2H3:[2449.2140190642(1225.6197509765625, 15431.7724609375, 2, 244…	18	b1^1_317.2028_317.2030_12869.8789;b2^1_480.2661_480.2673_8881.0089;b3^1_551.3032_551.3041_14331.5554;b4^1_608.3247_608.3264_17233.6392;b5^1_755.3931_755.3945_26569.8406;b6^1_868.4772_868.4794_18017.6191;b7^1_969.5248_969.5264_16017.1824;b8^1_1068.5933_1068.5929_8286.9553;b9^1_1182.6362_1182.6372_15476.7034;b10^1_1539.8941_0.0000_0.0000;y1^1_376.2763_376.2767_30411.6189;y2^1_490.3192_490.3205_9378…	143.992	11.5827	A2B2C1D1dD1E1eE1edcba	0.00280984	0	0			0	High mannose	0
39928	37	39927	39917	0	93.9047,0.0000	3	1085.86	1085.52	-1.01843	3253.52	3253.52	1378.48	N2H6	1875.05	LLPAFNTTSGLPYPR	n[TMT10plex]LLPAFNTTSGLPYPR	NORMAL	ER degradation-enhancing alpha-mannosidase-like protein 3	EDEM3	Q9BZQ6	195	22593.7	138.056	10	8	5	N1:[2078.1251190642(1039.5699462890625, 159678.63159179688, 2, 2077.124292578125)];N2:[2281.2045190642(1141.6087646484375, 14093.306396484375, 2, 2281.201929296875)];N2H1:[2443.2573190642(1223.14013671875, 6869.808349609375, 2, 2444.2646734375)];N2H2:[2605.3101190642(1303.66357421875, 10006.50341796875, 2, 2605.3115484375)];N2H3:[2767.3629190642(1384.692138671875, 12541.385009765625, 2, 2767.3686…	8	b1^1_343.2548_343.2553_14138.4417;b2^1_456.3389_456.3387_7452.5366;b3^1_553.3916_0.0000_0.0000;b4^1_624.4288_624.4307_1065.9487;b5^1_771.4972_0.0000_0.0000;b6^1_885.5401_0.0000_0.0000;b7^1_986.5878_0.0000_0.0000;b8^1_1087.6355_0.0000_0.0000;b9^1_1174.6675_0.0000_0.0000;b10^1_1231.6890_0.0000_0.0000;b11^1_1344.7730_0.0000_0.0000;b12^1_1441.8258_0.0000_0.0000;b13^1_1604.8891_0.0000_0.0000;b14^1_170…	17.3655	11.2483	A2B2C1D1E1edD1E1eE1edcba	-1.00083	0	0			0	High mannose	0.00731707
31083	37	31082	31075	0	73.6367,0.0000	3	945.428	945.432	0.0128174	2833.27	2833.26	1216.42	N2H5	1616.84	LNFTGPGDPDSIR	n[TMT10plex]LNFTGPGDPDSIR	NORMAL	Integrin beta-2	ITGB2	P05107	50	74272.3	587.316	10	9	6	N1:[1819.9155200641999(910.966796875, 362045.453125, 2, 1819.91799375)];N2:[2022.9949200641997(1012.507568359375, 54369.86328125, 2, 2022.99953671875)];N2H1:[2185.0477200642(1093.533447265625, 42302.316162109375, 2, 2185.05129453125)];N2H2:[2347.1005200642(1174.559814453125, 59162.75, 2, 2347.10402890625)];N2H3:[2509.1533200641998(1255.5892333984375, 26291.3037109375, 2, 2509.162866796875)];pep:[…	8	b1^1_343.2548_343.2552_5815.8521;b2^1_457.2977_457.2981_2785.4678;b3^1_604.3662_0.0000_0.0000;b4^1_705.4138_0.0000_0.0000;b5^1_762.4353_0.0000_0.0000;b6^1_859.4881_0.0000_0.0000;b7^1_916.5095_0.0000_0.0000;b8^1_1031.5365_1031.5336_8804.2517;b9^1_1128.5892_0.0000_0.0000;b10^1_1243.6162_0.0000_0.0000;b11^1_1330.6482_0.0000_0.0000;b12^1_1443.7323_0.0000_0.0000;b13^1_1599.8334_0.0000_0.0000;y1^1_175.…	23.5292	11.1452	A2B2C1D1dD1E1eE1edcba	0.00247369	0	0			0	High mannose	0.00182149
43952	37	43951	43949	0	103.3208,0.0000	4	1057.27	1057.77	2.00928	4227.05	4225.03	2204.77	N4H5S2	2020.25	KLDFIILNETK	n[TMT10plex]K[TMT10plex]LDFIILNETK[TMT10plex]	NORMAL	Dipeptidyl peptidase 4	DPP4	P27487	520	55305.4	216.991	9	7	9	N1:[2223.3334930642(1112.6763916015625, 50470.800048828125, 2, 2223.337183203125)];N2:[2426.4128930642(1214.21875, 9484.14794921875, 2, 2426.4219)];N2H1:[2588.4656930642(1295.2440185546875, 13943.992431640625, 2, 2588.472437109375)];N2H2:[2750.5184930642(1375.7655029296875, 58472.94580078125, 2, 2749.515405859375)];N2H3:[2912.5712930642(1456.7899169921875, 71170.70947265625, 2, 2911.564233984375)…	7	b1^1_587.4287_587.4285_1024.2190;b2^1_700.5127_0.0000_0.0000;b3^1_815.5397_815.5415_4114.7851;b4^1_962.6081_0.0000_0.0000;b5^1_1075.6921_1075.6934_2280.8317;b6^1_1188.7762_1188.7816_2513.7291;b7^1_1301.8603_0.0000_0.0000;b8^1_1415.9032_0.0000_0.0000;b9^1_1544.9458_0.0000_0.0000;b10^1_1645.9935_0.0000_0.0000;b11^1_2003.2514_0.0000_0.0000;y1^1_376.2763_376.2769_3746.7695;y2^1_477.3240_477.3249_1584…	18.2706	11.1428	A2B2C1D1E2F1G3gfedD1E2F1G3gfedcba	0.00309229	0	0			0	Complex	0.0066778
25525	37	25524	25515	0	61.1328,0.0000	3	983.81	983.81	-0.00128174	2948.41	2948.4	1216.42	N2H5	1731.98	AAIPSALDTNSSK	n[TMT10plex]AAIPSALDTNSSK[TMT10plex]	NORMAL	Galectin-3-binding protein	LGALS3BP	Q08380	551	162543	138.056	10	10	6	N1:[1935.0566530642(968.5380249023438, 1225982.107421875, 2, 1935.0604498046876)];N2:[2138.1360530642(1070.0771484375, 51257.154541015625, 2, 2138.138696875)];N2H1:[2300.1888530642(1151.106689453125, 31623.3798828125, 2, 2300.19777890625)];N2H2:[2462.2416530642(1232.1309814453125, 35366.95703125, 2, 2462.246362890625)];N2H3:[2624.2944530642(1313.1551513671875, 7718.8572998046875, 2, 2624.29470273…	18	b1^1_301.2079_301.2083_26165.6185;b2^1_372.2450_372.2455_98905.4365;b3^1_485.3290_485.3298_109998.6807;b4^1_582.3818_0.0000_0.0000;b5^1_669.4138_669.4149_14146.2278;b6^1_740.4510_740.4526_19176.2808;b7^1_853.5350_853.5344_3204.4189;b8^1_968.5620_0.0000_0.0000;b9^1_1069.6096_0.0000_0.0000;b10^1_1183.6526_1183.6527_1315.8022;b11^1_1270.6846_0.0000_0.0000;b12^1_1357.7166_0.0000_0.0000;b13^1_1714.974…	114.287	11.0483	A2B2C1D1dD1E1eE1edcba	0.00379674	0	0			0	High mannose	0
15303	37	15302	15291	0	38.0600,0.0000	3	965.449	965.449	0.000366211	2893.32	2893.31	1216.42	N2H5	1676.89	ENQNHSYSLK	n[TMT10plex]ENQNHSYSLK[TMT10plex]	NORMAL	Integrin alpha-V	ITGAV	P06756	945	73889.9	138.056	10	8	5	N1:[1879.9681730642(940.9937133789062, 114769.58203125, 2, 1879.9718267578126)];N2:[2083.0475730642(1042.5361328125, 16175.0546875, 2, 2083.056665625)];N2H1:[2245.1003730642(749.7098388671875, 8291.81787109375, 3, 2246.1061166015625)];N2H2:[2407.1531730642(803.7272338867188, 31541.26904296875, 3, 2408.158301660156)];N2H3:[2569.2059730642(857.74609375, 47907.7568359375, 3, 2570.21488125)];	8	b1^1_359.2134_359.2137_1541.0529;b2^1_473.2563_0.0000_0.0000;b3^1_601.3149_0.0000_0.0000;b4^1_715.3578_715.3604_2661.9016;b5^1_852.4167_0.0000_0.0000;b6^1_939.4487_0.0000_0.0000;b7^1_1102.5121_0.0000_0.0000;b8^1_1189.5441_0.0000_0.0000;b9^1_1302.6281_0.0000_0.0000;b10^1_1659.8860_0.0000_0.0000;y1^1_376.2763_376.2757_4808.7993;y2^1_489.3603_489.3620_1669.2798;y3^1_576.3924_576.3935_4785.6138;y4^1_…	27.07	11.0205	A2B2C1D1dD1E1eE1edcba	0.0028117	0	0			0	High mannose	0.000948767
23407	37	23406	23404	0	56.3710,0.0000	3	869.078	869.077	-0.00476074	2604.21	2604.2	1216.42	N2H5	1387.78	GHTLTLNFTR	n[TMT10plex]GHTLTLNFTR	NORMAL	Lysosome-associated membrane glycoprotein 1	LAMP1	P11279	103	844440	796.438	10	8	6	N1:[1590.8568820642001(796.4375610351562, 2250454.53125, 2, 1590.8595220703126)];N2:[1793.9362820642(897.9776611328125, 726718.9067382812, 2, 1793.939722265625)];N2H1:[1955.9890820642(979.0042724609375, 701802.125, 2, 1955.992944921875)];N2H2:[2118.0418820642(1059.528564453125, 944759.71484375, 2, 2117.04152890625)];N2H3:[2280.0946820642002(1140.5545654296875, 389338.3193359375, 2, 2279.093530859…	15	b1^1_287.1922_287.1925_21661.6689;b2^1_424.2511_424.2523_34128.4292;b3^1_525.2988_525.2998_27003.5449;b4^1_638.3829_638.3840_28481.1418;b5^1_739.4306_739.4318_24471.7446;b6^1_852.5146_852.5159_19462.9028;b7^1_966.5575_966.5562_14502.8101;b8^1_1113.6260_1113.6265_9467.8722;b9^1_1214.6736_0.0000_0.0000;b10^1_1370.7747_1370.7631_37429.2957;y1^1_175.1195_175.1196_31306.4933;y2^1_276.1672_276.1670_636…	109.137	10.9426	A2B2C1D1dD1E1eE1edcba	0.00116266	0	0			0	High mannose	0
23058	37	23057	23055	0	55.5826,0.0000	3	853.393	853.391	-0.00714111	2557.15	2557.14	1216.42	N2H5	1340.72	NFTMNEK	n[TMT10plex]NFTMNEK[TMT10plex]	NORMAL	Gamma-glutamyl hydrolase	GGH	Q92820	203	151359	772.907	10	8	5	N1:[1543.7958110642(772.9071655273438, 494392.826171875, 2, 1543.7987310546876)];N2:[1746.8752110642(874.447265625, 88305.08422851562, 2, 1746.87893125)];N2H1:[1908.9280110641998(955.4736328125, 58194.31396484375, 2, 1908.931665625)];N2H2:[2070.9808110641998(1035.9984130859375, 61568.55139160156, 2, 2069.981226171875)];N2H3:[2233.0336110642(1117.5257568359375, 21552.833984375, 2, 2233.03591367187…	10	b1^1_344.2137_344.2143_2839.8149;b2^1_491.2821_491.2836_2543.7954;b3^1_592.3298_0.0000_0.0000;b4^1_723.3703_723.3661_976.0395;b5^1_837.4132_0.0000_0.0000;b6^1_966.4558_0.0000_0.0000;b7^1_1323.7137_0.0000_0.0000;y1^1_376.2763_376.2770_16797.7922;y2^1_505.3189_505.3195_3631.1416;y3^1_619.3618_619.3635_3762.7715;y4^1_750.4023_750.4042_3114.4751;y5^1_851.4500_851.4570_5796.9292;y6^1_998.5184_998.5236…	61.6279	10.7835	A2B2C1D1dD1E1eE1edcba	0.00229714	0	0			0	High mannose	0
21763	37	21762	21752	0	52.6658,0.0000	3	1002.45	1002.45	0.00860596	3004.32	3004.31	1216.42	N2H5	1787.89	YHYNGTFEDGK	n[TMT10plex]YHYNGTFEDGK[TMT10plex]	NORMAL	Peptidyl-prolyl cis-trans isomerase FKBP10	FKBP10	Q96AY3	70	126273	138.056	10	8	6	N1:[1990.9678400642001(996.4942626953125, 701777.1538085938, 2, 1990.972925390625)];N2:[2194.0472400642(732.3582153320312, 78516.38928222656, 3, 2194.0512459960937)];N2H1:[2356.1000400642(1178.5389404296875, 50665.89172363281, 2, 2355.062280859375)];N2H2:[2518.1528400642(1259.1146240234375, 111661.814453125, 2, 2516.213648046875)];N2H3:[2680.2056400642(1340.6124267578125, 37070.34729003906, 2, 26…	19	b1^1_393.2341_393.2348_25605.4739;b2^1_530.2930_530.2936_24919.3066;b3^1_693.3563_693.3577_8755.4368;b4^1_807.3993_807.3989_8235.0408;b5^1_864.4207_864.4229_3118.2195;b6^1_965.4684_0.0000_0.0000;b7^1_1112.5368_1112.5365_1189.6074;b8^1_1241.5794_1241.5706_6210.7954;b9^1_1356.6063_1356.6028_6498.2052;b10^1_1413.6278_1413.6270_2543.6261;b11^1_1770.8857_0.0000_0.0000;y1^1_376.2763_376.2769_8341.8682;…	148.514	10.77	A2B2C1D1dD1E1eE1edcba	0.00508533	0	0			0	High mannose	0
18791	37	18790	18781	0	45.9834,0.0000	3	832.73	832.731	0.00164795	2495.17	2495.16	1216.42	N2H5	1278.74	SLNCTVK	n[TMT10plex]SLNC[Carbamidomethyl]TVK[TMT10plex]	NORMAL	UDP-glucuronosyltransferase 1-10	UGT1A10	Q9HAW8	71	287327	741.917	10	8	6	N1:[1481.8165457878(741.9170532226562, 1020692.7885742188, 2, 1481.8185064453126)];N2:[1684.8959457877997(843.4572143554688, 164863.44555664062, 2, 1684.8988287109376)];N2H1:[1846.9487457878(924.4843139648438, 125099.0849609375, 2, 1846.9530279296876)];N2H2:[2009.0015457877998(1005.0278930664062, 150943.26989746094, 2, 2008.0401861328126)];N2H3:[2171.0543457878(1086.0509033203125, 66974.928222656…	12	b1^1_317.2028_317.2033_13326.3247;b2^1_430.2868_430.2869_9694.2758;b3^1_544.3298_544.3306_5830.1118;b4^1_704.3604_704.3591_1165.8184;b5^1_805.4081_805.4076_1338.8643;b6^1_904.4765_904.4732_2720.6843;b7^1_1261.7344_0.0000_0.0000;y1^1_376.2763_376.2769_34797.6948;y2^1_475.3447_475.3459_10264.7549;y3^1_576.3924_576.3915_5615.0425;y4^1_736.4230_736.4251_6003.3105;y5^1_850.4659_850.4676_5154.3110;y6^1…	88.2984	10.7553	A2B2C1D1dD1E1eE1edcba	0.000361243	0	0			0	High mannose	0
29232	37	29231	29221	0	69.4657,0.0000	3	1049.53	1049.52	-0.00219727	3145.55	3145.55	1216.42	N2H5	1929.13	LSQGNTTLSINPVK	n[TMT10plex]LSQGNTTLSINPVK[TMT10plex]	NORMAL	Carcinoembryonic antigen-related cell adhesion molecule 1	CEACAM1	P13688	378	112361	138.056	10	8	6	N1:[2132.2094650642002(1066.078125, 878797.6083984375, 2, 2130.14065)];N2:[2335.2888650642003(1168.64990234375, 27172.9208984375, 2, 2335.2842046875)];N2H1:[2497.3416650642002(1250.18505859375, 8978.65673828125, 2, 2498.3545171875)];N2H2:[2659.3944650642(1330.1810302734375, 24585.438110351562, 2, 2658.346460546875)];N2H3:[2821.4472650642(1411.732177734375, 2935.5101318359375, 2, 2821.44875546875)…	20	b1^1_343.2548_343.2552_11858.9160;b2^1_430.2868_430.2872_3986.8059;b3^1_558.3454_558.3466_4595.2686;b4^1_615.3669_615.3669_4589.0166;b5^1_729.4098_729.4125_5898.3495;b6^1_830.4575_830.4591_2919.3945;b7^1_931.5052_931.5024_6605.7375;b8^1_1044.5892_1044.5894_2832.6895;b9^1_1131.6213_1131.6199_2411.3433;b10^1_1244.7053_1244.7141_1007.8705;b11^1_1358.7483_1358.7485_7744.3711;b12^1_1455.8010_0.0000_0.…	126.66	10.6	A2B2C1D1dD1E1eE1edcba	1.01285	0	0			0	High mannose	0
30750	37	30749	30748	0	72.8803,0.0000	3	960.796	960.798	0.00750732	2879.37	2879.33	1216.42	N2H5	1662.91	TLWENLSMIRR	n[TMT10plex]TLWENLSM[Oxidation]IRR	NORMAL	DNA-binding protein SATB1	SATB1	Q01826	548	624246	605.352	10	9	6	N1:[1865.9872446862998(934.0174560546875, 5080015.00390625, 2, 1866.019312109375)];N2:[2069.0666446862997(1035.0556640625, 402766.3024902344, 2, 2068.095728125)];N2H1:[2231.1194446862996(1116.0809326171875, 362678.310546875, 2, 2230.146265234375)];N2H2:[2393.1722446862996(1197.1087646484375, 318006.259765625, 2, 2392.201929296875)];N2H3:[2555.2250446863(1278.1339111328125, 279972.69287109375, 2, …	12	b1^1_331.2184_331.2191_3609.1270;b2^1_444.3025_444.3043_1744.0911;b3^1_630.3818_0.0000_0.0000;b4^1_759.4244_0.0000_0.0000;b5^1_873.4673_0.0000_0.0000;b6^1_986.5514_0.0000_0.0000;b7^1_1073.5834_0.0000_0.0000;b8^1_1220.6188_1220.6018_5763.8356;b9^1_1333.7029_0.0000_0.0000;b10^1_1489.8040_1489.7885_58316.3879;b11^1_1645.9051_0.0000_0.0000;y1^1_175.1195_175.1194_5477.6406;y2^1_331.2206_331.2191_3609.…	59.0704	10.4733	A2B2C1D1dD1E1eE1edcba	0.0320674	0	0			0	High mannose	0
[truncated: 4,385 more rows]
