# Supplementary material for: Heterogeneities of Site-Specific N-Glycosylation in HCC Tumors With Low and High AFP Concentrations
Source: Front Oncol. 2020 Apr 21;10:496. doi: 10.3389/fonc.2020.00496 (PMC7212448; doi:10.3389/fonc.2020.00496)
Supplement: Supplementary file 4 [file Table_3.XLSX]

## Sheet: Table S3
Table S3 : Quantitative intact glycopeptides in all HCC tumors and paired paracancer tissues.
										Intact Glycopeptide Quantification				Proteins Quantification				Glycosylation Occupancy Quantification
PrecursorMass	PeptideSequence	GlycanComposition	Protein	GeneName	ProteinID	Glycosite_Position	Corefucose	Bisection	FDR	AFP-L C/AFP-L P	AFP-H C/AFP- H P	AFP-L C/AFP-H C	AFP-L P/AFP-H P	AFP-L C/AFP-L P	AFP-H C/AFP- H P	AFP-L C/AFP-H C	AFP-L P/AFP-H P	AFP-L C/AFP-L P	AFP-H C/AFP- H P	AFP-L C/AFP-H C	AFP-L P/AFP-H P
3414.74	YTGTRPSNLANNTILVK	N3H3	UDP-glucuronosyltransferase 1-4	UGT1A4	P22310	348	0	0	0	0.95013	0.556085	1.32951	0.793977	0.726	0.631	1.225	1.064	1.30872	0.881275	1.08531	0.746219
2973.37	AGPNGTLFVADAYK	N3H3	Adipocyte plasma membrane-associated protein	APMAP	Q9HDC9	160	0	0	0	0.666388	0.726312	0.871547	0.923109	0.952	0.87	1.043	0.953	0.699987	0.834842	0.835615	0.968635
3214.44	AEPPLNASASDQGEK	N3H3F1	Hypoxia up-regulated protein 1	HYOU1	Q9Y4L1	931	1	0	0.00182815	0.50086	1.09746	0.4579	1.08534	1.054	1.203	0.852	0.973	0.475199	0.912266	0.537441	1.11546
3122.48	VQPFNVTQGK	N3H4S1	Lysosome-associated membrane glycoprotein 2	LAMP2	P13473	356	0	0	0	1.40952	1.31162	0.904833	0.822842	1.359	1.348	0.872	0.865	1.03717	0.973015	1.03765	0.951262
2688.18	NGSLFAFR	N3H4S1	Vitronectin	VTN	P04004	169	0	0	0	1.36506	2.12965	0.496623	0.825976	1.693	4.818	0.413	1.177	0.806295	0.442019	1.20248	0.701764
3558.66	GLNLTEDTYKPR	N3H4F1S1	Galectin-3-binding protein	LGALS3BP	Q08380	398	1	0	0	0.423044	0.970097	0.337478	0.885863	0.872	1.23	0.734	1.035	0.485142	0.788697	0.45978	0.855906
2936.33	GHTLTLNFTR	N3H4S1	Lysosome-associated membrane glycoprotein 1	LAMP1	P11279	103	0	0	0	0.855356	0.738338	0.88585	0.76334	0.706	0.984	0.71	0.99	1.21155	0.750344	1.24768	0.771051
3435.54	YKNNSDISSTR	N3H4F1S1	Immunoglobulin heavy constant mu	IGHM	P01871	46	1	0	0	0.901722	2.03414	0.363962	0.752263	1.068	2.157	0.486	0.982	0.844309	0.943039	0.748893	0.766051
3827.73	FLSSSPHLPPSSYFNASGR	N3H4S1	Tripeptidyl-peptidase 1	TPP1	O14773	443	0	0	0	0.903922	0.954282	0.757606	0.777413	1.039	0.851	1.152	0.943	0.869992	1.12137	0.657644	0.824404
2931.42	LLNINPNK	N3H4S1	Lysosome-associated membrane glycoprotein 1	LAMP1	P11279	261	0	0	0	1.49772	1.61177	0.924	0.952021	0.706	0.984	0.71	0.99	2.12142	1.63798	1.30141	0.961637
3066.44	AEPPLNASASDQGEK	N3H3	Hypoxia up-regulated protein 1	HYOU1	Q9Y4L1	931	0	0	0	0.704518	0.727875	0.911597	0.901556	1.054	1.203	0.852	0.973	0.668423	0.60505	1.06995	0.926573
2886.31	GSLSYLNVTR	N3H4S1	Cathepsin D	CTSD	P07339	263	0	0	0	0.524804	0.565579	0.883496	0.926147	0.948	0.791	1.249	1.042	0.553591	0.715017	0.707363	0.888816
3192.42	NSSDETFLK	N3H4F1S1	Transmembrane glycoprotein NMB	GPNMB	Q14956	249	1	0	0	0.785432	0.89403	0.787295	0.888314	1.229	1.323	0.933	1.004	0.639082	0.67576	0.843831	0.884775
3839.77	VYKPSAGNNSLYR	N4H5S1	Beta-2-glycoprotein 1	APOH	P02749	162	0	0	0	1.04696	1.12319	0.695099	0.762116	0.96	1.518	0.666	1.053	1.09058	0.739918	1.04369	0.723757
3487.61	VQPFNVTQGK	N4H5S1	Lysosome-associated membrane glycoprotein 2	LAMP2	P13473	356	0	0	0	0.897572	0.854915	0.963889	0.830961	1.359	1.348	0.872	0.865	0.660465	0.63421	1.10538	0.960649
3801.69	YKNNSDISSTR	N4H5F1S1	Immunoglobulin heavy constant mu	IGHM	P01871	46	1	0	0	0.74938	2.00905	0.321415	0.919291	1.068	2.157	0.486	0.982	0.701667	0.931407	0.661348	0.936141
2968.35	GHTLTLNFTR	N3H6	Lysosome-associated membrane glycoprotein 1	LAMP1	P11279	103	0	0	0	1.30127	1.29869	0.936106	0.922624	0.706	0.984	0.71	0.99	1.84316	1.3198	1.31846	0.931943
3217.45	VVNSTTGPGEHLR	N4H5	Thrombospondin-1	THBS1	P07996	1067	0	0	0	2.27182	2.29622	0.85778	0.955501	1.405	1.751	0.778	0.97	1.61695	1.31138	1.10254	0.985052
3258.48	VVNSTTGPGEHLR	N5H4	Thrombospondin-1	THBS1	P07996	1067	0	1	0	1.03431	1.31059	0.6926	0.868542	1.405	1.751	0.778	0.97	0.736165	0.748481	0.890231	0.895404
3803.81	KKEDALNETR	N4H5S1	Clusterin	CLU	P10909	86	0	0	0	1.64786	3.28124	0.401032	0.78212	1.657	4.271	0.38	0.98	0.994483	0.76826	1.05535	0.798082
3221.45	VVNSTTGTGEHLR	N4H5	Thrombospondin-2	THBS2	P35442	1069	0	0	0	1.60668	1.37875	0.982061	0.813543	1.263	1.352	0.895	0.958	1.27211	1.01979	1.09728	0.84921
3295.55	LLNINPNK	N4H5S1	Lysosome-associated membrane glycoprotein 1	LAMP1	P11279	261	0	0	0	0.799847	0.599578	0.851694	0.771994	0.706	0.984	0.71	0.99	1.13293	0.609328	1.19957	0.779792
3512.54	VVNSTTGTGEHLR	N4H5S1	Thrombospondin-2	THBS2	P35442	1069	0	0	0	1.31263	1.27982	0.954338	0.908729	1.263	1.352	0.895	0.958	1.03929	0.946613	1.0663	0.948568
3419.55	VVNSTTGPGEHLR	N5H5	Thrombospondin-1	THBS1	P07996	1067	0	1	0	2.07287	2.99352	0.831668	0.967328	1.405	1.751	0.778	0.97	1.47535	1.70961	1.06898	0.997245
2992.27	EEQFNSTFR	N4H4F1	Immunoglobulin heavy constant gamma 2	IGHG2	P01859	176	1	0	0	0.813733	1.15179	0.755295	0.973094	0.951	1.288	0.761	1.03	0.855661	0.894249	0.992503	0.944751
3508.55	VVNSTTGPGEHLR	N4H5S1	Thrombospondin-1	THBS1	P07996	1067	0	0	0	1.38538	1.65113	0.718681	0.865379	1.405	1.751	0.778	0.97	0.986033	0.942963	0.923754	0.892143
3012.29	NGSLFAFR	N3H6S1	Vitronectin	VTN	P04004	169	0	0	0	1.15084	1.31209	0.707527	0.829038	1.693	4.818	0.413	1.177	0.679766	0.272332	1.71314	0.704365
2806.28	GHTLTLNFTR	N3H5	Lysosome-associated membrane glycoprotein 1	LAMP1	P11279	103	0	0	0	0.881062	0.80645	0.85262	0.873096	0.706	0.984	0.71	0.99	1.24796	0.819563	1.20087	0.881915
3285.55	VQPFNVTQGK	N3H5S1	Lysosome-associated membrane glycoprotein 2	LAMP2	P13473	356	0	0	0	1.39399	1.10248	1.11745	0.876342	1.359	1.348	0.872	0.865	1.02575	0.817866	1.28148	1.01311
3548.59	SKNGSDDQDK	N4H5F1	Kinectin	KTN1	Q86UP2	172	1	0	0.00724638	0.486297	0.591295	0.8136	0.936861	1.256	1.184	1.061	1	0.387179	0.499404	0.766823	0.936861
3703.74	TKPREEQFNSTFR	N4H4F1	Immunoglobulin heavy constant gamma 2	IGHG2	P01859	176	1	0	0	0.907924	0.822093	0.748485	0.640196	0.951	1.288	0.761	1.03	0.954704	0.638271	0.983555	0.621549
3216.39	EHEGAIYPDNTTDFQR	N3H3	Ceruloplasmin	CP	P00450	138	0	0	0	0.425973	0.700833	1.03237	1.70391	1.037	1.422	0.721	0.988	0.410774	0.49285	1.43186	1.7246
3133.45	LNSSTIK	N4H5S1	Lysosome-associated membrane glycoprotein 2	LAMP2	P13473	275	0	0	0	0.968153	0.725258	1.01618	0.74308	1.359	1.348	0.872	0.865	0.712401	0.538025	1.16535	0.859052
3214.41	TNFTSK	N4H5F1S1	Thy-1 membrane glycoprotein	THY1	P04216	79	1	0	0	1.01436	0.981807	0.88311	0.910647	0.902	0.923	0.969	0.992	1.12457	1.06371	0.911362	0.917991
3418.69	LKPLFNK	N3H6S1	Cation-dependent mannose-6-phosphate receptor	M6PR	P20645	57	0	0	0	0.504039	0.829104	0.575985	1.04867	1.052	1.337	0.87	1.106	0.479124	0.620123	0.662051	0.948167
2559.13	NGSLFAFR	N3H5	Vitronectin	VTN	P04004	169	0	0	0	0.815933	0.923262	0.790154	0.927862	1.693	4.818	0.413	1.177	0.481945	0.191628	1.91321	0.788328
3762.88	YTGTRPSNLANNTILVK	N4H3F1	UDP-glucuronosyltransferase 1-4	UGT1A4	P22310	348	1	0	0	0.342019	0.352028	0.867981	0.921391	0.726	0.631	1.225	1.064	0.4711	0.557889	0.708556	0.865969
3197.5	VQPFNVTQGK	N4H5	Lysosome-associated membrane glycoprotein 2	LAMP2	P13473	356	0	0	0	0.834877	0.762102	0.919762	0.895189	1.359	1.348	0.872	0.865	0.614332	0.565358	1.05477	1.0349
3617.81	YTGTRPSNLANNTILVK	N4H3	UDP-glucuronosyltransferase 1-4	UGT1A4	P22310	348	0	0	0	0.742935	0.432741	1.39574	0.82792	0.726	0.631	1.225	1.064	1.02333	0.685802	1.13938	0.77812
3424.53	LNSSTIK	N4H5S2	Lysosome-associated membrane glycoprotein 2	LAMP2	P13473	275	0	0	0	0.729896	0.566218	0.878379	0.584298	1.359	1.348	0.872	0.865	0.537083	0.420043	1.00731	0.67549
3211.47	NINSSCRPGPGAWLR	N4H3	GDH/6PGL endoplasmic bifunctional protein	H6PD	O95479	157	0	0	0	0.493419	0.627778	0.820007	0.983791	0.881	0.717	1.228	0.999	0.560067	0.875561	0.667759	0.984775
3463.55	NISQDLEK	N4H5F1S1	Laminin subunit gamma-1	LAMC1	P11047	1241	1	0	0	0.977298	1.22354	0.730412	0.853769	1.339	1.488	0.868	0.964	0.729872	0.82227	0.841488	0.885652
3551.66	HANWTLTPLK	N4H5S1	Serum paraoxonase/arylesterase 1	PON1	P27169	253	0	0	0	1.68556	1.35327	1.14896	0.859084	0.925	0.593	1.392	0.893	1.82223	2.28207	0.825403	0.96202
3033.3	EEQFNSTFR	N5H3F1	Immunoglobulin heavy constant gamma 2	IGHG2	P01859	176	1	1	0	1.01927	1.21544	0.814204	0.989299	0.951	1.288	0.761	1.03	1.07179	0.943661	1.06991	0.960484
3842.74	HANWTLTPLK	N4H5S2	Serum paraoxonase/arylesterase 1	PON1	P27169	253	0	0	0	2.33468	1.66364	1.32322	0.819807	0.925	0.593	1.392	0.893	2.52398	2.80546	0.950587	0.918037
3978.81	KLNYTLSQGHR	N4H5S2	Aminopeptidase N	ANPEP	P15144	128	0	0	0	0.857898	0.462543	1.51979	0.829778	1.016	1.12	0.883	0.974	0.844387	0.412985	1.72117	0.851928
3344.41	NGSLFAFR	N4H5S2	Vitronectin	VTN	P04004	169	0	0	0	3.57534	5.54365	0.412137	1.00948	1.693	4.818	0.413	1.177	2.11184	1.15061	0.99791	0.857674
3283.36	EEQFNSTFR	N4H4F1S1	Immunoglobulin heavy constant gamma 2	IGHG2	P01859	176	1	0	0	0.936245	1.26749	0.614205	0.854556	0.951	1.288	0.761	1.03	0.984484	0.984074	0.807102	0.829666
3541.68	TKPREEQFNSTFR	N4H3F1	Immunoglobulin heavy constant gamma 2	IGHG2	P01859	176	1	0	0.00175901	0.861799	0.74225	0.542592	0.56032	0.951	1.288	0.761	1.03	0.906203	0.576281	0.712999	0.544
4130.87	VYKPSAGNNSLYR	N4H5S2	Beta-2-glycoprotein 1	APOH	P02749	162	0	0	0	0.958543	1.18254	0.58094	0.704082	0.96	1.518	0.666	1.053	0.998483	0.779011	0.872282	0.668644
4005.83	NATLVNEADKLR	N4H5S2	Aminopeptidase N	ANPEP	P15144	818	0	0	0	0.603159	0.616441	0.772383	0.806239	1.016	1.12	0.883	0.974	0.59366	0.550394	0.874726	0.827761
2830.22	EEQFNSTFR	N4H3F1	Immunoglobulin heavy constant gamma 2	IGHG2	P01859	176	1	0	0	0.726977	0.881482	0.856747	0.992735	0.951	1.288	0.761	1.03	0.764435	0.684381	1.12582	0.96382
3672.7	MIENGSLSFLPTLR	N6H3F1	Biglycan	BGN	P21810	270	1	0	0.00344828	1.32025	1.13778	0.804316	0.755285	0.855	0.941	0.936	1.029	1.54415	1.20912	0.859312	0.733999
3325.58	AGPNGTLFVADAYK	N4H3F1	Adipocyte plasma membrane-associated protein	APMAP	Q9HDC9	160	1	0	0	0.606854	1.01878	0.589313	0.955046	0.952	0.87	1.043	0.953	0.637451	1.17101	0.565017	1.00215
3842.76	HANWTLTPLK	N4H5S2	Serum paraoxonase/arylesterase 1	PON1	P27169	253	0	0	0	3.86946	2.12946	1.53558	0.784842	0.925	0.593	1.392	0.893	4.1832	3.591	1.10315	0.878882
3301.46	GHTLTLNFTR	N4H5S1	Lysosome-associated membrane glycoprotein 1	LAMP1	P11279	103	0	0	0	0.671622	0.660462	0.874013	0.876302	0.706	0.984	0.71	0.99	0.951306	0.671201	1.231	0.885154
2745.23	NYTADYDK	N4H3	Erlin-2	ERLIN2	O94905	106	0	0	0	0.66064	0.574617	0.920029	0.775716	0.773	0.757	1.041	1.018	0.854645	0.759071	0.883793	0.762
3260.44	GHTLTLNFTR	N3H6S1	Lysosome-associated membrane glycoprotein 1	LAMP1	P11279	103	0	0	0	0.690333	0.628429	0.96128	0.895136	0.706	0.984	0.71	0.99	0.977808	0.638648	1.35392	0.904178
4094.91	KKEDALNETR	N4H5S2	Clusterin	CLU	P10909	86	0	0	0	1.94768	4.42093	0.401076	0.920893	1.657	4.271	0.38	0.98	1.17542	1.0351	1.05546	0.939687
4130.86	VYKPSAGNNSLYR	N4H5S2	Beta-2-glycoprotein 1	APOH	P02749	162	0	0	0	1.01248	1.22099	0.620575	0.735145	0.96	1.518	0.666	1.053	1.05467	0.804342	0.931794	0.698144
4276.92	VYKPSAGNNSLYR	N4H5F1S2	Beta-2-glycoprotein 1	APOH	P02749	162	1	0	0.000956023	0.898352	1.41639	0.503775	0.770566	0.96	1.518	0.666	1.053	0.935784	0.933062	0.75642	0.731781
2343.05	FNGSVSFFR	N2H4	Microfibril-associated glycoprotein 4	MFAP4	P55083	87	0	0	0	0.674436	0.544714	0.918274	0.741774	0.86	0.584	1.11	0.754	0.784228	0.93273	0.827274	0.983786
3484.58	ANYTILK	N4H5S2	Desmocollin-2	DSC2	Q02487	392	0	0	0	0.490401	0.499443	0.896771	0.893999	1.555	1.51	1.017	0.988	0.31537	0.330757	0.881781	0.904857
3779.71	VQPFNVTQGK	N4H5S2	Lysosome-associated membrane glycoprotein 2	LAMP2	P13473	356	0	0	0	0.591178	0.573185	1.30816	0.867172	1.359	1.348	0.872	0.865	0.43501	0.425212	1.50018	1.00251
2905.37	EEEAIQLDGLNASQIR	N2H3	Endoplasmin	HSP90B1	P14625	62	0	0	0	0.55348	0.513293	0.90911	0.858882	0.919	1.014	0.931	1.028	0.602263	0.506206	0.976488	0.835488
3750.8	LKPLFNK	N4H5S2	Cation-dependent mannose-6-phosphate receptor	M6PR	P20645	57	0	0	0	0.541858	0.415351	1.02662	0.860383	1.052	1.337	0.87	1.106	0.515074	0.310659	1.18002	0.777923
3927.66	LGNWSAMPSCK	N4H5S2	Beta-2-glycoprotein 1	APOH	P02749	253	0	0	0	0.884204	1.18804	0.644837	0.834265	0.96	1.518	0.666	1.053	0.921046	0.782637	0.968224	0.792274
3447.58	VQPFNVTQGK	N3H6S1	Lysosome-associated membrane glycoprotein 2	LAMP2	P13473	356	0	0	0	1.68155	1.11274	1.24685	0.8361	1.359	1.348	0.872	0.865	1.23734	0.825476	1.42988	0.96659
3235.41	SNISILR	N4H5S2	Cadherin-2	CDH2	P19022	692	0	0	0	0.917113	0.810829	0.828889	0.849142	1.048	0.87	1.058	0.878	0.875108	0.931987	0.783449	0.967132
3132.45	DIYTFDGALNK	N3H5	Leukocyte surface antigen CD47	CD47	Q08722	73	0	0	0	0.933231	1.17318	0.654307	0.813066	0.885	1.132	0.754	0.964	1.0545	1.03638	0.867782	0.843429
3253.4	ALVNFTR	N4H5S2	Basement membrane-specific heparan sulfate proteoglycan core protein	HSPG2	P98160	89	0	0	0	0.834082	0.776442	0.868688	0.841681	0.984	1.244	0.815	1.03	0.847644	0.624149	1.06587	0.817166
3912.68	LGNWSAMPSCK	N4H5S2	Beta-2-glycoprotein 1	APOH	P02749	253	0	0	0	0.664926	1.22921	0.437133	0.781984	0.96	1.518	0.666	1.053	0.692631	0.809759	0.656356	0.742625
4370.09	KLNLDGSNYTLLK	N4H5S2	Prolow-density lipoprotein receptor-related protein 1	LRP1	Q07954	3048	0	0	0	0.486244	0.489024	0.85155	0.869932	0.886	0.946	0.927	0.991	0.548808	0.516939	0.918608	0.877833
2850.23	NGSLFAFR	N3H5S1	Vitronectin	VTN	P04004	169	0	0	0	1.12692	1.7756	0.612375	0.876437	1.693	4.818	0.413	1.177	0.665634	0.368534	1.48275	0.744636
3529.52	DFVNASSK	N4H5S2	Heparin cofactor 2	SERPIND1	P05546	188	0	0	0	0.901187	1.00574	0.790429	0.835117	1.169	1.279	0.909	0.994	0.770904	0.786349	0.869559	0.840158
3505.51	TNFTSK	N4H5F1S2	Thy-1 membrane glycoprotein	THY1	P04216	79	1	0	0	1.07972	1.00257	0.95252	0.812151	0.902	0.923	0.969	0.992	1.19703	1.08621	0.982993	0.818701
3193.48	VLNFTTK	N4H5S1	Complement component C6	C6	P13671	324	0	0	0	1.35179	1.92514	0.524849	1.00188	1.419	2.274	0.62	0.993	0.952633	0.846589	0.846531	1.00894
3637.56	LGNWSAMPSCK	N4H5S1	Beta-2-glycoprotein 1	APOH	P02749	253	0	0	0	0.905129	1.12906	0.692287	0.843036	0.96	1.518	0.666	1.053	0.942842	0.743783	1.03947	0.800604
3098.38	GHTLTLNFTR	N3H5S1	Lysosome-associated membrane glycoprotein 1	LAMP1	P11279	103	0	0	0	0.729948	0.713797	0.960217	0.853602	0.706	0.984	0.71	0.99	1.03392	0.725403	1.35242	0.862225
4400.07	IKLDNYSTQELGK	N4H5S2	5'-nucleotidase	NT5E	P21589	333	0	0	0.00345423	0.533489	0.805647	0.611326	0.894988	1.091	1.53	0.755	1.059	0.488991	0.526566	0.809703	0.845126
3053.31	NGSLFAFR	N4H5S1	Vitronectin	VTN	P04004	169	0	0	0	1.06162	1.67254	0.648041	0.859739	1.693	4.818	0.413	1.177	0.627066	0.347144	1.56911	0.73045
3193.48	VLNFTTK	N4H5S1	Complement component C6	C6	P13671	324	0	0	0	1.42565	1.86482	0.557103	0.807521	1.419	2.274	0.62	0.993	1.00469	0.820061	0.898552	0.813214
3484.57	ANYTILK	N4H5S2	Desmocollin-2	DSC2	Q02487	392	0	0	0	0.522698	0.536574	0.981653	0.942853	1.555	1.51	1.017	0.988	0.33614	0.355347	0.965243	0.954305
3529.52	DFVNASSK	N4H5S2	Heparin cofactor 2	SERPIND1	P05546	188	0	0	0	1.05575	1.64368	0.746636	0.956776	1.169	1.279	0.909	0.994	0.90312	1.28513	0.821382	0.962552
4050.69	GTAGNALMDGASQLMGENR	N4H5S1	Fibrinogen beta chain	FGB	P02675	394	0	0	0	2.59018	1.79861	1.13625	0.802598	3.186	2.414	1.225	0.928	0.812988	0.745074	0.927553	0.864869
2845.21	EEQFNSTYR	N4H3F1	Immunoglobulin heavy constant gamma 4	IGHG4	P01861	177	1	0	0	0.956383	1.46165	0.737565	1.01502	1.023	0.964	0.888	0.836	0.934881	1.51624	0.830592	1.21414
3253.41	ALVNFTR	N4H5S2	Basement membrane-specific heparan sulfate proteoglycan core protein	HSPG2	P98160	89	0	0	0	0.77333	0.780604	0.848657	0.811561	0.984	1.244	0.815	1.03	0.785905	0.627495	1.0413	0.787923
3458.44	NEEYNK	N4H5S2	Alpha-1-acid glycoprotein 1	ORM1	P02763	56	0	0	0	1.44906	1.59597	0.541958	0.573824	0.674	0.995	0.673	0.992	2.14994	1.60399	0.805287	0.578452
3295.5	DIYTFDGALNK	N3H6	Leukocyte surface antigen CD47	CD47	Q08722	73	0	0	0	0.73353	0.931459	0.633293	0.883272	0.885	1.132	0.754	0.964	0.828847	0.822844	0.839911	0.916257
4050.7	GTAGNALMDGASQLMGENR	N4H5S1	Fibrinogen beta chain	FGB	P02675	394	0	0	0	4.18173	2.79029	1.16597	0.799981	3.186	2.414	1.225	0.928	1.31253	1.15588	0.951816	0.862048
3482.57	VLNFTTK	N4H5S2	Complement component C6	C6	P13671	324	0	0	0	2.88959	6.24644	0.498096	0.8273	1.419	2.274	0.62	0.993	2.03636	2.74689	0.80338	0.833132
2846.22	EEQYNSTFR	N4H3F1	Immunoglobulin heavy constant gamma 3	IGHG3	P01860	227	1	0	0	0.848592	1.49481	0.553631	1.03744	0.921	1.518	0.633	1.044	0.921381	0.984723	0.874614	0.993719
3301.46	GHTLTLNFTR	N4H5S1	Lysosome-associated membrane glycoprotein 1	LAMP1	P11279	103	0	0	0	0.744443	0.721445	0.896441	0.859396	0.706	0.984	0.71	0.99	1.05445	0.733176	1.26259	0.868077
3008.27	EEQYNSTFR	N4H4F1	Immunoglobulin heavy constant gamma 3	IGHG3	P01860	227	1	0	0	0.729346	1.45682	0.521655	0.988692	0.921	1.518	0.633	1.044	0.791907	0.959694	0.8241	0.947023
3053.31	NGSLFAFR	N4H5S1	Vitronectin	VTN	P04004	169	0	0	0	1.18016	2.14933	0.551802	0.869355	1.693	4.818	0.413	1.177	0.697084	0.446103	1.33608	0.73862
3489.54	THANGSIK	N4H5S2	Prolow-density lipoprotein receptor-related protein 1	LRP1	Q07954	2117	0	0	0	0.62412	0.264346	1.17592	0.530401	0.886	0.946	0.927	0.991	0.704424	0.279435	1.26852	0.535218
3551.56	EGDNITLK	N4H5S2	CD166 antigen	ALCAM	Q13740	265	0	0	0	0.418649	0.467655	0.742908	0.789809	0.969	1.156	0.849	1.013	0.432042	0.404546	0.875039	0.779673
3586.66	LLNINPNK	N4H5S2	Lysosome-associated membrane glycoprotein 1	LAMP1	P11279	261	0	0	0	0.251265	0.235624	0.815652	0.800787	0.706	0.984	0.71	0.99	0.355899	0.239455	1.14881	0.808876
4005.84	NATLVNEADKLR	N4H5S2	Aminopeptidase N	ANPEP	P15144	818	0	0	0	0.597287	0.7454	0.690994	0.829009	1.016	1.12	0.883	0.974	0.587881	0.665535	0.782553	0.851138
3575.55	MNASFSLK	N4H5S2	Ectonucleotide pyrophosphatase/phosphodiesterase family member 1	ENPP1	P22413	285	0	0	0	0.610833	0.590083	0.786976	0.773418	0.751	0.788	1.037	1.088	0.813359	0.748836	0.758897	0.710862
3962.78	LNGTDPIVAADSK	N4H5S2	Prolow-density lipoprotein receptor-related protein 1	LRP1	Q07954	4075	0	0	0	0.239892	0.316226	0.768242	0.883068	0.886	0.946	0.927	0.991	0.270759	0.334277	0.82874	0.891088
2823.32	NHSIFLADINQER	N2H3F1	Palmitoyl-protein thioesterase 1	PPT1	P50897	197	1	0	0	0.439517	0.554865	0.88916	1.02289	0.732	0.854	0.948	1.105	0.600433	0.649724	0.937932	0.925695
2522.08	SYNDSVDPR	N3H3F1	Myeloperoxidase	MPO	P05164	483	1	0	0	1.5017	1.95286	0.581625	0.865484	1.555	2.802	0.518	0.933	0.965723	0.696954	1.12283	0.927636
2677.25	NHSIFLADINQER	N2H3	Palmitoyl-protein thioesterase 1	PPT1	P50897	197	0	0	0	0.646596	0.58653	0.957247	0.913781	0.732	0.854	0.948	1.105	0.883327	0.686803	1.00975	0.826951
3599.6	MLEAYNLTEK	N4H5S1	Collagen alpha-1(XII) chain	COL12A1	Q99715	2528	0	0	0	1.09038	1.20448	0.677868	0.818146	1.111	1.286	0.843	0.977	0.981439	0.936612	0.804114	0.837406
3586.63	LLNINPNK	N4H5S2	Lysosome-associated membrane glycoprotein 1	LAMP1	P11279	261	0	0	0	0.625829	0.65018	0.787725	0.801261	0.706	0.984	0.71	0.99	0.886444	0.660752	1.10947	0.809354
3621.57	LGNWSAMPSCK	N4H5S1	Beta-2-glycoprotein 1	APOH	P02749	253	0	0	0	0.878144	1.23772	0.59662	0.82242	0.96	1.518	0.666	1.053	0.914733	0.815364	0.895826	0.781026
3424.55	DIYTFDGALNK	N3H5S1	Leukocyte surface antigen CD47	CD47	Q08722	73	0	0	0	0.694185	0.884458	0.647503	0.850344	0.885	1.132	0.754	0.964	0.78439	0.781323	0.858757	0.8821
2319	SYNDSVDPR	N2H3F1	Myeloperoxidase	MPO	P05164	483	1	0	0	1.88692	2.76329	0.552065	0.79783	1.555	2.802	0.518	0.933	1.21345	0.986186	1.06576	0.855124
3032.3	NVSWATGR	N4H5S1	Monocyte differentiation antigen CD14	CD14	P08571	151	0	0	0	0.896937	0.910944	0.850617	0.881787	0.987	1.164	0.802	0.946	0.90875	0.782598	1.06062	0.932121
2757.2	SELVNETR	N3H6	Sushi domain-containing protein 2	SUSD2	Q9UGT4	162	0	0	0.00092081	0.682074	0.795161	0.889295	0.951717	0.872	0.958	0.835	0.917	0.782194	0.830022	1.06502	1.03786
3548.49	DNTTCYEFK	N4H5S1	Prolow-density lipoprotein receptor-related protein 1	LRP1	Q07954	1575	0	0	0	0.545262	0.580105	0.882975	1.02592	0.886	0.946	0.927	0.991	0.61542	0.613218	0.952508	1.03524
3634.69	VQPFNVTQGK	N4H5F1S1	Lysosome-associated membrane glycoprotein 2	LAMP2	P13473	356	1	0	0	0.751227	0.698667	0.860658	0.911448	1.359	1.348	0.872	0.865	0.552779	0.518299	0.986993	1.0537
3419.57	VALNLTK	N4H5S2	Glutamyl aminopeptidase	ENPEP	Q07075	678	0	0	0	0.992171	0.420476	1.06642	0.792201	1.076	1.069	0.873	0.867	0.922092	0.393335	1.22155	0.913727
2962.31	ALVNFTR	N4H5S1	Basement membrane-specific heparan sulfate proteoglycan core protein	HSPG2	P98160	89	0	0	0	0.700356	0.827579	0.392824	0.92285	0.984	1.244	0.815	1.03	0.711744	0.665256	0.481993	0.895971
3800.7	ITDIENGSLANIPR	N4H5F1S1	Asporin	ASPN	Q9BXN1	282	1	0	0	0.835383	0.773236	0.820419	0.825958	1.107	1.15	0.978	1.016	0.754637	0.672379	0.838874	0.812951
3032.29	NVSWATGR	N4H5S1	Monocyte differentiation antigen CD14	CD14	P08571	151	0	0	0	0.79486	0.83584	0.812494	0.89424	0.987	1.164	0.802	0.946	0.805329	0.718076	1.01309	0.945286
3445.41	EEQFNSTFR	N4H5F1S1	Immunoglobulin heavy constant gamma 2	IGHG2	P01859	176	1	0	0	0.782964	0.924269	0.774684	1.02055	0.951	1.288	0.761	1.03	0.823306	0.7176	1.01798	0.990822
5048.44	KLHINHNNLTESVGPLPK	N4H5F1S2	Lumican	LUM	P51884	127	1	0	0	0.779297	0.776625	0.871651	0.859762	0.904	1.016	0.937	1.053	0.862054	0.764395	0.930257	0.816488
4118.86	LNGTDPIVAADSKR	N4H5S2	Prolow-density lipoprotein receptor-related protein 1	LRP1	Q07954	4075	0	0	0	0.628577	0.518673	0.785322	0.666231	0.886	0.946	0.927	0.991	0.709455	0.54828	0.847165	0.672282
3779.7	VQPFNVTQGK	N4H5S2	Lysosome-associated membrane glycoprotein 2	LAMP2	P13473	356	0	0	0	0.651585	0.603133	0.888615	0.845802	1.359	1.348	0.872	0.865	0.479459	0.447428	1.01905	0.977806
4757.34	KLHINHNNLTESVGPLPK	N4H5F1S1	Lumican	LUM	P51884	127	1	0	0	0.791999	0.754721	0.934346	0.887525	0.904	1.016	0.937	1.053	0.876105	0.742836	0.997167	0.842854
3659.6	VYVYALNQTR	N4H5S2	Integrin alpha-1	ITGA1	P56199	532	0	0	0	0.761476	0.702535	0.940869	0.843997	0.76	0.839	0.883	0.974	1.00194	0.837347	1.06554	0.866527
3881.75	MIENGSLSFLPTLR	N4H5F1S1	Biglycan	BGN	P21810	270	1	0	0.0058873	0.83254	0.858704	0.751627	0.780279	0.855	0.941	0.936	1.029	0.973731	0.912545	0.803021	0.758288
5049.45	KLHINHNNLTESVGPLPK	N4H5F1S2	Lumican	LUM	P51884	127	1	0	0	0.697378	0.817221	0.851029	0.845452	0.904	1.016	0.937	1.053	0.771435	0.804352	0.908249	0.802899
3881.73	MIENGSLSFLPTLR	N4H5F1S1	Biglycan	BGN	P21810	270	1	0	0.00182315	0.95637	0.753735	0.730121	0.731157	0.855	0.941	0.936	1.029	1.11856	0.800993	0.780044	0.710551
3610.6	NATVVWMK	N4H5S2	CD166 antigen	ALCAM	Q13740	361	0	0	0	0.492997	0.520136	1.05364	0.679352	0.969	1.156	0.849	1.013	0.508769	0.449944	1.24104	0.670634
5126.28	GPSTPLPEDPNWNVTEFHTTPK	N4H5S2	Aminopeptidase N	ANPEP	P15144	265	0	0	0	0.820963	0.770847	0.813015	0.790052	1.016	1.12	0.883	0.974	0.808034	0.688256	0.920741	0.811141
4692.19	LHINHNNLTESVGPLPK	N4H5F1S2	Lumican	LUM	P51884	127	1	0	0	0.849159	0.848857	0.900994	0.87161	0.904	1.016	0.937	1.053	0.939335	0.83549	0.961573	0.82774
4400.09	LHINHNNLTESVGPLPK	N4H5F1S1	Lumican	LUM	P51884	127	1	1	0	0.873049	0.808388	0.891078	0.820217	0.904	1.016	0.937	1.053	0.965762	0.795657	0.950991	0.778933
3904.8	EVNDTLLVNELK	N4H5F1S1	Periostin	POSTN	Q15063	599	1	0	0	1.27101	1.55188	0.637406	0.818115	1.359	1.814	0.707	0.943	0.93525	0.8555	0.901565	0.867567
2230.08	GSLSYLNVTR	N2H3	Cathepsin D	CTSD	P07339	263	0	0	0	0.63194	0.466131	1.2407	0.948608	0.948	0.791	1.249	1.042	0.666603	0.589293	0.993355	0.910372
4400.08	LHINHNNLTESVGPLPK	N4H5F1S1	Lumican	LUM	P51884	127	1	0	0	0.82698	0.814407	0.902898	0.883643	0.904	1.016	0.937	1.053	0.914801	0.801581	0.963606	0.839167
3145.45	YKNNSDISSTR	N3H4F1	Immunoglobulin heavy constant mu	IGHM	P01871	46	1	0	0	1.07115	2.29546	0.260117	0.747766	1.068	2.157	0.486	0.982	1.00295	1.06419	0.53522	0.761472
4145.83	VDLEDFENNTAYAK	N4H5F1S1	Microfibril-associated glycoprotein 4	MFAP4	P55083	137	1	0	0	0.895845	0.711993	0.907806	0.687601	0.86	0.584	1.11	0.754	1.04168	1.21917	0.817843	0.911937
2392.13	GSLSYLNVTR	N2H4	Cathepsin D	CTSD	P07339	263	0	0	0	0.657658	0.467805	1.19797	0.921623	0.948	0.791	1.249	1.042	0.693732	0.591409	0.959142	0.884475
3154.32	EEQFNSTFR	N4H5F1	Immunoglobulin heavy constant gamma 2	IGHG2	P01859	176	1	0	0	0.925069	1.2471	0.642876	0.887101	0.951	1.288	0.761	1.03	0.972733	0.968242	0.844777	0.861263
3172.44	NISQDLEK	N4H5F1	Laminin subunit gamma-1	LAMC1	P11047	1241	1	0	0	1.19427	1.23475	0.923082	0.976901	1.339	1.488	0.868	0.964	0.891912	0.829805	1.06346	1.01338
3025.4	AEPPLNASASDQGEK	N2H4	Hypoxia up-regulated protein 1	HYOU1	Q9Y4L1	931	0	0	0	0.838946	1.02705	0.644173	0.824776	1.054	1.203	0.852	0.973	0.795964	0.85374	0.756072	0.847663
3590.65	MIENGSLSFLPTLR	N4H5F1	Biglycan	BGN	P21810	270	1	0	0.000938967	0.888779	1.04834	0.750406	0.868364	0.855	0.941	0.936	1.029	1.03951	1.11407	0.801715	0.843891
2982.4	TVLENSTSYEEAK	N2H4	Acid ceramidase	ASAH1	Q13510	259	0	0	0	0.568057	0.490912	0.967505	0.808069	1.036	1.004	1.019	0.987	0.548318	0.488956	0.949465	0.818712
3414.74	YTGTRPSNLANNTILVK	N3H3	UDP-glucuronosyltransferase 1-4	UGT1A4	P22310	348	0	1	0.000937207	0.881975	0.663077	1.15052	0.828209	0.726	0.631	1.225	1.064	1.21484	1.05084	0.939203	0.778392
3250.38	NFTAADWGQSR	N4H5F1	Collagen alpha-1(VI) chain	COL6A1	P12109	212	1	0	0	0.701528	0.766089	0.834194	0.911519	0.762	0.929	0.956	1.166	0.920641	0.824639	0.872588	0.781749
3854.71	VDLEDFENNTAYAK	N4H5F1	Microfibril-associated glycoprotein 4	MFAP4	P55083	137	1	0	0	0.761848	0.485321	0.980325	0.638363	0.86	0.584	1.11	0.754	0.88587	0.831029	0.883176	0.846636
3509.57	ITDIENGSLANIPR	N4H5F1	Asporin	ASPN	Q9BXN1	282	1	0	0.00591716	0.93678	0.981521	0.850699	0.920213	1.107	1.15	0.978	1.016	0.846233	0.853497	0.869835	0.905722
4312.06	LHINHNNLTESVGPLPK	N5H5F1	Lumican	LUM	P51884	127	1	1	0	0.790713	0.742859	0.895776	0.923717	0.904	1.016	0.937	1.053	0.874682	0.73116	0.956005	0.877224
4750.12	KKEDALNETR	N5H6S3	Clusterin	CLU	P10909	86	0	0	0	1.68633	3.89167	0.400872	0.949845	1.657	4.271	0.38	0.98	1.0177	0.911186	1.05493	0.96923
4341.81	GTAGNALMDGASQLMGENR	N4H5S2	Fibrinogen beta chain	FGB	P02675	394	0	0	0	2.46734	1.73758	1.29019	0.816489	3.186	2.414	1.225	0.928	0.774431	0.719795	1.05321	0.879838
3498.57	LNSSTIK	N5H6S1	Lysosome-associated membrane glycoprotein 2	LAMP2	P13473	275	0	0	0	1.29334	0.934373	1.14725	0.828833	1.359	1.348	0.872	0.865	0.951684	0.693155	1.31566	0.958189
2693.15	ANVTSENNMPR	N2H5	Integrin alpha-M	ITGAM	P11215	900	0	0	0.00181653	1.03163	4.5536	0.277138	0.901265	1.092	1.272	0.676	0.788	0.944721	3.57987	0.409967	1.14374
4138.87	CGLVPVLAENYNK	N4H5S2	Serotransferrin	TF	P02787	432	0	0	0	0.873377	1.63315	0.5022	0.893612	0.809	1.051	0.796	1.035	1.07958	1.5539	0.630905	0.863393
3659.58	VYVYALNQTR	N4H5S2	Integrin alpha-1	ITGA1	P56199	532	0	0	0	0.554872	0.54043	0.957153	0.985177	0.76	0.839	0.883	0.974	0.730095	0.644135	1.08398	1.01148
2663.17	NYTADYDK	N2H5	Erlin-2	ERLIN2	O94905	106	0	0	0	0.422043	0.492364	0.757822	0.889798	0.773	0.757	1.041	1.018	0.545981	0.650415	0.727975	0.874065
3568.63	ALLPFDNLHDDPCLLTNR	N2H5	Eosinophil peroxidase	EPX	P11678	363	0	0	0.00179051	1.0765	1.55875	0.551674	0.916332	0.88	0.735	1.231	1.027	1.22329	2.12074	0.448151	0.892242
4897.18	KKEDALNETR	N5H6F1S3	Clusterin	CLU	P10909	86	0	0	0	2.20372	5.41082	0.356418	0.906964	1.657	4.271	0.38	0.98	1.32994	1.26687	0.937943	0.925473
3337.44	EHEGAIYPDNTTDFQR	N2H5	Ceruloplasmin	CP	P00450	138	0	0	0	0.881558	0.802955	1.16657	1.0847	1.037	1.422	0.721	0.988	0.850104	0.564666	1.61799	1.09787
3060.5	EVNDTLLVNELK	N2H5	Periostin	POSTN	Q15063	599	0	0	0	1.21955	1.86745	0.533559	0.825014	1.359	1.814	0.707	0.943	0.897385	1.02947	0.754681	0.874882
2505.11	FNGSVSFFR	N2H5	Microfibril-associated glycoprotein 4	MFAP4	P55083	87	0	0	0	0.780059	0.536687	0.905471	0.684016	0.86	0.584	1.11	0.754	0.907045	0.918985	0.81574	0.907184
3126.44	TANDTSTEAYNLLLR	N2H5	Laminin subunit gamma-1	LAMC1	P11047	1205	0	0	0	1.41136	1.4693	0.840743	0.862731	1.339	1.488	0.868	0.964	1.05404	0.987431	0.968598	0.894949
3187.46	AEPPLNASASDQGEK	N2H5	Hypoxia up-regulated protein 1	HYOU1	Q9Y4L1	931	0	0	0	0.898881	1.02572	0.72511	0.865076	1.054	1.203	0.852	0.973	0.852828	0.852631	0.851068	0.889081
2849.39	DSLSINATNIK	N2H5	Epidermal growth factor receptor	EGFR	P00533	352	0	0	0	0.696168	0.630788	0.946519	0.816555	1.253	0.885	1.326	0.937	0.555601	0.712755	0.713815	0.871457
3144.44	TVLENSTSYEEAK	N2H5	Acid ceramidase	ASAH1	Q13510	259	0	0	0	0.611396	0.524492	0.947896	0.809823	1.036	1.004	1.019	0.987	0.59015	0.522403	0.930221	0.82049
2773.33	SYAGFLTVNK	N2H5	Probable serine carboxypeptidase CPVL	CPVL	Q9H3G5	81	0	0	0	0.857417	1.02472	0.689301	0.833781	1.319	1.644	0.745	0.929	0.65005	0.623309	0.925237	0.897504
2893.32	ENQNHSYSLK	N2H5	Integrin alpha-V	ITGAV	P06756	945	0	0	0.000948767	0.895821	0.787602	0.951345	0.834625	0.966	1.093	0.817	0.924	0.927351	0.720587	1.16444	0.903274
2604.21	GHTLTLNFTR	N2H5	Lysosome-associated membrane glycoprotein 1	LAMP1	P11279	103	0	0	0	1.36971	1.09581	1.26275	0.915636	0.706	0.984	0.71	0.99	1.9401	1.11362	1.77852	0.924885
3349.51	AEPPLNASASDQGEK	N2H6	Hypoxia up-regulated protein 1	HYOU1	Q9Y4L1	931	0	0	0	0.739757	0.519204	1.25153	0.906426	1.054	1.203	0.852	0.973	0.701857	0.431591	1.46893	0.931578
2813.31	NTTFNVESTK	N2H5	Integrin alpha-1	ITGA1	P56199	418	0	0	0	0.463503	0.541346	0.781419	0.808063	0.76	0.839	0.883	0.974	0.609872	0.645227	0.884959	0.829633
3001.36	NHSIFLADINQER	N2H5	Palmitoyl-protein thioesterase 1	PPT1	P50897	197	0	0	0	0.838986	0.82982	0.894008	0.91196	0.732	0.854	0.948	1.105	1.14616	0.971686	0.943046	0.825303
2554.18	GSLSYLNVTR	N2H5	Cathepsin D	CTSD	P07339	263	0	0	0	0.638121	0.460554	1.28861	0.938539	0.948	0.791	1.249	1.042	0.673123	0.582242	1.03172	0.900709
2700.24	GSLSYLNVTR	N2H5F1	Cathepsin D	CTSD	P07339	263	1	0	0	0.663029	0.671427	0.774373	0.816971	0.948	0.791	1.249	1.042	0.699398	0.848834	0.619994	0.784041
2954.34	FVNWSSLLPER	N2H6	Arylacetamide deacetylase	AADAC	P22760	282	0	0	0.00733496	0.886023	0.584592	1.60788	1.03215	0.918	0.507	1.83	1.011	0.965166	1.15304	0.878625	1.02092
2749.22	ILCDNADNITR	N2H5	Peroxidasin homolog	PXDN	Q92626	1280	0	0	0	2.18165	1.7501	0.902599	0.837487	1.319	1.07	1.037	0.841	1.65402	1.63561	0.870395	0.995823
3499.48	EHEGAIYPDNTTDFQR	N2H6	Ceruloplasmin	CP	P00450	138	0	0	0	0.453325	0.265808	1.74233	1.06805	1.037	1.422	0.721	0.988	0.43715	0.186925	2.41654	1.08102
3407.63	GVFITNETGQPLIGK	N2H6	Lysosomal alpha-glucosidase	GAA	P10253	470	0	0	0	0.744288	0.579845	1.18158	0.851377	1.253	1.133	0.908	0.821	0.594005	0.511778	1.30129	1.037
2781.3	NATLAEQAK	N2H6	Hypoxia up-regulated protein 1	HYOU1	Q9Y4L1	869	0	0	0	0.794578	0.674401	0.889255	0.731221	1.054	1.203	0.852	0.973	0.753869	0.5606	1.04373	0.751512
3035.45	FTPPVVNVTWLR	N2H6	HLA class II histocompatibility antigen, DR alpha chain	HLA-DRA	P01903	143	0	0	0	0.859451	0.743798	0.941507	0.828992	1.134	1.172	0.978	1.011	0.757893	0.63464	0.962686	0.819972
2982.4	VINETWAWK	N2H6	Hypoxia up-regulated protein 1	HYOU1	Q9Y4L1	862	0	0	0	0.791106	0.617485	1.01244	0.846856	1.054	1.203	0.852	0.973	0.750575	0.513288	1.18831	0.870356
2825.22	NYTADYDK	N2H6	Erlin-2	ERLIN2	O94905	106	0	0	0	0.400452	0.318159	1.12152	0.888589	0.773	0.757	1.041	1.018	0.518049	0.420289	1.07735	0.872877
3730.7	ALLPFDNLHDDPCLLTNR	N2H6	Eosinophil peroxidase	EPX	P11678	363	0	0	0.00180995	1.1298	1.83972	0.53511	0.855362	0.88	0.735	1.231	1.027	1.28386	2.50302	0.434695	0.832874
3258.53	AGPNGTLFVADAYK	N2H6	Adipocyte plasma membrane-associated protein	APMAP	Q9HDC9	160	0	0	0	0.624394	0.555359	1.26922	1.03331	0.952	0.87	1.043	0.953	0.655876	0.638344	1.2169	1.08427
3077.35	YHSQTYGNGSK	N2H6	Protein OS-9	OS9	Q13438	177	0	0	0	2.55121	2.00121	1.42926	0.94962	1.185	1.263	0.953	1.016	2.15292	1.58449	1.49975	0.934666
3280.54	QSNGSIVVVSSLAGK	N2H6	Corticosteroid 11-beta-dehydrogenase isozyme 1	HSD11B1	P28845	162	0	0	0	0.739612	0.282843	1.29382	0.55643	0.766	0.315	1.807	0.741	0.965551	0.897915	0.716004	0.750917
2735.2	NFTMNEK	N2H6	Gamma-glutamyl hydrolase	GGH	Q92820	203	0	0	0	0.908427	0.810321	0.949746	0.853459	1.129	1.382	0.78	0.955	0.804629	0.586339	1.21762	0.893674
3110.46	AAIPSALDTNSSK	N2H6	Galectin-3-binding protein	LGALS3BP	Q08380	551	0	0	0	0.758361	0.767281	0.926545	0.924017	0.872	1.23	0.734	1.035	0.86968	0.623806	1.26232	0.89277
3306.5	TVLENSTSYEEAK	N2H6	Acid ceramidase	ASAH1	Q13510	259	0	0	0	0.766647	0.662706	1.04238	0.88667	1.036	1.004	1.019	0.987	0.740007	0.660066	1.02295	0.898348
2815.34	GELNTSIFSSR	N2H6	Prenylcysteine oxidase 1	PCYOX1	Q9UHG3	353	0	0	0	0.690231	0.666437	0.92191	0.832785	0.878	0.743	1.019	0.862	0.786141	0.896955	0.90472	0.966108
2976.36	NTTFNVESTK	N2H6	Integrin alpha-1	ITGA1	P56199	418	0	0	0	0.402258	0.461052	0.826017	0.971718	0.76	0.839	0.883	0.974	0.529287	0.549526	0.935467	0.997657
2766.26	GHTLTLNFTR	N2H6	Lysosome-associated membrane glycoprotein 1	LAMP1	P11279	103	0	0	0	1.97097	1.24572	1.36921	0.926399	0.706	0.984	0.71	0.99	2.79175	1.26598	1.92847	0.935757
2943.36	NATLAEQAK	N2H7	Hypoxia up-regulated protein 1	HYOU1	Q9Y4L1	869	0	0	0	0.83913	0.68211	0.878204	0.743339	1.054	1.203	0.852	0.973	0.796138	0.567008	1.03076	0.763966
2715.23	GSLSYLNVTR	N2H6	Cathepsin D	CTSD	P07339	263	0	0	0	0.766668	0.481484	1.45884	0.963998	0.948	0.791	1.249	1.042	0.808721	0.608703	1.16801	0.925142
2667.16	FNGSVSFFR	N2H6	Microfibril-associated glycoprotein 4	MFAP4	P55083	87	0	0	0	0.817023	0.538203	1.07588	0.621358	0.86	0.584	1.11	0.754	0.950027	0.92158	0.969259	0.824082
3877.81	TVLTPATNHMGNVTFTIPANR	N2H6	Complement C3	C3	P01024	85	0	0	0	1.02203	1.07611	0.763928	0.82822	0.913	0.953	0.921	0.962	1.11942	1.12919	0.829455	0.860935
3499.67	GELNTSIFSSRPIDK	N2H6	Prenylcysteine oxidase 1	PCYOX1	Q9UHG3	353	0	0	0	0.71548	0.518624	1.00353	0.70846	0.878	0.743	1.019	0.862	0.814897	0.698014	0.984815	0.821879
3035.44	HTNMNLTQLK	N2H6	Serum paraoxonase/arylesterase 2	PON2	Q15165	254	0	0	0	0.758356	1.09774	0.768265	1.04627	1.063	0.857	1.183	0.954	0.713411	1.28091	0.649421	1.09672
3144.45	VINETWAWK	N2H7	Hypoxia up-regulated protein 1	HYOU1	Q9Y4L1	862	0	0	0	0.816859	0.744738	0.989968	0.932143	1.054	1.203	0.852	0.973	0.775008	0.619067	1.16193	0.95801
3166.37	YHYNGTFEDGK	N2H6	Peptidyl-prolyl cis-trans isomerase FKBP10	FKBP10	Q96AY3	70	0	0	0	2.27635	2.1234	0.957107	1.08197	1.634	2.13	0.668	0.871	1.39312	0.996899	1.4328	1.24221
2987.27	NYTADYDK	N2H7	Erlin-2	ERLIN2	O94905	106	0	0	0	0.435146	0.373522	0.963411	0.903599	0.773	0.757	1.041	1.018	0.562931	0.493424	0.925467	0.887621
3304.56	VYKPSAGNNSLYR	N2H6	Beta-2-glycoprotein 1	APOH	P02749	162	0	0	0.00665004	0.569283	0.638377	2.58485	3.158	0.96	1.518	0.666	1.053	0.593003	0.420538	3.88115	2.99905
3055.38	ENQNHSYSLK	N2H6	Integrin alpha-V	ITGAV	P06756	945	0	0	0	1.04215	0.636892	1.43456	0.919692	0.966	1.093	0.817	0.924	1.07883	0.5827	1.75589	0.995337
3022.33	WGHNITEFQQR	N2H6	ERO1-like protein alpha	ERO1A	Q96HE7	280	0	0	0	0.696536	0.666015	1.05909	0.956571	1.259	1.108	0.962	0.846	0.553246	0.601097	1.10092	1.1307
3162.44	SANSTLAQALHWTR	N2H6	Lipase maturation factor 2	LMF2	Q9BU23	616	0	0	0	0.754727	0.43004	1.25604	0.764415	1.103	1.895	0.598	1.026	0.684249	0.226934	2.1004	0.745044
2881.26	NFTMNEK	N2H7	Gamma-glutamyl hydrolase	GGH	Q92820	203	0	0	0	0.886731	0.736124	1.06052	0.851143	1.129	1.382	0.78	0.955	0.785412	0.532651	1.35964	0.891249
2928.32	GHTLTLNFTR	N2H7	Lysosome-associated membrane glycoprotein 1	LAMP1	P11279	103	0	0	0	2.43943	1.28079	1.89854	0.950922	0.706	0.984	0.71	0.99	3.45528	1.30162	2.67399	0.960527
3180.46	HANWTLTPLK	N2H7	Serum paraoxonase/arylesterase 1	PON1	P27169	253	0	0	0	1.1154	0.542281	1.09731	0.696314	0.925	0.593	1.392	0.893	1.20584	0.91447	0.7883	0.779746
3149.33	NYTADYDK	N2H8	Erlin-2	ERLIN2	O94905	106	0	0	0	0.415651	0.391507	0.998071	0.920434	0.773	0.757	1.041	1.018	0.537712	0.517182	0.958762	0.904159
3291.47	NINSSCRPGPGAWLR	N2H6	GDH/6PGL endoplasmic bifunctional protein	H6PD	O95479	157	0	0	0	0.654099	0.520474	1.25739	0.994774	0.881	0.717	1.228	0.999	0.742451	0.725906	1.02393	0.99577
2878.29	GSLSYLNVTR	N2H7	Cathepsin D	CTSD	P07339	263	0	0	0	0.676601	0.61381	1.12433	0.97259	0.948	0.791	1.249	1.042	0.713715	0.775993	0.900184	0.933388
3254.47	DIYTFDGALNK	N2H7	Leukocyte surface antigen CD47	CD47	Q08722	73	0	0	0	1.52744	1.19808	1.0713	0.883293	0.885	1.132	0.754	0.964	1.72592	1.05838	1.42082	0.916279
3661.72	GELNTSIFSSRPIDK	N2H7	Prenylcysteine oxidase 1	PCYOX1	Q9UHG3	353	0	0	0	0.589433	0.442545	0.923741	0.682835	0.878	0.743	1.019	0.862	0.671336	0.595619	0.906517	0.792152
3784.6	NATSYPPMCTQDPK	N2H8	Liver carboxylesterase 1	CES1	P23141	79	0	0	0	0.255724	0.132888	1.98554	1.05996	0.631	0.415	1.512	0.994	0.405268	0.320211	1.31319	1.06636
4660.21	SLTQGSLIVGDLAPVNGTSQGK	N4H5F1S1	Basement membrane-specific heparan sulfate proteoglycan core protein	HSPG2	P98160	3780	1	0	0	0.818745	0.808726	0.718871	0.74135	0.984	1.244	0.815	1.03	0.832058	0.650102	0.88205	0.719757
3636.68	CGLVPVLAENYNK	N2H8	Serotransferrin	TF	P02787	432	0	0	0	0.5453	0.630112	0.981374	1.05676	0.809	1.051	0.796	1.035	0.674042	0.599536	1.23288	1.02103
3105.42	NATLAEQAK	N2H8	Hypoxia up-regulated protein 1	HYOU1	Q9Y4L1	869	0	0	0	0.80412	0.660538	0.973989	0.79781	1.054	1.203	0.852	0.973	0.762922	0.549076	1.14318	0.819948
3605.7	QSNGSIVVVSSLAGK	N2H8	Corticosteroid 11-beta-dehydrogenase isozyme 1	HSD11B1	P28845	162	0	0	0	0.82655	0.447987	1.27793	0.640989	0.766	0.315	1.807	0.741	1.07905	1.42218	0.707213	0.865032
3466.61	VYKPSAGNNSLYR	N2H7	Beta-2-glycoprotein 1	APOH	P02749	162	0	0	0.00872324	0.342842	0.418667	1.48534	1.87253	0.96	1.518	0.666	1.053	0.357127	0.275802	2.23024	1.77828
3027.34	DFVNASSK	N2H8	Heparin cofactor 2	SERPIND1	P05546	188	0	0	0	0.484972	0.448736	0.901738	0.868303	1.169	1.279	0.909	0.994	0.414861	0.350849	0.992011	0.873544
3949.65	NATSYPPMCTQDPK	N2H9	Liver carboxylesterase 1	CES1	P23141	79	0	0	0	0.289952	0.165169	2.15247	1.23108	0.631	0.415	1.512	0.994	0.459512	0.397997	1.42359	1.23852
3404.58	GLNLTEDTYKPR	N2H7	Galectin-3-binding protein	LGALS3BP	Q08380	398	0	0	0	0.838588	1.29841	0.667677	1.03518	0.872	1.23	0.734	1.035	0.961683	1.05562	0.909642	1.00018
3583.66	AGPNGTLFVADAYK	N2H8	Adipocyte plasma membrane-associated protein	APMAP	Q9HDC9	160	0	0	0	0.591911	0.43426	1.34444	0.965708	0.952	0.87	1.043	0.953	0.621755	0.499149	1.28901	1.01333
3165.52	GINESYKK	N2H7	Palmitoyl-protein thioesterase 1	PPT1	P50897	212	0	0	0	0.694297	0.662175	0.917149	0.863265	0.732	0.854	0.948	1.105	0.948493	0.77538	0.967456	0.781235
3196.5	HTNMNLTQLK	N2H7	Serum paraoxonase/arylesterase 2	PON2	Q15165	254	0	0	0	0.679777	0.727158	0.923167	1.05404	1.063	0.857	1.183	0.954	0.639489	0.848492	0.780361	1.10487
3401.47	YHSQTYGNGSK	N2H8	Protein OS-9	OS9	Q13438	177	0	0	0	1.33438	0.655227	1.82868	0.816176	1.185	1.263	0.953	1.016	1.12606	0.518787	1.91887	0.803322
3537.76	KQNNGAFNETLFR	N2H7	Transferrin receptor protein 1	TFRC	P02786	727	0	0	0.00095511	1.77802	1.19323	1.33892	0.878524	1.34	1.603	0.785	0.939	1.32688	0.74437	1.70563	0.935596
3311.38	NYTADYDK	N2H9	Erlin-2	ERLIN2	O94905	106	0	0	0	0.577608	0.440353	1.26568	0.996113	0.773	0.757	1.041	1.018	0.74723	0.581708	1.21583	0.9785
3359.53	HTNMNLTQLK	N2H8	Serum paraoxonase/arylesterase 2	PON2	Q15165	254	0	0	0	0.7845	0.743617	1.11667	1.02191	1.063	0.857	1.183	0.954	0.738006	0.867698	0.943934	1.07118
3828.73	TILVDNNTWNNTHISR	N2H8	Dolichyl-diphosphooligosaccharide--protein glycosyltransferase subunit STT3A	STT3A	P46977	544	0	0	0	1.48123	0.713855	1.65139	0.850154	1.05	0.882	1.016	0.853	1.4107	0.80936	1.62538	0.996664
3494.49	AMSSNETAAYK	N2H9	Dolichyl-diphosphooligosaccharide--protein glycosyltransferase subunit STT3B	STT3B	Q8TCJ2	641	0	0	0	0.842791	0.527146	1.22775	0.858927	1.117	1.06	1.115	1.057	0.754513	0.497307	1.10112	0.812608
3628.67	VYKPSAGNNSLYR	N2H8	Beta-2-glycoprotein 1	APOH	P02749	162	0	0	0	0.384297	0.306506	1.38405	1.06677	0.96	1.518	0.666	1.053	0.40031	0.201914	2.07815	1.01308
3407.6	LGNWSAMPSCK	N2H8	Beta-2-glycoprotein 1	APOH	P02749	253	0	0	0	0.474583	0.607174	0.916719	1.14963	0.96	1.518	0.666	1.053	0.494357	0.399983	1.37646	1.09176
3339.55	HANWTLTPLK	N2H8	Serum paraoxonase/arylesterase 1	PON1	P27169	253	0	0	0	0.511637	0.612044	0.713284	0.861543	0.925	0.593	1.392	0.893	0.553121	1.03212	0.512417	0.964774
3591.69	KKEDALNETR	N2H8	Clusterin	CLU	P10909	86	0	0	0	0.820636	0.581301	1.29202	0.875456	1.657	4.271	0.38	0.98	0.495254	0.136104	3.40005	0.893322
3224.45	YIHQNYTK	N2H8	Procollagen-lysine,2-oxoglutarate 5-dioxygenase 1	PLOD1	Q02809	538	0	0	0	1.9448	1.30563	1.20482	0.876347	1.159	1.522	0.674	0.886	1.67799	0.857842	1.78756	0.989105
3991.74	TILVDNNTWNNTHISR	N2H9	Dolichyl-diphosphooligosaccharide--protein glycosyltransferase subunit STT3A	STT3A	P46977	544	0	0	0	1.221	0.985782	1.08519	0.880626	1.05	0.882	1.016	0.853	1.16285	1.11767	1.0681	1.03239
3673.72	VFNGKDNISK	N2H9	Platelet glycoprotein 4	CD36	P16671	220	0	0	0	0.649656	0.821738	0.680421	0.817966	0.974	0.766	1.246	0.979	0.666998	1.07277	0.546084	0.835512
4550.03	NISDGFDGIPDNVDAALALPAHSYSGR	N3H4S1	Vitronectin	VTN	P04004	242	0	0	0	1.14013	1.48321	0.638922	0.813386	1.693	4.818	0.413	1.177	0.673435	0.307848	1.54703	0.691067
3667.61	GTAGNALMDGASQLMGENR	N3H4S1	Fibrinogen beta chain	FGB	P02675	394	0	0	0	2.30572	1.9405	1.11712	0.776819	3.186	2.414	1.225	0.928	0.723704	0.803854	0.911933	0.837089
2974.21	SYNDSVDPR	N3H4F1S1	Myeloperoxidase	MPO	P05164	483	1	0	0.000718907	1.00499	1.41821	0.570762	0.869052	1.555	2.802	0.518	0.933	0.646293	0.506141	1.10186	0.93146
3226.33	ANDTSYIR	N4H5F1S1	Mimecan	OGN	P20774	258	1	0	0	0.81553	0.966547	0.892297	1.01738	0.821	0.724	1.069	0.942	0.993337	1.33501	0.834702	1.08003
3323.39	NVSWATGR	N4H5S2	Monocyte differentiation antigen CD14	CD14	P08571	151	0	0	0	0.868245	1.01336	0.745547	0.809866	0.987	1.164	0.802	0.946	0.879681	0.870581	0.92961	0.856095
3837.65	LYLDHNNLTR	N4H5F1S2	Fibromodulin	FMOD	Q06828	166	1	0	0	0.835524	0.918199	0.806723	0.910991	1.154	1.191	0.858	0.886	0.724024	0.770948	0.940237	1.02821
3856.55	MDGASNVTCINSR	N4H5S2	Complement factor H	CFH	P08603	1029	0	0	0	0.778275	0.83127	0.760836	0.865125	1.059	1.039	0.974	0.955	0.734915	0.800068	0.781146	0.90589
3985.84	VYKPSAGNNSLYR	N4H5F1S1	Beta-2-glycoprotein 1	APOH	P02749	162	1	0	0	1.02299	1.22688	0.59399	0.798198	0.96	1.518	0.666	1.053	1.06562	0.808222	0.891876	0.758022
3461.42	EEQFNSTYR	N4H5F1S1	Immunoglobulin heavy constant gamma 4	IGHG4	P01861	177	1	0	0	1.0507	1.35813	0.823256	0.974722	1.023	0.964	0.888	0.836	1.02708	1.40885	0.92709	1.16594
4074.63	HEEGHMLNCTCFGQGR	N4H5S1	Fibronectin	FN1	P02751	542	0	0	0	0.902128	1.55121	0.509532	0.928026	1.507	2.143	0.671	0.953	0.598625	0.723849	0.759363	0.973795
3510.59	YKNNSDISSTR	N4H5F1	Immunoglobulin heavy constant mu	IGHM	P01871	46	1	0	0	0.80281	1.78731	0.363644	0.718382	1.068	2.157	0.486	0.982	0.751694	0.828608	0.748239	0.73155
3385.32	DVECGEGHFCHDNQTCCR	N2H2F1	Granulins	GRN	P28799	530	1	0	0	0.3924	0.560403	0.755345	1.0148	0.822	1.256	0.619	0.945	0.477372	0.446181	1.22027	1.07386
4180.75	EHEGAIYPDNTTDFQR	N4H5F1S1	Ceruloplasmin	CP	P00450	138	1	0	0	1.60828	3.32008	0.500325	0.999793	1.037	1.422	0.721	0.988	1.55089	2.3348	0.693933	1.01194
3342.39	DTFVNASR	N4H5S2	Plasma protease C1 inhibitor	SERPING1	P05155	238	0	0	0	0.87424	0.893955	0.838985	0.874476	0.931	1.031	0.903	1	0.939034	0.867076	0.929109	0.874476
3551.59	EGDNITLK	N4H5S2	CD166 antigen	ALCAM	Q13740	265	0	0	0	0.545546	0.458588	0.930383	0.79646	0.969	1.156	0.849	1.013	0.562999	0.396703	1.09586	0.786239
3834.7	YVQNGTYTVK	N4H5S2	Desmoglein-2	DSG2	Q14126	462	0	0	0	0.720787	0.622195	0.928123	0.828302	1.247	1.311	1.028	1.08	0.578017	0.474596	0.902843	0.766947
3505.52	TNFTSK	N4H5F1S2	Thy-1 membrane glycoprotein	THY1	P04216	79	1	0	0	1.04175	0.990766	0.893684	0.931251	0.902	0.923	0.969	0.992	1.15494	1.07342	0.922275	0.938761
3241.41	NTTSYVLR	N4H5F1S1	Tenascin	TNC	P24821	1034	1	0	0	1.00972	1.04519	0.810131	0.834766	2.899	2.011	1.299	0.901	0.348298	0.519736	0.623657	0.926489
3655.63	YKNNSDISSTR	N4H5S1	Immunoglobulin heavy constant mu	IGHM	P01871	46	0	0	0.000672043	0.848343	2.59667	0.237696	0.794105	1.068	2.157	0.486	0.982	0.794328	1.20383	0.489087	0.808661
3566.47	MDGASNVTCINSR	N4H5S1	Complement factor H	CFH	P08603	1029	0	0	0	0.904236	1.18416	0.670029	0.955085	1.059	1.039	0.974	0.955	0.853859	1.13971	0.687915	1.00009
3845.69	LHVGNYNGTAGDALR	N4H5F1S1	Fibroleukin	FGL2	Q14314	336	1	0	0	0.875393	1.15968	0.702288	0.926125	0.758	1.112	0.725	1.064	1.15487	1.04288	0.968673	0.870418
3687.73	KLNYTLSQGHR	N4H5S1	Aminopeptidase N	ANPEP	P15144	128	0	0	0.00246002	1.14464	0.926243	1.23584	0.884284	1.016	1.12	0.883	0.974	1.12662	0.827003	1.3996	0.90789
3457.47	NEEYNK	N4H5S2	Alpha-1-acid glycoprotein 1	ORM1	P02763	56	0	0	0	1.74712	2.24088	0.519547	0.57373	0.674	0.995	0.673	0.992	2.59217	2.25214	0.771986	0.578357
3261.47	VVNSTTGTGEHLR	N5H4	Thrombospondin-2	THBS2	P35442	1069	0	1	0	3.73213	3.29483	0.813564	0.911685	1.263	1.352	0.895	0.958	2.95497	2.43701	0.90901	0.951654
3947.81	MIENGSLSFLPTLR	N6H3F1S1	Biglycan	BGN	P21810	270	1	0	0	1.03457	1.05394	0.725527	0.779647	0.855	0.941	0.936	1.029	1.21002	1.12002	0.775135	0.757674
4023.68	LQNNENNISCVER	N4H5S2	Complement factor H-related protein 1	CFHR1	Q03591	126	0	0	0.000765697	0.842024	0.881394	0.848426	0.855734	0.898	1.124	0.877	1.097	0.937666	0.784158	0.967419	0.780067
3546.56	LYLDHNNLTR	N4H5F1S1	Fibromodulin	FMOD	Q06828	166	1	0	0	0.950348	0.975889	0.887186	0.952768	1.154	1.191	0.858	0.886	0.823525	0.819386	1.03402	1.07536
3598.61	YKNNSDISSTR	N3H5F1S1	Immunoglobulin heavy constant mu	IGHM	P01871	46	1	0	0.00187383	1.07395	2.08414	0.258033	0.500746	1.068	2.157	0.486	0.982	1.00557	0.96622	0.530933	0.509924
3580.55	NDTLQEAK	N4H5S2	Golgi apparatus protein 1	GLG1	Q92896	786	0	0	0	0.842185	0.739287	0.909657	0.919991	1.108	1.22	0.88	0.969	0.760095	0.605973	1.0337	0.949423
3790.67	IHNVTASDSGK	N4H5S2	Butyrophilin subfamily 3 member A3	BTN3A3	O00478	115	0	0	0	0.696539	0.442743	1.55985	0.87849	0.91	0.876	1.044	1.005	0.765427	0.505414	1.49411	0.874119
2595.15	SELVNETR	N3H5	Sushi domain-containing protein 2	SUSD2	Q9UGT4	162	0	0	0.00474496	0.613602	0.728043	0.883974	1.02576	0.872	0.958	0.835	0.917	0.703671	0.759961	1.05865	1.1186
3170.33	EEQYNSTFR	N4H5F1	Immunoglobulin heavy constant gamma 3	IGHG3	P01860	227	1	0	0	0.78732	1.44883	0.505799	0.963925	0.921	1.518	0.633	1.044	0.854853	0.954433	0.79905	0.9233
3249.38	NFTAADWGQSR	N4H5F1	Collagen alpha-1(VI) chain	COL6A1	P12109	212	1	1	0	0.633849	0.78964	0.807292	0.966809	0.762	0.929	0.956	1.166	0.831823	0.849989	0.844448	0.829167
3744.61	GTAGNALMDGASQLMGENR	N4H5	Fibrinogen beta chain	FGB	P02675	394	0	0	0	2.06534	1.52757	1.08321	0.813996	3.186	2.414	1.225	0.928	0.648254	0.632795	0.88425	0.877151
3048.29	SELVNETR	N3H6S1	Sushi domain-containing protein 2	SUSD2	Q9UGT4	162	0	0	0.000653168	0.781168	0.740749	0.833778	0.836811	0.872	0.958	0.835	0.917	0.895835	0.773224	0.998536	0.912553
3928.67	LGNWSAMPSCK	N4H5S2	Beta-2-glycoprotein 1	APOH	P02749	253	0	0	0	0.888386	1.09956	0.689499	0.839633	0.96	1.518	0.666	1.053	0.925402	0.724347	1.03528	0.797373
3178.32	SYNDSVDPR	N4H4F1S1	Myeloperoxidase	MPO	P05164	483	1	0	0.000740741	1.15083	2.20005	0.502212	0.685821	1.555	2.802	0.518	0.933	0.740082	0.785173	0.969521	0.735071
4264.9	INATDADEPNTLNSK	N4H5S2	Desmoglein-2	DSG2	Q14126	182	0	0	0	0.548357	0.456116	1.02204	0.894784	1.247	1.311	1.028	1.08	0.439741	0.347914	0.994204	0.828504
2862.22	EEQYNSTFR	N4H4	Immunoglobulin heavy constant gamma 3	IGHG3	P01860	227	0	0	0.00305623	0.819617	0.939739	0.813688	0.85381	0.921	1.518	0.633	1.044	0.889921	0.619064	1.28545	0.817825
4324.78	GTAGNALMDGASQLMGENR	N4H5S2	Fibrinogen beta chain	FGB	P02675	394	0	0	0	2.0205	1.4687	1.11228	0.824976	3.186	2.414	1.225	0.928	0.634179	0.608408	0.907984	0.888982
3424.54	VVNSTTGTGEHLR	N5H5	Thrombospondin-2	THBS2	P35442	1069	0	1	0.00701754	4.29694	2.89108	1.2622	0.994559	1.263	1.352	0.895	0.958	3.40217	2.13838	1.41027	1.03816
4348.91	VDLEDFENNTAYAK	N5H5F1S1	Microfibril-associated glycoprotein 4	MFAP4	P55083	137	1	1	0	1.0868	0.999943	0.792735	0.752216	0.86	0.584	1.11	0.754	1.26372	1.71223	0.714176	0.997633
4559.95	ENLTAPGSDSAVFFEQGTTR	N4H5S2	Ceruloplasmin	CP	P00450	397	0	0	0	1.04501	1.16235	0.721113	0.788639	1.037	1.422	0.721	0.988	1.00773	0.817408	1.00016	0.798218
3299.36	EEQFNSTYR	N4H4F1S1	Immunoglobulin heavy constant gamma 4	IGHG4	P01861	177	1	0	0	1.59647	1.62874	0.839788	0.851904	1.023	0.964	0.888	0.836	1.56057	1.68956	0.945708	1.01902
3639.64	YKNNSDISSTR	N4H4F1S1	Immunoglobulin heavy constant mu	IGHM	P01871	46	1	0	0.000712758	0.792592	1.45999	0.32581	0.745633	1.068	2.157	0.486	0.982	0.742127	0.676861	0.670391	0.759301
2936.26	ANDTSYIR	N4H5F1	Mimecan	OGN	P20774	258	1	0	0.0053286	0.590461	0.846962	0.820498	0.892956	0.821	0.724	1.069	0.942	0.719198	1.16984	0.767538	0.947936
3081.29	EEQYNSTYR	N5H4	Immunoglobulin gamma-1 heavy chain	Unknown	P0DOX5	299	0	1	0	1.10072	1.0328	0.917085	0.87827	1.058	1.708	0.671	1.084	1.04038	0.604683	1.36674	0.810212
4116.79	LANLTQGEDQYYLR	N4H5S2	Clusterin	CLU	P10909	374	0	0	0	1.44569	2.1377	0.510011	0.78928	1.657	4.271	0.38	0.98	0.872471	0.500514	1.34213	0.805388
3195.35	EEQFNSTFR	N5H4F1	Immunoglobulin heavy constant gamma 2	IGHG2	P01859	176	1	1	0	0.864072	1.13987	0.702204	0.950468	0.951	1.288	0.761	1.03	0.908593	0.884994	0.922739	0.922785
3344.42	NGSLFAFR	N4H5S2	Vitronectin	VTN	P04004	169	0	0	0	1.27516	1.57346	0.641212	0.849321	1.693	4.818	0.413	1.177	0.753197	0.32658	1.55257	0.721598
3825.68	LANLTQGEDQYYLR	N4H5S1	Clusterin	CLU	P10909	374	0	0	0	1.0764	1.71148	0.501576	0.84738	1.657	4.271	0.38	0.98	0.649605	0.400722	1.31994	0.864673
4325.81	GTAGNALMDGASQLMGENR	N4H5S2	Fibrinogen beta chain	FGB	P02675	394	0	0	0	3.57998	2.14815	1.35115	0.810325	3.186	2.414	1.225	0.928	1.12366	0.889873	1.10298	0.873195
3837.62	SWPAVGNCSSALR	N4H5S2	Hemopexin	HPX	P02790	187	0	0	0	0.690421	1.56355	0.586706	1.03752	0.814	0.968	0.861	1.023	0.848183	1.61524	0.681424	1.01419
3283.37	EEQFNSTFR	N4H4F1S1	Immunoglobulin heavy constant gamma 2	IGHG2	P01859	176	1	0	0	0.834651	1.22883	0.605094	0.878563	0.951	1.288	0.761	1.03	0.877656	0.954064	0.79513	0.852974
3008.27	EEQFNSTYR	N4H4F1	Immunoglobulin heavy constant gamma 4	IGHG4	P01861	177	1	0	0	0.843901	1.17998	0.725889	0.992166	1.023	0.964	0.888	0.836	0.824928	1.22405	0.817442	1.1868
3873.65	GTAGNALMDGASQLMGENR	N4H4S1	Fibrinogen beta chain	FGB	P02675	394	0	0	0.000769823	1.87743	1.6087	0.968707	0.852635	3.186	2.414	1.225	0.928	0.589275	0.666405	0.790782	0.918788
3777.53	MYNGSVPFEER	N4H5S2	Ectonucleotide pyrophosphatase/phosphodiesterase family member 1	ENPP1	P22413	341	0	0	0	0.662338	0.595303	0.981427	0.851844	0.751	0.788	1.037	1.088	0.881942	0.755461	0.94641	0.782945
4116.79	LANLTQGEDQYYLR	N4H5S2	Clusterin	CLU	P10909	374	0	0	0	1.35003	1.99858	0.578632	0.843595	1.657	4.271	0.38	0.98	0.814742	0.467943	1.52272	0.860811
4097.84	EAGNITTDGYEILGK	N4H5F1S1	Collagen alpha-1(XII) chain	COL12A1	Q99715	2679	1	0	0	1.04794	1.17305	0.707816	0.815487	1.111	1.286	0.843	0.977	0.943242	0.912168	0.839639	0.834685
3331.36	EEQYNSTYR	N4H5S1	Immunoglobulin gamma-1 heavy chain	Unknown	P0DOX5	299	0	0	0	0.818599	1.01728	0.566059	0.885167	1.058	1.708	0.671	1.084	0.773723	0.5956	0.843605	0.816575
3766.57	GGSSGWSGGLAQNR	N4H5S2	Complement component C8 alpha chain	C8A	P07357	437	0	0	0	0.919523	1.38495	0.589094	0.869313	0.782	0.944	0.741	0.894	1.17586	1.46711	0.794998	0.972386
3857.57	MDGASNVTCINSR	N4H5S2	Complement factor H	CFH	P08603	1029	0	0	0	0.852841	1.17658	0.645053	0.936847	1.059	1.039	0.974	0.955	0.805327	1.13242	0.662272	0.980992
4341.79	GTAGNALMDGASQLMGENR	N4H5S2	Fibrinogen beta chain	FGB	P02675	394	0	0	0	2.58713	1.73456	1.22311	0.939309	3.186	2.414	1.225	0.928	0.81203	0.718543	0.998454	1.01219
4204.82	VCQDCPLLAPLNDTR	N4H5S2	Alpha-2-HS-glycoprotein	AHSG	P02765	156	0	0	0	1.05323	2.22096	0.567518	0.866558	0.73	0.828	0.97	1.1	1.44278	2.68232	0.58507	0.78778
4325.8	EHEGAIYPDNTTDFQR	N4H5S2	Ceruloplasmin	CP	P00450	138	0	0	0	1.37675	2.1052	0.616707	0.822114	1.037	1.422	0.721	0.988	1.32763	1.48045	0.855349	0.832099
3342.39	DTFVNASR	N4H5S2	Plasma protease C1 inhibitor	SERPING1	P05155	238	0	0	0	0.968611	1.29958	0.711158	0.89256	0.931	1.031	0.903	1	1.0404	1.2605	0.78755	0.89256
3803.65	VVNSTTGTGEHLR	N4H5S2	Thrombospondin-2	THBS2	P35442	1069	0	0	0	1.52307	1.07298	1.05566	0.843053	1.263	1.352	0.895	0.958	1.20591	0.793623	1.1795	0.880013
3484.6	VLNFTTK	N4H5S2	Complement component C6	C6	P13671	324	0	0	0	1.71751	2.6499	0.579977	0.802511	1.419	2.274	0.62	0.993	1.21036	1.1653	0.935447	0.808168
3773.57	MTGSGIYAPNSSR	N4H5S2	Pantetheinase	VNN1	O95497	283	0	0	0	0.716188	0.96916	0.640949	0.792093	1.298	1.545	0.749	0.892	0.551763	0.627288	0.855739	0.887996
4070.71	FENQTGFPPPDSR	N4H5F1S2	Versican core protein	VCAN	P13611	330	1	0	0	1.60411	1.56691	1.0362	1.26446	1.266	1.471	0.914	1.063	1.26707	1.0652	1.1337	1.18952
4471.85	EHEGAIYPDNTTDFQR	N4H5F1S2	Ceruloplasmin	CP	P00450	138	1	0	0	1.32424	2.58828	0.488254	0.863858	1.037	1.422	0.721	0.988	1.277	1.82017	0.67719	0.87435
3323.39	NVSWATGR	N4H5S2	Monocyte differentiation antigen CD14	CD14	P08571	151	0	0	0	0.777039	0.8856	0.771374	0.865446	0.987	1.164	0.802	0.946	0.787273	0.760825	0.961813	0.914848
4418.01	YLGNATAIFFLPDEGK	N4H5S2	Alpha-1-antitrypsin	SERPINA1	P01009	271	0	0	0	4.48261	3.37636	0.756688	0.774767	1.385	1.772	0.761	0.974	3.23654	1.9054	0.994334	0.795449
3380.38	EDALNETR	N4H5S2	Clusterin	CLU	P10909	86	0	0	0	1.16881	2.37795	0.562916	0.992928	1.657	4.271	0.38	0.98	0.705376	0.556766	1.48136	1.01319
3774.62	KNASNMEYR	N4H5S2	Neuroplastin	NPTN	Q9Y639	197	0	0	0	0.545081	0.522807	0.800528	0.920067	0.952	0.887	1.095	1.021	0.572564	0.589411	0.731076	0.901143
4155.87	MIENGSLSFLPTLR	N4H5F1S2	Biglycan	BGN	P21810	270	1	0	0	0.763515	0.793508	0.773259	0.834292	0.855	0.941	0.936	1.029	0.893	0.84326	0.826132	0.810779
3797.61	VVNSTTGPGEHLR	N4H5S2	Thrombospondin-1	THBS1	P07996	1067	0	0	0	0.980762	1.51885	0.616723	0.950233	1.405	1.751	0.778	0.97	0.698051	0.867416	0.792704	0.979621
4023.67	LQNNENNISCVER	N4H5S2	Complement factor H-related protein 1	CFHR1	Q03591	126	0	0	0	0.944746	1.10444	0.76295	0.89376	0.898	1.124	0.877	1.097	1.05206	0.982597	0.869955	0.814731
3430.45	NATGDYK	N4H5S2	CD166 antigen	ALCAM	Q13740	306	0	0	0	0.450624	0.362889	0.94367	0.655098	0.969	1.156	0.849	1.013	0.465041	0.313918	1.11151	0.646691
3523.49	LENWTDASR	N4H5S2	Prostaglandin F2 receptor negative regulator	PTGFRN	Q9P2B2	618	0	0	0	0.578171	0.662034	0.914962	0.994072	1.179	1.291	0.923	1.012	0.490391	0.512807	0.991292	0.982284
3882.72	NMTLFSDLVAEK	N4H5F1S1	Collagen alpha-2(VI) chain	COL6A2	P12110	785	1	0	0	0.709447	0.650576	0.852648	0.745306	0.831	1.007	0.901	1.091	0.853726	0.646054	0.946335	0.68314
3460.43	EEQYNSTFR	N4H5F1S1	Immunoglobulin heavy constant gamma 3	IGHG3	P01860	227	1	0	0	1.06096	1.39548	0.709072	0.890681	0.921	1.518	0.633	1.044	1.15196	0.919286	1.12018	0.853143
4288.8	SNSSGTPGATSSTGFQESR	N4H5S2	Transferrin receptor protein 2	TFR2	Q9UP52	754	0	0	0	0.640926	0.51764	0.840299	0.739525	1.063	0.902	1.113	0.944	0.602941	0.57388	0.754985	0.783395
4262.84	LANLTQGEDQYYLR	N4H5F1S2	Clusterin	CLU	P10909	374	1	0	0	0.815691	1.4398	0.537482	0.87939	1.657	4.271	0.38	0.98	0.49227	0.337111	1.41443	0.897337
4521.83	RHEEGHMLNCTCFGQGR	N4H5S2	Fibronectin	FN1	P02751	542	0	0	0	0.753291	1.20702	0.509169	0.785024	1.507	2.143	0.671	0.953	0.499862	0.563237	0.758821	0.823739
3906.77	MIENGSLSFLPTLR	N5H4F1S1	Biglycan	BGN	P21810	270	1	0	0	0.878029	1.04572	0.689496	0.812243	0.855	0.941	0.936	1.029	1.02693	1.11128	0.736642	0.789352
4513.93	TLAGENQTAFEIEELNR	N4H5F1S2	Laminin subunit gamma-1	LAMC1	P11047	1223	1	0	0	1.03185	1.19229	0.814021	0.946202	1.339	1.488	0.868	0.964	0.770616	0.801267	0.937813	0.981538
3827.67	FNSSYLQGTNQITGR	N4H5S1	Apolipoprotein B-100	APOB	P04114	1523	0	0	0	0.759991	0.90801	0.744325	0.806227	1.039	1.232	0.824	0.978	0.731464	0.737021	0.903306	0.824363
3805.64	VYVYALNQTR	N4H5F1S2	Integrin alpha-1	ITGA1	P56199	532	1	0	0	0.884714	0.826464	0.887125	0.863139	0.76	0.839	0.883	0.974	1.1641	0.985058	1.00467	0.886179
3537.54	GLNVTLSSTGR	N4H5S2	Complement C4-A	C4A	P0C0L4	1328	0	0	0	0.966217	0.981011	0.730453	0.775366	1.448	1.649	0.646	0.735	0.667277	0.594913	1.13073	1.05492
3167.33	NEEYNK	N4H5S1	Alpha-1-acid glycoprotein 1	ORM1	P02763	56	0	0	0	1.9943	2.40089	0.413063	0.536651	0.674	0.995	0.673	0.992	2.9589	2.41296	0.613764	0.540979
4173.83	NMTLFSDLVAEK	N4H5F1S2	Collagen alpha-2(VI) chain	COL6A2	P12110	785	1	0	0	0.578512	0.565337	1.05606	0.813445	0.831	1.007	0.901	1.091	0.696164	0.561407	1.1721	0.745596
3451.57	KDNTTVTR	N4H5F1S1	Lysosome-associated membrane glycoprotein 1	LAMP1	P11279	249	1	0	0	0.95907	0.908712	0.566769	0.48672	0.706	0.984	0.71	0.99	1.35846	0.923487	0.798266	0.491637
3837.66	LYLDHNNLTR	N4H5F1S2	Fibromodulin	FMOD	Q06828	166	1	0	0	0.789617	0.63795	1.04246	0.980526	1.154	1.191	0.858	0.886	0.684243	0.535642	1.21499	1.10669
3556.56	GNLSTEK	N4H5F1S2	Integrin alpha-1	ITGA1	P56199	317	1	0	0	0.685086	0.661865	0.875204	0.785945	0.76	0.839	0.883	0.974	0.901429	0.788874	0.991171	0.806925
3540.48	NFTAADWGQSR	N4H5F1S1	Collagen alpha-1(VI) chain	COL6A1	P12109	212	1	1	0	0.760572	0.733551	0.851256	0.850601	0.762	0.929	0.956	1.166	0.998126	0.789614	0.890435	0.729503
4365.74	HEEGHMLNCTCFGQGR	N4H5S2	Fibronectin	FN1	P02751	542	0	0	0	0.890884	1.38511	0.571917	0.939765	1.507	2.143	0.671	0.953	0.591164	0.646341	0.852335	0.986113
4126.94	YLGNATAIFFLPDEGK	N4H5S1	Alpha-1-antitrypsin	SERPINA1	P01009	271	0	0	0	3.37672	3.47458	0.756733	0.857196	1.385	1.772	0.761	0.974	2.43807	1.96082	0.994393	0.880078
3839.57	DNTTCYEFK	N4H5S2	Prolow-density lipoprotein receptor-related protein 1	LRP1	Q07954	1575	0	0	0	0.418457	0.493936	0.891557	1.11437	0.886	0.946	0.927	0.991	0.472299	0.522132	0.961766	1.12449
3528.48	HSHFIWNR	N4H5S2	Alkaline phosphatase, tissue-nonspecific isozyme	ALPL	P05186	271	0	0	0	0.771654	0.720388	1.20168	1.19087	0.868	0.861	0.997	0.989	0.889002	0.836688	1.2053	1.20412
4151.93	DLQSLEDILHQVENK	N4H5S1	Fibrinogen gamma chain	FGG	P02679	78	0	0	0	2.29121	1.29725	1.56236	0.891773	3.802	2.936	1.277	0.986	0.602633	0.441843	1.22346	0.904435
4671.15	LGLSFNSISAVDNGSLANTPHLR	N4H5F1S1	Decorin	DCN	P07585	262	1	0	0	0.859602	0.903334	0.788176	0.789628	0.696	0.782	0.959	1.079	1.23506	1.15516	0.821873	0.731814
3241.41	NTTSYVLR	N4H5F1S1	Tenascin	TNC	P24821	1034	1	0	0	1.03893	0.941811	0.811035	0.765177	2.899	2.011	1.299	0.901	0.358375	0.46833	0.624354	0.849253
4949.07	QQQHLFGSNVTDCSGNFCLFR	N4H5S2	Serotransferrin	TF	P02787	630	0	0	0	0.996724	1.0113	0.798933	0.822304	0.809	1.051	0.796	1.035	1.23204	0.962224	1.00368	0.794496
3051.29	DTFVNASR	N4H5S1	Plasma protease C1 inhibitor	SERPING1	P05155	238	0	0	0	1.19058	1.4578	0.623085	0.838106	0.931	1.031	0.903	1	1.27882	1.41397	0.690017	0.838106
4033.67	EHEGAIYPDNTTDFQR	N4H5S1	Ceruloplasmin	CP	P00450	138	0	0	0	1.56101	2.12875	0.649766	0.825093	1.037	1.422	0.721	0.988	1.50532	1.49701	0.901201	0.835114
4094.9	KKEDALNETR	N4H5S2	Clusterin	CLU	P10909	86	0	0	0.000647668	1.70037	3.44838	0.381445	0.981148	1.657	4.271	0.38	0.98	1.02617	0.807393	1.0038	1.00117
3540.48	NFTAADWGQSR	N4H5F1S1	Collagen alpha-1(VI) chain	COL6A1	P12109	212	1	0	0	0.715983	0.834892	0.80952	0.878988	0.762	0.929	0.956	1.166	0.93961	0.8987	0.846778	0.753849
4914.18	NISDGFDGIPDNVDAALALPAHSYSGR	N4H5S1	Vitronectin	VTN	P04004	242	0	0	0	1.48508	1.61878	0.640684	0.732909	1.693	4.818	0.413	1.177	0.87719	0.335986	1.55129	0.622692
3380.37	EDALNETR	N4H5S2	Clusterin	CLU	P10909	86	0	0	0	1.06179	1.84236	0.52999	0.926615	1.657	4.271	0.38	0.98	0.640792	0.431365	1.39471	0.945525
4090.79	ITDIENGSLANIPR	N4H5F1S2	Asporin	ASPN	Q9BXN1	282	1	0	0	0.961951	0.905134	0.804878	0.832787	1.107	1.15	0.978	1.016	0.868972	0.787073	0.822984	0.819673
4271.02	LDAPTNLQFVNETDSTVLVR	N5H4F1	Fibronectin	FN1	P02751	1007	1	1	0	1.94242	2.1742	0.649724	0.702798	1.507	2.143	0.671	0.953	1.28893	1.01456	0.968292	0.737459
3334.43	LQLSNGNR	N4H5S2	Carcinoembryonic antigen-related cell adhesion molecule 5	CEACAM5	P06731	197	0	0	0.000669344	0.671267	0.959141	0.627974	1.07699	0.824	0.804	1.043	1.018	0.814644	1.19296	0.602084	1.05794
4132.82	ITDIENGSLANIPR	N5H4F1S2	Asporin	ASPN	Q9BXN1	282	1	0	0.000713267	0.986225	1.33308	0.713648	0.934404	1.107	1.15	0.978	1.016	0.890899	1.1592	0.729701	0.919689
3880.73	HTAEYAANITK	N4H5S2	Glutamyl aminopeptidase	ENPEP	Q07075	324	0	0	0	0.641216	0.616779	1.04144	1.01699	1.076	1.069	0.873	0.867	0.595926	0.576969	1.19294	1.173
4230.73	RHEEGHMLNCTCFGQGR	N4H5S1	Fibronectin	FN1	P02751	542	0	0	0.000656168	0.860658	1.25191	0.735071	0.929106	1.507	2.143	0.671	0.953	0.571107	0.584184	1.09549	0.974927
4180.77	GTAGNALMDGASQLMGENR	N4H5F1S1	Fibrinogen beta chain	FGB	P02675	394	1	0	0	1.66399	2.31153	0.548035	0.765476	3.186	2.414	1.225	0.928	0.522281	0.957552	0.447376	0.824866
3969.69	GTFTDCALANMTEQIR	N4H5S1	Collagen alpha-2(VI) chain	COL6A2	P12110	140	0	0	0	0.848988	0.881917	0.86222	0.88092	0.831	1.007	0.901	1.091	1.02165	0.875787	0.956959	0.807443
5126.31	GPSTPLPEDPNWNVTEFHTTPK	N4H5S2	Aminopeptidase N	ANPEP	P15144	265	0	0	0	0.801498	0.765887	0.852513	0.839897	1.016	1.12	0.883	0.974	0.788876	0.683828	0.965473	0.862317
4089.75	SFMVNWTHAPGNVEK	N4H5S1	Collagen alpha-1(XIV) chain	COL14A1	Q05707	372	0	0	0	0.857668	0.902943	0.876732	0.936163	0.996	1.02	0.956	0.979	0.861113	0.885238	0.917084	0.956245
3540.46	NFTAADWGQSR	N4H5F1S1	Collagen alpha-1(VI) chain	COL6A1	P12109	212	1	0	0	0.852648	0.850478	0.877223	0.863342	0.762	0.929	0.956	1.166	1.11896	0.915477	0.917598	0.740431
3233.39	LITEEANR	N4H5F1S1	Laminin subunit alpha-4	LAMA4	Q16363	742	1	0	0	0.98013	1.16064	0.754601	0.909971	1.201	1.41	0.85	0.998	0.816095	0.823152	0.887766	0.911794
3112.32	NYTLTGR	N4H5F1S1	Complement component C7	C7	P10643	754	1	0	0	0.722506	1.1795	0.598298	1.01464	0.807	1.276	0.643	1.016	0.895299	0.924377	0.93048	0.998659
3089.29	EDALNETR	N4H5S1	Clusterin	CLU	P10909	86	0	0	0	1.16335	2.27968	0.566327	1.00523	1.657	4.271	0.38	0.98	0.702084	0.533757	1.49034	1.02574
4861.08	DQCIVDDITYNVNDTFHK	N4H5S2	Fibronectin	FN1	P02751	528	0	0	0	0.852155	0.920285	0.755342	0.803226	1.507	2.143	0.671	0.953	0.565464	0.429438	1.1257	0.842839
4642.06	VYKPSAGNNSLYR	N5H6F3S1	Beta-2-glycoprotein 1	APOH	P02749	162	1	0	0.00065703	0.969638	1.39885	0.480498	0.776203	0.96	1.518	0.666	1.053	1.01004	0.92151	0.721468	0.737135
4325.77	EHEGAIYPDNTTDFQR	N4H5S2	Ceruloplasmin	CP	P00450	138	0	0	0	1.21175	1.86239	0.604729	0.917299	1.037	1.422	0.721	0.988	1.16852	1.3097	0.838737	0.92844
4715.09	DQCIVDDITYNVNDTFHK	N4H5F1S1	Fibronectin	FN1	P02751	528	1	0	0	1.30032	1.72324	0.604148	0.811177	1.507	2.143	0.671	0.953	0.862854	0.804123	0.900369	0.851182
3562.61	LNLTTDPK	N4H5S2	Golgi apparatus protein 1	GLG1	Q92896	165	0	0	0	0.910961	1.04977	0.738579	0.862608	1.108	1.22	0.88	0.969	0.822167	0.860467	0.839294	0.890204
3514.58	VYVYALNQTR	N4H5F1S1	Integrin alpha-1	ITGA1	P56199	532	1	0	0	0.858957	0.847671	0.8769	0.844843	0.76	0.839	0.883	0.974	1.13021	1.01033	0.993092	0.867396
3403.44	SYNETK	N4H5S2	Apolipoprotein B-100	APOB	P04114	3224	0	0	0.000740192	0.546259	0.630039	0.936827	0.813115	1.039	1.232	0.824	0.978	0.525755	0.511395	1.13693	0.831406
4539.95	KEDALNETR	N5H6F1S3	Clusterin	CLU	P10909	86	0	0	0.00067981	2.61181	3.04209	0.512593	0.699105	1.657	4.271	0.38	0.98	1.57623	0.712266	1.34893	0.713372
3610.59	NATVVWMK	N4H5S2	CD166 antigen	ALCAM	Q13740	361	0	0	0.00078064	0.884733	0.729197	0.852675	0.746168	0.969	1.156	0.849	1.013	0.913037	0.630794	1.00433	0.736592
3465.53	NVSVAEGK	N4H5S2	Prostaglandin F2 receptor negative regulator	PTGFRN	Q9P2B2	286	0	0	0	0.560319	0.467205	1.1215	0.766283	1.179	1.291	0.923	1.012	0.47525	0.361894	1.21506	0.757197
4365.74	HEEGHMLNCTCFGQGR	N4H5S2	Fibronectin	FN1	P02751	542	0	0	0	0.839504	1.21497	0.616988	0.913987	1.507	2.143	0.671	0.953	0.55707	0.56695	0.919505	0.959063
5115.51	IADTNITSIPQGLPPSLTELHLDGNK	N4H5S1	Decorin	DCN	P07585	211	0	0	0	0.728166	0.67035	0.795234	0.734371	0.696	0.782	0.959	1.079	1.04622	0.857225	0.829232	0.680603
4521.05	LDAPTNLQFVNETDSTVLVR	N4H5F1S1	Fibronectin	FN1	P02751	1007	1	0	0	1.21233	1.55281	0.641128	0.812485	1.507	2.143	0.671	0.953	0.804463	0.724598	0.955482	0.852555
4914.18	NISDGFDGIPDNVDAALALPAHSYSGR	N4H5S1	Vitronectin	VTN	P04004	242	0	0	0.00065189	1.4351	1.66966	0.647572	0.740023	1.693	4.818	0.413	1.177	0.84767	0.346547	1.56797	0.628736
4642.06	VYKPSAGNNSLYR	N5H6F1S2	Beta-2-glycoprotein 1	APOH	P02749	162	1	0	0.00070373	1.03066	1.58043	0.54212	0.814639	0.96	1.518	0.666	1.053	1.0736	1.04112	0.813994	0.773636
3779.61	FENQTGFPPPDSR	N4H5F1S1	Versican core protein	VCAN	P13611	330	1	0	0	0.906193	0.958951	0.884364	0.929876	1.266	1.471	0.914	1.063	0.715792	0.651904	0.967576	0.874765
4099.72	GPPGVNGTQGFQGCPGQR	N4H5F1S1	Collagen alpha-3(VI) chain	COL6A3	P12111	2079	1	0	0.00955593	0.367004	0.285588	1.39869	1.12232	0.894	0.96	0.973	1.045	0.410519	0.297488	1.4375	1.07399
5407.58	IADTNITSIPQGLPPSLTELHLDGNK	N4H5S2	Decorin	DCN	P07585	211	0	0	0	0.982651	0.935672	0.754362	0.790218	0.696	0.782	0.959	1.079	1.41186	1.19651	0.786613	0.732361
3736.67	NATLVNEADK	N4H5S2	Aminopeptidase N	ANPEP	P15144	818	0	0	0	0.354757	0.589438	0.687057	1.04012	1.016	1.12	0.883	0.974	0.349171	0.526284	0.778094	1.06789
4126.92	YLGNATAIFFLPDEGK	N4H5S1	Alpha-1-antitrypsin	SERPINA1	P01009	271	0	0	0	1.79882	1.87686	0.761007	0.791485	1.385	1.772	0.761	0.974	1.29879	1.05918	1.00001	0.812613
3024.27	EEQYNSTFR	N4H5	Immunoglobulin heavy constant gamma 3	IGHG3	P01860	227	0	0	0.000750188	0.767482	0.923617	0.748581	0.903877	0.921	1.518	0.633	1.044	0.833314	0.608443	1.18259	0.865783
3490.48	NGSLFAFR	N4H5F1S2	Vitronectin	VTN	P04004	169	0	0	0.000655308	3.59519	6.72043	0.698502	1.2199	1.693	4.818	0.413	1.177	2.12356	1.39486	1.69129	1.03645
3831.69	HNNDTQHIWESDSNEFSVIADPR	N2H3	Endoplasmin	HSP90B1	P14625	217	0	0	0	0.892174	0.75516	0.913279	0.869878	0.919	1.014	0.931	1.028	0.970809	0.744734	0.980966	0.846184
4114.7	NEEYNK	N5H6S3	Alpha-1-acid glycoprotein 1	ORM1	P02763	56	0	0	0.000666667	1.43185	1.76856	0.591447	0.731736	0.674	0.995	0.673	0.992	2.1244	1.77744	0.878822	0.737637
4119.81	YLYLASNHSNK	N4H5F1S2	Membrane primary amine oxidase	AOC3	Q16853	592	1	0	0	0.825288	0.854642	0.749714	0.757529	0.853	0.848	0.891	0.886	0.967513	1.00783	0.84143	0.854999
3593.67	NMTLFSDLVAEK	N4H5F1	Collagen alpha-2(VI) chain	COL6A2	P12110	785	1	0	0	0.753051	0.856949	0.719464	0.875025	0.831	1.007	0.901	1.091	0.906198	0.850993	0.798517	0.80204
4802.1	VDLEDFENNTAYAK	N5H6F1S2	Microfibril-associated glycoprotein 4	MFAP4	P55083	137	1	0	0	0.746952	0.601562	0.834499	0.711699	0.86	0.584	1.11	0.754	0.868549	1.03007	0.751801	0.943897
5122.4	KLHINHNNLTESVGPLPK	N5H6F1S1	Lumican	LUM	P51884	127	1	0	0	0.750712	0.74373	0.915866	0.883056	0.904	1.016	0.937	1.053	0.830433	0.732018	0.977445	0.83861
4229.73	NNHTASILDR	N5H6S3	CD63 antigen	CD63	P08962	130	0	0	0.000776398	0.845053	0.921127	0.805806	0.89736	1.341	1.54	0.847	0.973	0.630167	0.598134	0.951365	0.922261
4284.84	HENTSSSPIQYEFSLTR	N4H5F1S1	Thy-1 membrane glycoprotein	THY1	P04216	42	1	0	0	0.892068	0.834325	0.99787	0.878715	0.902	0.923	0.969	0.992	0.988989	0.903928	1.02979	0.885801
4765.22	LHINHNNLTESVGPLPK	N5H6F1S1	Lumican	LUM	P51884	127	1	0	0	0.811164	0.673599	1.05552	0.881403	0.904	1.016	0.937	1.053	0.897305	0.662991	1.12649	0.83704
4231	LDAPTNLQFVNETDSTVLVR	N4H5F1	Fibronectin	FN1	P02751	1007	1	0	0	1.23544	1.66011	0.66025	0.911569	1.507	2.143	0.671	0.953	0.819804	0.774665	0.983979	0.956526
2950.31	NTTSYVLR	N4H5F1	Tenascin	TNC	P24821	1034	1	0	0	0.912598	1.20129	0.665344	0.850129	2.899	2.011	1.299	0.901	0.314797	0.597359	0.512197	0.943539
4751.13	KKEDALNETR	N5H6S3	Clusterin	CLU	P10909	86	0	0	0.000807103	1.90827	4.92726	0.363409	0.875169	1.657	4.271	0.38	0.98	1.15164	1.15365	0.95634	0.89303
4787.09	VYKPSAGNNSLYR	N5H6S3	Beta-2-glycoprotein 1	APOH	P02749	162	0	0	0.000658328	1.57617	1.21488	0.833057	0.636238	0.96	1.518	0.666	1.053	1.64184	0.800316	1.25084	0.604214
3387.57	ENGTDTVQEEEESPAEGSK	N2H3	Hypoxia up-regulated protein 1	HYOU1	Q9Y4L1	596	0	0	0.0041816	0.982576	0.735223	1.22631	0.925899	1.054	1.203	0.852	0.973	0.932235	0.611158	1.43933	0.951592
5345.2	GGNSNGALCHFPFLYNNHNYTDCTSEGR	N4H5S1	Fibronectin	FN1	P02751	430	0	0	0.00128452	0.808223	1.00688	0.825758	0.958655	1.507	2.143	0.671	0.953	0.536312	0.469848	1.23064	1.00593
3169.33	EEQFNSTYR	N4H5F1	Immunoglobulin heavy constant gamma 4	IGHG4	P01861	177	1	0	0.00246457	0.84916	1.36246	0.66684	0.960404	1.023	0.964	0.888	0.836	0.830068	1.41334	0.750946	1.14881
4521.96	MIENGSLSFLPTLR	N5H6F1S2	Biglycan	BGN	P21810	270	1	0	0	0.806108	0.775194	0.775903	0.866507	0.855	0.941	0.936	1.029	0.942817	0.823799	0.828956	0.842086
4435.94	VQPFNVTQGK	N5H6S3	Lysosome-associated membrane glycoprotein 2	LAMP2	P13473	356	0	0	0	0.989085	0.56877	1.66794	0.834748	1.359	1.348	0.872	0.865	0.727804	0.421936	1.91277	0.965027
4393.89	KEDALNETR	N5H6S3	Clusterin	CLU	P10909	86	0	0	0.000750751	1.22153	2.48275	0.450965	0.892299	1.657	4.271	0.38	0.98	0.737194	0.581305	1.18675	0.910509
4481.92	LANLTQGEDQYYLR	N5H6S2	Clusterin	CLU	P10909	374	0	0	0	1.32229	1.79653	0.525429	0.803157	1.657	4.271	0.38	0.98	0.798002	0.420635	1.38271	0.819548
4773.03	LANLTQGEDQYYLR	N5H6S3	Clusterin	CLU	P10909	374	0	0	0	1.08316	1.5121	0.630602	0.901741	1.657	4.271	0.38	0.98	0.65369	0.354039	1.65948	0.920144
4036.61	EDALNETR	N5H6S3	Clusterin	CLU	P10909	86	0	0	0	1.10426	1.67087	0.553557	0.91045	1.657	4.271	0.38	0.98	0.666424	0.391213	1.45673	0.92903
2684.14	SYNDSVDPR	N3H4F1	Myeloperoxidase	MPO	P05164	483	1	0	0.00858615	0.984638	1.54456	0.559756	0.859912	1.555	2.802	0.518	0.933	0.633207	0.551236	1.08061	0.921663
5716.49	NISDGFDGIPDNVDAALALPAHSYSGR	N5H6F1S2	Vitronectin	VTN	P04004	242	0	0	0	1.4842	1.65497	0.641097	0.751259	1.693	4.818	0.413	1.177	0.87667	0.343497	1.55229	0.638283
4496.01	VYKPSAGNNSLYR	N5H6S2	Beta-2-glycoprotein 1	APOH	P02749	162	0	0	0.000786782	1.19792	1.11522	0.874903	0.793813	0.96	1.518	0.666	1.053	1.24783	0.734663	1.31367	0.753859
4897.19	KKEDALNETR	N5H6F3S2	Clusterin	CLU	P10909	86	0	0	0.000675219	2.93216	3.45518	0.83437	1.00118	1.657	4.271	0.38	0.98	1.76956	0.808986	2.19571	1.02161
4393.88	KEDALNETR	N5H6S3	Clusterin	CLU	P10909	86	0	0	0	1.1728	1.84444	0.598297	1.05573	1.657	4.271	0.38	0.98	0.707782	0.431853	1.57447	1.07728
4605.1	KKEDALNETR	N5H6F3S1	Clusterin	CLU	P10909	86	0	0	0	2.23671	5.18778	0.408044	0.92649	1.657	4.271	0.38	0.98	1.34986	1.21465	1.0738	0.945398
4627.96	LANLTQGEDQYYLR	N5H6F1S2	Clusterin	CLU	P10909	374	0	0	0	1.24376	1.57314	0.642928	0.848017	1.657	4.271	0.38	0.98	0.750607	0.36833	1.69192	0.865323
3746.52	EDALNETR	N5H6S2	Clusterin	CLU	P10909	86	0	0	0.000716846	0.928495	1.52219	0.601276	0.955221	1.657	4.271	0.38	0.98	0.560347	0.356402	1.5823	0.974715
3378.51	GTAGNALMDGASQLMGENR	N3H4	Fibrinogen beta chain	FGB	P02675	394	0	0	0	3.26438	2.01613	1.09278	0.774307	3.186	2.414	1.225	0.928	1.0246	0.835181	0.892065	0.834383
4393.88	KEDALNETR	N5H6S3	Clusterin	CLU	P10909	86	0	0	0	1.15048	2.76583	0.472393	0.965528	1.657	4.271	0.38	0.98	0.694312	0.647585	1.24314	0.985232
4896.2	KKEDALNETR	N5H6F3S2	Clusterin	CLU	P10909	86	1	0	0.00190961	1.82103	6.44042	0.24826	0.825603	1.657	4.271	0.38	0.98	1.09899	1.50794	0.653316	0.842452
4436.97	VDLEDFENNTAYAK	N4H5F1S2	Microfibril-associated glycoprotein 4	MFAP4	P55083	137	1	0	0.000762777	0.776941	0.629424	0.8727	0.672111	0.86	0.584	1.11	0.754	0.90342	1.07778	0.786216	0.891394
4243.89	LLNINPNK	N5H6S3	Lysosome-associated membrane glycoprotein 1	LAMP1	P11279	261	0	0	0	0.495684	0.279625	1.19228	0.651818	0.706	0.984	0.71	0.99	0.702102	0.284172	1.67926	0.658402
3789.67	LNSSTIK	N5H6S2	Lysosome-associated membrane glycoprotein 2	LAMP2	P13473	275	0	0	0	0.706818	0.510331	1.05586	0.787549	1.359	1.348	0.872	0.865	0.520102	0.378584	1.21085	0.910461
4168.96	KKEDALNETR	N5H6S1	Clusterin	CLU	P10909	86	0	0	0.00473934	1.64274	3.51528	0.413737	0.899712	1.657	4.271	0.38	0.98	0.991391	0.823057	1.08878	0.918073
4509.92	VDLEDFENNTAYAK	N5H6F1S1	Microfibril-associated glycoprotein 4	MFAP4	P55083	137	1	0	0	0.662341	0.54457	0.883181	0.697482	0.86	0.584	1.11	0.754	0.770164	0.932484	0.795658	0.925042
4773.02	LANLTQGEDQYYLR	N5H6S3	Clusterin	CLU	P10909	374	0	0	0	1.17705	1.33165	0.61635	0.715163	1.657	4.271	0.38	0.98	0.71035	0.311789	1.62197	0.729758
4154.81	LNSSTIK	N6H7S2	Lysosome-associated membrane glycoprotein 2	LAMP2	P13473	275	0	0	0	1.61857	0.845503	1.47468	0.808284	1.359	1.348	0.872	0.865	1.191	0.627228	1.69115	0.934433
4750.12	KKEDALNETR	N5H6S3	Clusterin	CLU	P10909	86	0	0	0.00301932	1.35711	2.64295	0.413858	0.888232	1.657	4.271	0.38	0.98	0.819018	0.618812	1.0891	0.906359
4145.84	VQPFNVTQGK	N5H6S2	Lysosome-associated membrane glycoprotein 2	LAMP2	P13473	356	0	0	0	1.73241	1.13039	1.2264	0.848511	1.359	1.348	0.872	0.865	1.27477	0.838567	1.40642	0.980937
4180.77	GTAGNALMDGASQLMGENR	N4H5F3	Fibrinogen beta chain	FGB	P02675	394	1	0	0	2.66598	3.30878	0.496974	0.784558	3.186	2.414	1.225	0.928	0.83678	1.37066	0.405693	0.845429
3953.77	LLNINPNK	N5H6S2	Lysosome-associated membrane glycoprotein 1	LAMP1	P11279	261	0	0	0.000692042	0.850813	0.854612	0.845809	0.854068	0.706	0.984	0.71	0.99	1.20512	0.868508	1.19128	0.862695
5093.16	VDLEDFENNTAYAK	N5H6F3S2	Microfibril-associated glycoprotein 4	MFAP4	P55083	137	1	0	0	0.618002	0.476393	1.12981	0.843887	0.86	0.584	1.11	0.754	0.718607	0.815741	1.01784	1.11921
4802.04	VDLEDFENNTAYAK	N5H6F1S2	Microfibril-associated glycoprotein 4	MFAP4	P55083	137	1	0	0	0.737601	0.509541	0.938239	0.714532	0.86	0.584	1.11	0.754	0.857675	0.872501	0.845261	0.947655
4453.96	VDLEDFENNTAYAK	N4H6F2S1	Microfibril-associated glycoprotein 4	MFAP4	P55083	137	1	0	0	0.893138	0.958532	0.758449	0.885392	0.86	0.584	1.11	0.754	1.03853	1.64132	0.683287	1.17426
3951.76	LLNINPNK	N5H6S2	Lysosome-associated membrane glycoprotein 1	LAMP1	P11279	261	0	0	0	0.774452	0.762102	0.868084	0.884046	0.706	0.984	0.71	0.99	1.09696	0.774494	1.22265	0.892976
4910.1	AWGTPCEMCPAVNTSEYK	N4H5F1S2	Fibrillin-1	FBN1	P35555	1581	1	0	0	0.75854	0.827045	0.951076	1.00499	1.053	1.191	0.925	1.047	0.720361	0.694413	1.02819	0.959878
4091.83	ITDIENGSLANIPR	N4H5F1S2	Asporin	ASPN	Q9BXN1	282	1	0	0.000749625	0.832172	0.824076	0.773118	0.836273	1.107	1.15	0.978	1.016	0.751736	0.716588	0.790509	0.823103
4248.83	KEDALNETR	N5H6F3S1	Clusterin	CLU	P10909	86	1	0	0.00248293	1.45858	2.31734	0.457229	0.812416	1.657	4.271	0.38	0.98	0.880253	0.542575	1.20323	0.828996
3824.71	LANLTQGEDQYYLR	N4H5S1	Clusterin	CLU	P10909	374	0	0	0	1.25999	2.19313	0.521248	0.875049	1.657	4.271	0.38	0.98	0.760407	0.513492	1.3717	0.892907
4812.19	LDAPTNLQFVNETDSTVLVR	N4H5F1S2	Fibronectin	FN1	P02751	1007	1	0	0	1.06114	1.49091	0.481355	0.781357	1.507	2.143	0.671	0.953	0.70414	0.69571	0.717369	0.819892
3263.43	ADYNLTRIR	N4H5S1	Valine--tRNA ligase	VARS	P26640	1126	0	0	0.00300661	0.692033	0.720144	0.717945	0.782796	0.97	1.026	0.93	0.984	0.713436	0.701895	0.771983	0.795524
2619.12	NATLAEQAK	N2H5	Hypoxia up-regulated protein 1	HYOU1	Q9Y4L1	869	0	0	0	0.948491	1.08853	0.683233	0.76944	1.054	1.203	0.852	0.973	0.899896	0.904849	0.801917	0.790791
3136.47	SENASLVLSSSNQK	N2H5	Integrin alpha-1	ITGA1	P56199	1113	0	0	0	0.395898	0.554401	0.724951	0.969425	0.76	0.839	0.883	0.974	0.520918	0.660788	0.82101	0.995302
3709.59	ENGTDTVQEEEESPAEGSK	N2H5	Hypoxia up-regulated protein 1	HYOU1	Q9Y4L1	596	0	0	0	1.14504	1.74507	0.729309	1.09841	1.054	1.203	0.852	0.973	1.08637	1.4506	0.855996	1.12889
2783.2	EQYIHENYSR	N2H5	Procollagen-lysine,2-oxoglutarate 5-dioxygenase 3	PLOD3	O60568	548	0	0	0	2.15493	1.56928	1.16714	0.854578	0.735	0.871	0.949	1.125	2.93188	1.8017	1.22987	0.759625
4155.84	HNNDTQHIWESDSNEFSVIADPR	N2H5	Endoplasmin	HSP90B1	P14625	217	0	0	0	0.949211	0.949856	0.850571	0.808773	0.919	1.014	0.931	1.028	1.03287	0.936742	0.91361	0.786744
4435.96	VQPFNVTQGK	N5H6S3	Lysosome-associated membrane glycoprotein 2	LAMP2	P13473	356	0	0	0	1.06325	0.640123	1.47752	0.879696	1.359	1.348	0.872	0.865	0.782379	0.474868	1.6944	1.01699
3574.76	GHEVTVLTSSASTLVNASK	N2H5	UDP-glucuronosyltransferase 2B15	UGT2B15	P54855	65	0	0	0	0.5817	0.339302	1.34786	0.783317	0.625	0.42	1.395	0.939	0.93072	0.807862	0.966211	0.834203
4918.07	LANLTQGEDQYYLR	N5H6F3S2	Clusterin	CLU	P10909	374	0	0	0	1.26704	1.57668	0.679892	0.854171	1.657	4.271	0.38	0.98	0.764659	0.369159	1.78919	0.871603
3499.51	GTAGNALMDGASQLMGENR	N2H6	Fibrinogen beta chain	FGB	P02675	394	0	0	0	0.708952	0.716564	0.824658	0.798805	3.186	2.414	1.225	0.928	0.222521	0.296837	0.67319	0.860781
3303.47	NMSFVNDLTVTQDGR	N2H6	Adipocyte plasma membrane-associated protein	APMAP	Q9HDC9	196	0	0	0	0.832126	0.81966	0.848374	0.843304	0.952	0.87	1.043	0.953	0.874082	0.942138	0.813398	0.884894
3290.49	LANLTQGEDQYYLR	N2H6	Clusterin	CLU	P10909	374	0	0	0	1.25962	1.12055	0.996337	0.897236	1.657	4.271	0.38	0.98	0.760178	0.262363	2.62194	0.915547
4436.93	VDLEDFENNTAYAK	N4H5F1S2	Microfibril-associated glycoprotein 4	MFAP4	P55083	137	1	0	0	0.797513	0.704228	0.833311	0.65768	0.86	0.584	1.11	0.754	0.927341	1.20587	0.750731	0.872255
2949.26	YEQLQNETR	N2H7	Lysosomal acid phosphatase	ACP2	P11117	167	0	0	0.000668449	0.66691	0.587068	0.927918	0.849558	0.995	0.94	0.986	0.93	0.670261	0.62454	0.941094	0.913503
2794.2	NEEYNK	N2H7	Alpha-1-acid glycoprotein 2	ORM2	P19652	56	0	0	0.000651466	0.586065	0.133674	0.665372	0.172947	0.805	0.969	0.776	0.933	0.728032	0.137951	0.857439	0.185367
3736.82	GHEVTVLTSSASTLVNASK	N2H6	UDP-glucuronosyltransferase 2B15	UGT2B15	P54855	65	0	0	0	0.560588	0.352965	1.43568	0.851053	0.625	0.42	1.395	0.939	0.89694	0.840394	1.02916	0.90634
3523.6	GYLTSFEMFNSTYK	N2H6	Ectonucleoside triphosphate diphosphohydrolase 5	ENTPD5	O75356	232	0	0	0	0.700197	0.425167	1.51484	0.848428	0.845	0.553	1.517	0.994	0.828635	0.768837	0.998576	0.85355
2945.25	EQYIHENYSR	N2H6	Procollagen-lysine,2-oxoglutarate 5-dioxygenase 3	PLOD3	O60568	548	0	0	0	1.50756	1.07827	1.57608	0.99974	0.735	0.871	0.949	1.125	2.0511	1.23797	1.66077	0.888658
4334.95	TDDEVVQREEEAIQLDGLNASQIR	N2H6	Endoplasmin	HSP90B1	P14625	62	0	0	0.000804505	0.638625	0.489749	1.15076	0.811259	0.919	1.014	0.931	1.028	0.694913	0.482987	1.23605	0.789162
4318.85	HNNDTQHIWESDSNEFSVIADPR	N2H6	Endoplasmin	HSP90B1	P14625	217	0	0	0	0.88706	0.682032	0.990382	0.838764	0.919	1.014	0.931	1.028	0.965244	0.672615	1.06378	0.815919
4377.94	NISDGFDGIPDNVDAALALPAHSYSGR	N2H6	Vitronectin	VTN	P04004	242	0	0	0	1.20809	1.08313	0.895801	0.770262	1.693	4.818	0.413	1.177	0.713581	0.224809	2.16901	0.654428
4433.94	VSTVYANNGSVLQGTSVASVYHGK	N2H7	Serum paraoxonase/lactonase 3	PON3	Q15166	323	0	0	0	0.766096	0.757198	0.920675	0.835175	0.716	0.555	1.203	0.932	1.06997	1.36432	0.765316	0.89611
3661.58	GTAGNALMDGASQLMGENR	N2H7	Fibrinogen beta chain	FGB	P02675	394	0	0	0	0.550612	0.543668	0.772399	0.792812	3.186	2.414	1.225	0.928	0.172822	0.225215	0.63053	0.854324
3443.66	QSNGSIVVVSSLAGK	N2H7	Corticosteroid 11-beta-dehydrogenase isozyme 1	HSD11B1	P28845	162	0	0	0	0.730623	0.272741	1.44651	0.539346	0.766	0.315	1.807	0.741	0.953815	0.865844	0.800505	0.727862
3661.53	EHEGAIYPDNTTDFQR	N2H7	Ceruloplasmin	CP	P00450	138	0	0	0	0.368996	0.23552	1.27723	0.928554	1.037	1.422	0.721	0.988	0.35583	0.165626	1.77147	0.939832
3897.84	GHEVTVLTSSASTLVNASK	N2H7	UDP-glucuronosyltransferase 2B15	UGT2B15	P54855	65	0	0	0	0.525894	0.292787	1.64667	0.787147	0.625	0.42	1.395	0.939	0.84143	0.697112	1.18041	0.838282
3064.39	YIHQNYTK	N2H7	Procollagen-lysine,2-oxoglutarate 5-dioxygenase 1	PLOD1	Q02809	538	0	0	0	1.85819	1.75853	1.12577	0.978164	1.159	1.522	0.674	0.886	1.60327	1.1554	1.67028	1.10402
3111.3	YEQLQNETR	N2H8	Lysosomal acid phosphatase	ACP2	P11117	167	0	0	0.00417163	0.680063	0.565192	0.919164	0.830357	0.995	0.94	0.986	0.93	0.68348	0.601268	0.932215	0.892857
3185.26	WGHNITEFQQR	N2H7	ERO1-like protein alpha	ERO1A	Q96HE7	280	0	0	0	0.663475	0.68499	0.942684	0.973458	1.259	1.108	0.962	0.846	0.526986	0.618222	0.979921	1.15066
3743.61	GTAGNALMDGASQLMGENR	N4H5	Fibrinogen beta chain	FGB	P02675	394	0	0	0	1.58649	1.20646	1.0462	0.837452	3.186	2.414	1.225	0.928	0.497958	0.499775	0.85404	0.902426
3282.48	YKNNSDISSTR	N2H7	Immunoglobulin heavy constant mu	IGHM	P01871	46	0	0	0.00303214	0.527721	0.704305	0.486681	0.611244	1.068	2.157	0.486	0.982	0.494121	0.326521	1.0014	0.622448
3347.42	AMSSNETAAYK	N2H8	Dolichyl-diphosphooligosaccharide--protein glycosyltransferase subunit STT3B	STT3B	Q8TCJ2	641	0	0	0	0.822994	0.761069	0.91602	0.820196	1.117	1.06	1.115	1.057	0.73679	0.717989	0.821542	0.775966
3264.37	GGSSGWSGGLAQNR	N2H8	Complement component C8 alpha chain	C8A	P07357	437	0	0	0	0.466963	0.29554	1.21582	0.694713	0.782	0.944	0.741	0.894	0.59714	0.313072	1.64078	0.777084
2956.24	NEEYNK	N2H8	Alpha-1-acid glycoprotein 1	ORM1	P02763	56	0	0	0	0.577153	0.122489	0.724585	0.141991	0.674	0.995	0.673	0.992	0.85631	0.123105	1.07665	0.143136
3452.53	LANLTQGEDQYYLR	N2H7	Clusterin	CLU	P10909	374	0	0	0	0.835282	0.631523	1.17657	0.878201	1.657	4.271	0.38	0.98	0.504093	0.147863	3.09625	0.896123
4283.84	QQQHLFGSNVTDCSGNFCLFR	N2H7	Serotransferrin	TF	P02787	630	0	0	0	0.590059	0.703869	0.826211	1.01445	0.809	1.051	0.796	1.035	0.729368	0.669713	1.03795	0.980144
2841.17	DTFVNASR	N2H8	Plasma protease C1 inhibitor	SERPING1	P05155	238	0	0	0.00861574	0.718912	0.515803	1.01298	0.794407	0.931	1.031	0.903	1	0.772193	0.500294	1.12179	0.794407
3070.33	LGVIEDHSNR	N2H8	Endoplasmin	HSP90B1	P14625	502	0	0	0.000655738	1.15685	0.835928	1.21927	0.839526	0.919	1.014	0.931	1.028	1.25882	0.824387	1.30963	0.81666
2862.22	YHNQTLR	N2H8	Cation-independent mannose-6-phosphate receptor	IGF2R	P11717	400	0	0	0.00859599	0.828598	0.891923	0.614806	0.927114	1.09	1.193	0.839	0.919	0.760182	0.747631	0.732785	1.00883
3069.24	FGCEIENNR	N2H8	Zinc-alpha-2-glycoprotein	AZGP1	P25311	128	0	0	0	0.418367	0.69418	0.702519	1.04418	0.938	0.76	1.222	0.99	0.44602	0.913395	0.574892	1.05472
4060.92	GHEVTVLTSSASTLVNASK	N2H8	UDP-glucuronosyltransferase 2B15	UGT2B15	P54855	65	0	0	0	0.650291	0.386657	1.46563	0.793241	0.625	0.42	1.395	0.939	1.04047	0.920612	1.05063	0.844772
3627.55	NMSFVNDLTVTQDGR	N2H8	Adipocyte plasma membrane-associated protein	APMAP	Q9HDC9	196	0	0	0	0.75799	0.732464	0.966779	0.924936	0.952	0.87	1.043	0.953	0.796208	0.841913	0.926921	0.970552
3269.36	EQYIHENYSR	N2H8	Procollagen-lysine,2-oxoglutarate 5-dioxygenase 3	PLOD3	O60568	548	0	0	0	1.35207	0.853091	1.53906	0.921448	0.735	0.871	0.949	1.125	1.83955	0.979439	1.62177	0.819065
3846.65	QDQCIYNTTYLNVQR	N2H8	Alpha-1-acid glycoprotein 1	ORM1	P02763	93	0	0	0	0.1814	0.169837	0.987171	0.925093	0.674	0.995	0.673	0.992	0.26914	0.17069	1.46682	0.932554
3672.65	LLHALGGDDFLGMLNR	N2H8	Prenylcysteine oxidase 1	PCYOX1	Q9UHG3	196	0	0	0.00066357	0.785529	0.646754	0.90665	0.765575	0.878	0.743	1.019	0.862	0.89468	0.870463	0.889744	0.888138
3505.58	SMAIMNNVSLALHR	N2H8	UDP-glucuronosyltransferase 1-4	UGT1A4	P22310	119	0	0	0.000792393	0.715593	0.573184	1.06762	0.866704	0.726	0.631	1.225	1.064	0.985665	0.908374	0.871529	0.814572
3613.58	LANLTQGEDQYYLR	N2H8	Clusterin	CLU	P10909	374	0	0	0	0.816818	0.491563	1.39567	0.797165	1.657	4.271	0.38	0.98	0.49295	0.115093	3.67283	0.813434
3823.59	EHEGAIYPDNTTDFQR	N2H8	Ceruloplasmin	CP	P00450	138	0	0	0	0.263324	0.208425	1.0917	0.950728	1.037	1.422	0.721	0.988	0.253929	0.146572	1.51415	0.962275
4143.72	YHYNGSLMDGTLFDSSYSR	N2H8	Peptidyl-prolyl cis-trans isomerase FKBP10	FKBP10	Q96AY3	294	0	0	0	1.65907	1.33675	0.999785	0.847633	1.634	2.13	0.668	0.871	1.01534	0.627582	1.49668	0.973172
3395.45	EASIVGENETYPR	N2H8	Protein sel-1 homolog 1	SEL1L	Q9UBV2	608	0	0	0	1.2487	0.904266	1.33322	0.955907	1.229	1.122	1.05	0.959	1.01603	0.805942	1.26974	0.996775
3346.44	WGHNITEFQQR	N2H8	ERO1-like protein alpha	ERO1A	Q96HE7	280	0	0	0	1.01399	0.901299	0.996218	0.886532	1.259	1.108	0.962	0.846	0.805396	0.813447	1.03557	1.04791
3294.46	YNHTGQVIIYR	N2H8	Integrin alpha-1	ITGA1	P56199	460	0	0	0	0.790435	0.825112	0.715051	0.810058	0.76	0.839	0.883	0.974	1.04005	0.983447	0.809797	0.831682
3998.68	DIVEYYNDSNGSHVLQGR	N2H8	Zinc-alpha-2-glycoprotein	AZGP1	P25311	109	0	0	0	0.644468	0.662764	0.882061	0.844611	0.938	0.76	1.222	0.99	0.687066	0.872058	0.721817	0.853142
4641.98	HNNDTQHIWESDSNEFSVIADPR	N2H8	Endoplasmin	HSP90B1	P14625	217	0	0	0	0.969771	0.925653	0.881577	0.793178	0.919	1.014	0.931	1.028	1.05525	0.912873	0.946914	0.771574
4096.8	FSDGLESNSSTQFEVK	N2H9	Complement C4-B	C4B	P0C0L5	226	0	0	0	0.839429	0.796024	0.887112	0.840797	1.162	1.119	0.957	0.922	0.7224	0.711371	0.926972	0.911927
3306.52	VINETWAWK	N2H8	Hypoxia up-regulated protein 1	HYOU1	Q9Y4L1	862	0	0	0	0.810197	0.834163	0.975797	0.943675	1.054	1.203	0.852	0.973	0.768688	0.693402	1.1453	0.969861
3508.49	WGHNITEFQQR	N2H9	ERO1-like protein alpha	ERO1A	Q96HE7	280	0	0	0	0.934228	0.855415	0.95429	0.960954	1.259	1.108	0.962	0.846	0.74204	0.772035	0.991985	1.13588
3985.65	EHEGAIYPDNTTDFQR	N2H9	Ceruloplasmin	CP	P00450	138	0	0	0	0.322597	0.210124	1.42966	0.978782	1.037	1.422	0.721	0.988	0.311087	0.147766	1.98289	0.99067
3931.65	NATSYPPMCTQDPK	N6H4	Liver carboxylesterase 1	CES1	P23141	79	0	0	0	0.389657	0.376687	1.30846	1.20285	0.631	0.415	1.512	0.994	0.617523	0.90768	0.865381	1.21011
3728.68	GLNLTEDTYKPR	N2H9	Galectin-3-binding protein	LGALS3BP	Q08380	398	0	0	0	0.911559	0.725295	1.23212	1.07613	0.872	1.23	0.734	1.035	1.04537	0.589671	1.67863	1.03974
3790.73	VYKPSAGNNSLYR	N2H9	Beta-2-glycoprotein 1	APOH	P02749	162	0	0	0.0012837	0.484869	0.32405	1.41369	0.975462	0.96	1.518	0.666	1.053	0.505072	0.213472	2.12265	0.926365
3334.44	FINYNQTVSR	N2H9	ER membrane protein complex subunit 1	EMC1	Q8N766	913	0	0	0	0.928706	0.913242	1.06754	0.995679	1.001	0.862	1.084	0.934	0.927779	1.05945	0.984818	1.06604
4070.02	VTQVYAENGTVLQGSTVASVYK	N4H3	Serum paraoxonase/arylesterase 1	PON1	P27169	324	0	0	0	0.710067	0.457581	1.11168	0.680165	0.925	0.593	1.392	0.893	0.76764	0.771637	0.798619	0.761663
3456.51	YNHTGQVIIYR	N2H9	Integrin alpha-1	ITGA1	P56199	460	0	0	0	0.934341	0.951366	0.718923	0.800281	0.76	0.839	0.883	0.974	1.2294	1.13393	0.814182	0.821643
4419.05	TTLVDNNTWNNSHIALVGK	N2H9	Dolichyl-diphosphooligosaccharide--protein glycosyltransferase subunit STT3B	STT3B	Q8TCJ2	623	0	0	0	0.9905	0.77073	1.10746	0.838729	1.117	1.06	1.115	1.057	0.88675	0.727104	0.993235	0.7935
3769.61	NATSYPPMCTQDPK	N6H3	Liver carboxylesterase 1	CES1	P23141	79	0	0	0	0.333318	0.271412	1.31847	1.097	0.631	0.415	1.512	0.994	0.528238	0.654005	0.872002	1.10363
4197.98	TDDEVVQREEEAIQLDGLNASQIR	N3H3F1	Endoplasmin	HSP90B1	P14625	62	1	0	0	0.807899	0.901412	0.743219	0.86877	0.919	1.014	0.931	1.028	0.879106	0.888966	0.798302	0.845107
4750.32	IADTNITSIPQGLPPSLTELHLDGNK	N3H4S1	Decorin	DCN	P07585	211	0	0	0	0.875501	0.930878	0.702357	0.756565	0.696	0.782	0.959	1.079	1.2579	1.19038	0.732385	0.701172
3474.65	VYKPSAGNNSLYR	N3H4S1	Beta-2-glycoprotein 1	APOH	P02749	162	0	0	0	1.07749	1.17174	0.660213	0.741687	0.96	1.518	0.666	1.053	1.12239	0.771895	0.99131	0.704356
2808.23	EQYIHENYSR	N3H3F1	Procollagen-lysine,2-oxoglutarate 5-dioxygenase 3	PLOD3	O60568	548	1	0	0	0.673304	0.752151	0.860085	0.875831	0.735	0.871	0.949	1.125	0.916059	0.863549	0.906306	0.778517
3086.43	KDNTTVTR	N3H4F1S1	Lysosome-associated membrane glycoprotein 1	LAMP1	P11279	249	1	0	0.00105374	1.22876	1.24657	0.465745	0.53568	0.706	0.984	0.71	0.99	1.74045	1.26684	0.655979	0.541091
2830.19	SYNDSVDPR	N3H4F2	Myeloperoxidase	MPO	P05164	483	1	0	0	0.89867	1.71014	0.530136	0.920757	1.555	2.802	0.518	0.933	0.577923	0.610329	1.02343	0.986878
2761.25	YETTNK	N3H4S1	Lysosome-associated membrane glycoprotein 2	LAMP2	P13473	58	0	0	0	1.45984	0.851371	1.14796	0.593736	1.359	1.348	0.872	0.865	1.0742	0.631581	1.31647	0.6864
4723.3	VDKDLQSLEDILHQVENK	N4H5S1	Fibrinogen gamma chain	FGG	P02679	78	0	0	0	4.79503	2.19514	1.70505	0.81244	3.802	2.936	1.277	0.986	1.26119	0.747664	1.3352	0.823975
4360.14	VDKDLQSLEDILHQVENK	N3H4S1	Fibrinogen gamma chain	FGG	P02679	78	0	0	0	2.75321	1.52307	1.52376	0.802313	3.802	2.936	1.277	0.986	0.724148	0.518758	1.19323	0.813704
4561.28	VDKDLQSLEDILHQVENK	N4H4S1	Fibrinogen gamma chain	FGG	P02679	78	0	0	0	3.43737	1.8782	1.35983	0.734771	3.802	2.936	1.277	0.986	0.904094	0.639713	1.06486	0.745204
3779.67	VQPFNVTQGK	N4H5S2	Lysosome-associated membrane glycoprotein 2	LAMP2	P13473	356	0	0	0	0.790256	0.806702	0.824147	0.841417	1.359	1.348	0.872	0.865	0.581498	0.598443	0.945123	0.972736
3484.57	VLNFTTK	N4H5S2	Complement component C6	C6	P13671	324	0	0	0	1.42509	1.76194	0.620639	0.849776	1.419	2.274	0.62	0.993	1.00429	0.77482	1.00103	0.855766
2662.17	EQYIHENYSR	N3H3	Procollagen-lysine,2-oxoglutarate 5-dioxygenase 3	PLOD3	O60568	548	0	0	0	1.25628	1.13555	0.963708	0.904029	0.735	0.871	0.949	1.125	1.70923	1.30373	1.0155	0.803581
3839.75	VYKPSAGNNSLYR	N4H5S1	Beta-2-glycoprotein 1	APOH	P02749	162	0	0	0	0.877908	0.991503	0.776419	0.862168	0.96	1.518	0.666	1.053	0.914488	0.653164	1.16579	0.818773
4432.18	VDKDLQSLEDILHQVENK	N4H5	Fibrinogen gamma chain	FGG	P02679	78	0	0	0	2.73894	1.42881	1.55564	0.772111	3.802	2.936	1.277	0.986	0.720393	0.486652	1.2182	0.783074
3547.56	VVNSTTGPGEHLR	N5H4S1	Thrombospondin-1	THBS1	P07996	1067	0	0	0	0.936777	1.65367	0.551631	1.07067	1.405	1.751	0.778	0.97	0.666745	0.944413	0.709037	1.10378
4087.81	SFMVNWTHAPGNVEK	N4H5S1	Collagen alpha-1(XIV) chain	COL14A1	Q05707	372	0	0	0	0.872413	0.947877	0.868611	0.914662	0.996	1.02	0.956	0.979	0.875916	0.929292	0.908589	0.934282
4825.39	IADTNITSIPQGLPPSLTELHLDGNK	N4H5	Decorin	DCN	P07585	211	0	0	0	0.83378	0.975829	0.741816	0.861877	0.696	0.782	0.959	1.079	1.19796	1.24786	0.773531	0.798774
3614.62	YKNNSDISSTR	N3H6S1	Immunoglobulin heavy constant mu	IGHM	P01871	46	0	0	0	0.796623	1.44198	0.371847	0.692448	1.068	2.157	0.486	0.982	0.745902	0.668511	0.765116	0.70514
2907.3	YETTNK	N3H4F1S1	Lysosome-associated membrane glycoprotein 2	LAMP2	P13473	58	1	0	0	1.27111	2.06217	0.512516	0.785267	1.359	1.348	0.872	0.865	0.935329	1.5298	0.587748	0.907824
3827.63	YHGFLNTSYHR	N4H5S2	Lysosomal acid phosphatase	ACP2	P11117	92	0	0	0	0.842436	0.836373	0.804617	0.852163	0.995	0.94	0.986	0.93	0.846669	0.889758	0.816041	0.916304
3586.55	LYLDHNNLTR	N5H4F1S1	Fibromodulin	FMOD	Q06828	166	1	0	0	1.2543	0.989667	0.971362	0.938853	1.154	1.191	0.858	0.886	1.08691	0.830955	1.13212	1.05965
4131.85	VYKPSAGNNSLYR	N4H5S2	Beta-2-glycoprotein 1	APOH	P02749	162	0	0	0	1.02237	1.24883	0.642925	0.789989	0.96	1.518	0.666	1.053	1.06497	0.822679	0.965353	0.750227
3484.59	ANYTILK	N4H5S2	Desmocollin-2	DSC2	Q02487	392	0	0	0	0.752277	0.658629	0.988286	0.853119	1.555	1.51	1.017	0.988	0.483779	0.436178	0.971766	0.863481
3949.87	KKEDALNETR	N4H5F1S1	Clusterin	CLU	P10909	86	1	0	0	0.948516	3.32875	0.224505	1.01173	1.657	4.271	0.38	0.98	0.57243	0.779384	0.590802	1.03237
3547.53	LYLDHNNLTR	N4H5F1S1	Fibromodulin	FMOD	Q06828	166	1	0	0	0.903696	0.946897	0.829215	0.916709	1.154	1.191	0.858	0.886	0.783098	0.795044	0.966452	1.03466
4074.63	HEEGHMLNCTCFGQGR	N4H5S1	Fibronectin	FN1	P02751	542	0	0	0	0.915227	1.21811	0.56052	0.869535	1.507	2.143	0.671	0.953	0.607317	0.568411	0.83535	0.912418
3671.68	LNGTDPIVAADSK	N4H5S1	Prolow-density lipoprotein receptor-related protein 1	LRP1	Q07954	4075	0	0	0	0.664496	0.748077	0.891981	0.93467	0.886	0.946	0.927	0.991	0.749995	0.79078	0.962224	0.943158
3554.58	LHVGNYNGTAGDALR	N4H5F1	Fibroleukin	FGL2	Q14314	336	1	0	0	1.08453	1.30977	0.666947	0.908005	0.758	1.112	0.725	1.064	1.43078	1.17785	0.919927	0.853388
3646.63	MHLNGSNVQVLHR	N4H5S1	Prolow-density lipoprotein receptor-related protein 1	LRP1	Q07954	3089	0	0	0	0.907695	0.720836	1.03027	0.795536	0.886	0.946	0.927	0.991	1.02449	0.761983	1.1114	0.802761
3238.43	DFVNASSK	N4H5S1	Heparin cofactor 2	SERPIND1	P05546	188	0	0	0	1.02139	1.15452	0.837668	0.891212	1.169	1.279	0.909	0.994	0.873731	0.902677	0.921527	0.896591
3616.65	MIENGSLSFLPTLR	N5H4F1	Biglycan	BGN	P21810	270	1	0	0	0.916711	1.16625	0.648868	0.78625	0.855	0.941	0.936	1.029	1.07218	1.23937	0.693235	0.764091
3444.53	ENQNHSYSLK	N4H5F1	Integrin alpha-V	ITGAV	P06756	945	1	0	0	0.78756	0.953636	0.68809	0.95227	0.966	1.093	0.817	0.924	0.815279	0.872494	0.842215	1.03059
3258.48	ENQNHSYSLK	N3H6	Integrin alpha-V	ITGAV	P06756	945	0	0	0	0.781775	1.13078	0.66464	0.975964	0.966	1.093	0.817	0.924	0.809291	1.03456	0.813513	1.05624
3548.68	VYKPSAGNNSLYR	N4H5	Beta-2-glycoprotein 1	APOH	P02749	162	0	0	0	0.930019	1.06811	0.712196	0.79676	0.96	1.518	0.666	1.053	0.96877	0.703631	1.06936	0.756657
2798.22	SELVNETR	N4H5	Sushi domain-containing protein 2	SUSD2	Q9UGT4	162	0	0	0	0.769122	0.844498	0.78306	0.933684	0.872	0.958	0.835	0.917	0.88202	0.881522	0.937796	1.01819
4562.19	VDKDLQSLEDILHQVENK	N4H4S1	Fibrinogen gamma chain	FGG	P02679	78	0	0	0	3.65595	2.26887	1.43233	0.81839	3.802	2.936	1.277	0.986	0.961585	0.772776	1.12164	0.83001
4006.84	NATLVNEADKLR	N4H5S2	Aminopeptidase N	ANPEP	P15144	818	0	0	0	0.781954	0.791774	0.835653	0.85474	1.016	1.12	0.883	0.974	0.769639	0.706941	0.946379	0.877556
3380.38	EDALNETR	N4H5S2	Clusterin	CLU	P10909	86	0	0	0	0.995733	1.73986	0.580559	0.932639	1.657	4.271	0.38	0.98	0.600925	0.407367	1.52779	0.951672
3646.68	KLNYTLSQGHR	N3H6S1	Aminopeptidase N	ANPEP	P15144	128	0	0	0	1.89643	0.917704	1.72606	0.968714	1.016	1.12	0.883	0.974	1.86657	0.819379	1.95477	0.994573
3032.28	SYNDSVDPR	N4H4F2	Myeloperoxidase	MPO	P05164	483	1	0	0.00106383	0.942196	1.36778	0.568811	0.90616	1.555	2.802	0.518	0.933	0.605914	0.488143	1.09809	0.971233
3845.67	LHVGNYNGTAGDALR	N4H5F1S1	Fibroleukin	FGL2	Q14314	336	1	0	0	0.840736	1.17115	0.794269	0.975156	0.758	1.112	0.725	1.064	1.10915	1.05319	1.09554	0.9165
3646.63	MHLNGSNVQVLHR	N4H5S1	Prolow-density lipoprotein receptor-related protein 1	LRP1	Q07954	3089	0	0	0	0.89431	0.744099	1.0461	0.901264	0.886	0.946	0.927	0.991	1.00938	0.786574	1.12848	0.909449
4277.94	VYKPSAGNNSLYR	N4H5F1S2	Beta-2-glycoprotein 1	APOH	P02749	162	1	0	0	0.890513	1.32603	0.571209	0.887927	0.96	1.518	0.666	1.053	0.927618	0.87354	0.857671	0.843236
3469.48	MYNGSVPFEER	N4H5S1	Ectonucleotide pyrophosphatase/phosphodiesterase family member 1	ENPP1	P22413	341	0	0	0	0.739041	0.617154	1.05523	0.857178	0.751	0.788	1.037	1.088	0.984076	0.78319	1.01758	0.787848
2938.28	GHVNITR	N4H5S1	Prothrombin	F2	P00734	121	0	0	0.00148295	1.18144	1.72762	0.579909	0.93263	1.545	1.969	0.61	0.778	0.764686	0.87741	0.95067	1.19875
3598.58	MLEAYNLTEK	N4H5S1	Collagen alpha-1(XII) chain	COL12A1	Q99715	2528	0	0	0	0.960401	1.19799	0.644148	0.82072	1.111	1.286	0.843	0.977	0.864447	0.931564	0.764113	0.840041
3929.58	HEEGHMLNCTCFGQGR	N4H5F1	Fibronectin	FN1	P02751	542	1	0	0	1.42449	1.9379	0.734985	0.943341	1.507	2.143	0.671	0.953	0.945247	0.904295	1.09536	0.989865
3438.53	WTGHNVTVVQR	N4H5S1	Prolow-density lipoprotein receptor-related protein 1	LRP1	Q07954	1511	0	0	0	0.935885	0.670221	1.02383	0.785584	0.886	0.946	0.927	0.991	1.0563	0.708479	1.10446	0.792719
3881.72	ITDIENGSLANIPR	N6H3F1S1	Asporin	ASPN	Q9BXN1	282	1	0	0	0.821207	1.00193	0.758339	0.907825	1.107	1.15	0.978	1.016	0.741831	0.871245	0.775397	0.893529
5115.4	VVRPDSELGERPPEDNQSFQYDHEAFLGK	N4H3	Reticulocalbin-1	RCN1	Q15293	53	0	0	0	0.709077	0.553216	1.06782	0.786415	1.226	1.087	1.09	0.966	0.578366	0.508939	0.979648	0.814094
4057.77	VDLEDFENNTAYAK	N5H5F1	Microfibril-associated glycoprotein 4	MFAP4	P55083	137	1	1	0	1.10429	0.978006	0.854818	0.72871	0.86	0.584	1.11	0.754	1.28406	1.67467	0.770107	0.966459
4672.19	LGLSFNSISAVDNGSLANTPHLR	N4H5F1S1	Decorin	DCN	P07585	262	1	0	0	1.07356	0.985551	0.800311	0.734703	0.696	0.782	0.959	1.079	1.54247	1.2603	0.834527	0.680911
3343.5	THANGSIK	N4H5F1S1	Prolow-density lipoprotein receptor-related protein 1	LRP1	Q07954	2117	1	0	0	0.910238	0.967362	0.691472	0.680744	0.886	0.946	0.927	0.991	1.02736	1.02258	0.745925	0.686926
3729.62	WTGHNVTVVQR	N4H5S2	Prolow-density lipoprotein receptor-related protein 1	LRP1	Q07954	1511	0	0	0	0.722654	0.575551	1.07583	0.969818	0.886	0.946	0.927	0.991	0.815637	0.608405	1.16055	0.978626
4783.35	IADTNITSIPQGLPPSLTELHLDGNK	N3H6	Decorin	DCN	P07585	211	0	0	0	0.888413	1.08925	0.688242	0.829006	0.696	0.782	0.959	1.079	1.27645	1.3929	0.717666	0.76831
3402.44	SYNETK	N4H5S2	Apolipoprotein B-100	APOB	P04114	3224	0	0	0	0.596132	0.668837	0.874141	0.81521	1.039	1.232	0.824	0.978	0.573755	0.542887	1.06085	0.833548
4400.07	IKLDNYSTQELGK	N4H5S2	5'-nucleotidase	NT5E	P21589	333	0	0	0	0.696967	0.807794	0.759005	0.909611	1.091	1.53	0.755	1.059	0.638833	0.52797	1.0053	0.858934
2671.22	ALVNFTR	N4H5	Basement membrane-specific heparan sulfate proteoglycan core protein	HSPG2	P98160	89	0	0	0	0.866482	0.921577	0.846379	0.921756	0.984	1.244	0.815	1.03	0.880571	0.740818	1.0385	0.894909
3550.66	ITDIENGSLANIPR	N5H4F1	Asporin	ASPN	Q9BXN1	282	1	1	0	0.9687	1.19934	0.733455	0.857843	1.107	1.15	0.978	1.016	0.875068	1.0429	0.749954	0.844334
2941.29	LITEEANR	N4H5F1	Laminin subunit alpha-4	LAMA4	Q16363	742	1	0	0	1.3551	1.20634	0.755687	0.879337	1.201	1.41	0.85	0.998	1.12831	0.855557	0.889044	0.881099
3463.55	NISQDLEK	N4H5F1S1	Laminin subunit gamma-1	LAMC1	P11047	1241	1	0	0	1.0169	1.24348	0.701635	0.878435	1.339	1.488	0.868	0.964	0.759446	0.83567	0.808335	0.911239
5013.36	VDKDLQSLEDILHQVENK	N4H5S2	Fibrinogen gamma chain	FGG	P02679	78	0	0	0	8.20379	2.7005	2.34279	0.700653	3.802	2.936	1.277	0.986	2.15776	0.919788	1.83461	0.710601
4381.08	LGLSFNSISAVDNGSLANTPHLR	N4H5F1	Decorin	DCN	P07585	262	1	0	0	0.900243	0.877196	0.850791	0.842628	0.696	0.782	0.959	1.079	1.29345	1.12173	0.887164	0.780934
5205.27	NISDGFDGIPDNVDAALALPAHSYSGR	N4H5S2	Vitronectin	VTN	P04004	242	0	0	0	1.52603	1.95918	0.623064	0.83383	1.693	4.818	0.413	1.177	0.901377	0.406638	1.50863	0.708437
3010.38	GHTLTLNFTR	N4H5	Lysosome-associated membrane glycoprotein 1	LAMP1	P11279	103	0	0	0	0.780131	0.756414	0.96762	0.952062	0.706	0.984	0.71	0.99	1.105	0.768713	1.36285	0.961679
4693.17	LHINHNNLTESVGPLPK	N4H5F1S2	Lumican	LUM	P51884	127	1	0	0	0.833154	0.916747	0.842161	0.85182	0.904	1.016	0.937	1.053	0.921631	0.90231	0.898784	0.808946
3256.44	LYLDHNNLTR	N4H5F1	Fibromodulin	FMOD	Q06828	166	1	0	0	0.961379	1.10046	0.711514	0.902376	1.154	1.191	0.858	0.886	0.833084	0.923977	0.82927	1.01848
3550.65	ITDIENGSLANIPR	N5H4F1	Asporin	ASPN	Q9BXN1	282	1	0	0	0.878511	0.998554	0.738178	0.844801	1.107	1.15	0.978	1.016	0.793596	0.868308	0.754783	0.831497
5206.25	NISDGFDGIPDNVDAALALPAHSYSGR	N4H5S2	Vitronectin	VTN	P04004	242	0	0	0	1.17687	1.42767	0.654042	0.868802	1.693	4.818	0.413	1.177	0.695137	0.29632	1.58364	0.738149
4156.84	MIENGSLSFLPTLR	N4H5F1S2	Biglycan	BGN	P21810	270	1	0	0	0.826948	0.798069	0.80455	0.816565	0.855	0.941	0.936	1.029	0.96719	0.848107	0.859562	0.793552
3940.81	NGSSIVDLSPLIHR	N4H5S2	Cation-independent mannose-6-phosphate receptor	IGF2R	P11717	1656	0	0	0	1.10038	1.07742	0.749231	0.686857	1.09	1.193	0.839	0.919	1.00952	0.903121	0.893005	0.747397
5147.51	LSLHRPALEDLLLGSEANLTCTLTGLR	N5H4S1	Immunoglobulin heavy constant alpha 1	IGHA1	P01876	144	0	1	0	0.873917	0.910958	0.788378	0.814431	1.099	1.412	0.821	1.054	0.795193	0.645154	0.960265	0.772705
3944.82	AEFNITLIHPK	N4H5S2	Aminopeptidase N	ANPEP	P15144	234	0	0	0	0.778475	0.754526	0.822777	0.796387	1.016	1.12	0.883	0.974	0.766216	0.673684	0.931797	0.817646
4085.7	RHEEGHMLNCTCFGQGR	N4H5F1	Fibronectin	FN1	P02751	542	1	0	0	1.00543	1.57296	0.707723	1.00754	1.507	2.143	0.671	0.953	0.667176	0.733999	1.05473	1.05723
3913.67	VCQDCPLLAPLNDTR	N4H5S1	Alpha-2-HS-glycoprotein	AHSG	P02765	156	0	0	0.00152284	0.90821	1.12211	0.663995	0.820379	0.73	0.828	0.97	1.1	1.24412	1.35521	0.684531	0.745799
4241.1	LLQVVYLHSNNITK	N6H3F1S1	Biglycan	BGN	P21810	311	1	0	0	0.973916	0.932436	0.838272	0.817239	0.855	0.941	0.936	1.029	1.13908	0.990899	0.89559	0.794207
3585.55	RNATGDYK	N4H5S2	CD166 antigen	ALCAM	Q13740	306	0	0	0	0.385792	0.216651	0.833824	0.881965	0.969	1.156	0.849	1.013	0.398134	0.187414	0.982125	0.870646
4130.81	NAHGEEKENLTAR	N4H5S2	Inter-alpha-trypsin inhibitor heavy chain H3	ITIH3	Q06033	580	0	0	0	3.6409	3.70816	0.595245	0.800389	1.02	1.072	0.899	0.945	3.56951	3.45911	0.662119	0.846973
3944.82	AEFNITLIHPK	N4H5S2	Aminopeptidase N	ANPEP	P15144	234	0	0	0	0.606164	0.571893	0.918705	0.856766	1.016	1.12	0.883	0.974	0.596618	0.510619	1.04044	0.879637
4239.96	KKEDALNETR	N4H5F1S2	Clusterin	CLU	P10909	86	1	0	0	1.26019	4.77612	0.247549	0.959996	1.657	4.271	0.38	0.98	0.760523	1.11827	0.651446	0.979588
2887.21	SYNDSVDPR	N4H4F1	Myeloperoxidase	MPO	P05164	483	1	0	0	1.08032	1.41534	0.714895	1.05563	1.555	2.802	0.518	0.933	0.694743	0.505116	1.38011	1.13144
3742.67	KDNTTVTR	N4H5F1S2	Lysosome-associated membrane glycoprotein 1	LAMP1	P11279	249	1	0	0.0010627	0.840342	0.96992	0.541373	0.556396	0.706	0.984	0.71	0.99	1.19029	0.985691	0.762498	0.562016
4380.92	SFMVNWTHAPGNVEK	N4H5S2	Collagen alpha-1(XIV) chain	COL14A1	Q05707	372	0	0	0	0.899632	0.958148	0.749941	0.857151	0.996	1.02	0.956	0.979	0.903245	0.939361	0.784457	0.875537
3419.5	EHEGAIYPDNTTDFQR	N4H3	Ceruloplasmin	CP	P00450	138	0	0	0	0.590339	0.603618	1.00476	1.19397	1.037	1.422	0.721	0.988	0.569276	0.424485	1.39356	1.20847
4239.86	MIENGSLSFLPTLR	N6H3F1S2	Biglycan	BGN	P21810	270	1	0	0	0.900079	0.875968	0.794525	0.810679	0.855	0.941	0.936	1.029	1.05272	0.930891	0.848851	0.787832
3377.38	HNSTGCLR	N4H5S2	Clusterin	CLU	P10909	291	0	0	0	1.45294	3.56062	0.399938	0.895969	1.657	4.271	0.38	0.98	0.87685	0.833674	1.05247	0.914254
3553.57	VVNSTTGTGEHLR	N5H4S1	Thrombospondin-2	THBS2	P35442	1069	0	0	0	0.954013	1.69455	0.575757	1.12574	1.263	1.352	0.895	0.958	0.755355	1.25337	0.643304	1.1751
3342.38	DTFVNASR	N4H5S2	Plasma protease C1 inhibitor	SERPING1	P05155	238	0	0	0	0.889049	1.06174	0.733365	0.926975	0.931	1.031	0.903	1	0.95494	1.02982	0.812143	0.926975
3592.57	LRNVSWATGR	N4H5S2	Monocyte differentiation antigen CD14	CD14	P08571	151	0	0	0	0.793806	0.773578	0.921831	0.872385	0.987	1.164	0.802	0.946	0.804262	0.664586	1.14942	0.922183
3420.62	LGALNSSLQLLEDR	N5H4	EMILIN-1	EMILIN1	Q9Y6C2	794	0	1	0	1.04129	1.27266	0.665312	0.807961	0.871	0.932	0.983	1.051	1.19551	1.36552	0.676818	0.768754
4483.98	FLSSSPHLPPSSYFNASGR	N4H5S2	Tripeptidyl-peptidase 1	TPP1	O14773	443	0	0	0.00801782	0.778241	0.93454	0.702904	0.792763	1.039	0.851	1.152	0.943	0.749029	1.09817	0.61016	0.840681
4418	YLGNATAIFFLPDEGK	N4H5S2	Alpha-1-antitrypsin	SERPINA1	P01009	271	0	0	0	1.8817	1.94877	0.809442	0.822302	1.385	1.772	0.761	0.974	1.35863	1.09976	1.06366	0.844252
3841.75	ITDIENGSLANIPR	N5H4F1S1	Asporin	ASPN	Q9BXN1	282	1	0	0	0.86658	0.912204	0.844704	0.858044	1.107	1.15	0.978	1.016	0.782819	0.793221	0.863706	0.844531
4483.95	FLSSSPHLPPSSYFNASGR	N4H5S2	Tripeptidyl-peptidase 1	TPP1	O14773	443	0	0	0	0.892539	1.00187	0.725181	0.800784	1.039	0.851	1.152	0.943	0.859036	1.17728	0.629497	0.849188
3451.7	EVNDTLLVNELK	N4H4F1	Periostin	POSTN	Q15063	599	1	0	0	1.00408	1.13588	0.711488	0.817208	1.359	1.814	0.707	0.943	0.738838	0.626173	1.00635	0.866604
4400.04	IKLDNYSTQELGK	N4H5S2	5'-nucleotidase	NT5E	P21589	333	0	0	0	0.475641	0.758249	0.627588	0.872083	1.091	1.53	0.755	1.059	0.435968	0.495587	0.831242	0.823497
3790.67	IHNVTASDSGK	N4H5S2	Butyrophilin subfamily 3 member A3	BTN3A3	O00478	115	0	0	0	0.64761	0.220864	2.45941	0.912216	0.91	0.876	1.044	1.005	0.71166	0.252128	2.35575	0.907678
3010.3	EQYIHENYSR	N4H3F1	Procollagen-lysine,2-oxoglutarate 5-dioxygenase 3	PLOD3	O60568	548	1	0	0	0.475452	0.724216	0.757238	1.15344	0.735	0.871	0.949	1.125	0.646874	0.831476	0.797933	1.02528
4622.32	IADTNITSIPQGLPPSLTELHLDGNK	N3H5	Decorin	DCN	P07585	211	0	0	0	0.873103	1.01064	0.749962	0.825517	0.696	0.782	0.959	1.079	1.25446	1.29238	0.782025	0.765076
4035.79	NATYGYVLDDPDPDDGFNYK	N4H3	Calumenin	CALU	O43852	131	0	0	0	1.16578	1.10057	0.852593	0.833955	1.204	1.473	0.782	0.957	0.968255	0.747164	1.09027	0.871426
3370.47	ENISDPTSPLR	N4H5S1	Immunoglobulin J chain	JCHAIN	P01591	71	0	0	0	1.00629	0.872542	0.85674	0.802839	1.08	1.721	0.566	0.902	0.931752	0.506997	1.51368	0.890066
3803.81	KKEDALNETR	N4H5S1	Clusterin	CLU	P10909	86	0	0	0	1.2029	2.82349	0.37747	0.986516	1.657	4.271	0.38	0.98	0.725949	0.661083	0.993342	1.00665
4192.87	FLSSSPHLPPSSYFNASGR	N4H5S1	Tripeptidyl-peptidase 1	TPP1	O14773	443	0	0	0.00148441	1.12469	1.15815	0.840979	0.785273	1.039	0.851	1.152	0.943	1.08247	1.36093	0.730016	0.832739
3336.41	FHLANR	N4H5F1S2	Olfactomedin-like protein 3	OLFML3	Q9NRN5	248	1	0	0	0.560864	0.924501	0.690304	0.998437	0.739	1.237	0.826	1.384	0.75895	0.747373	0.835719	0.721414
5115.48	IADTNITSIPQGLPPSLTELHLDGNK	N4H5S1	Decorin	DCN	P07585	211	0	0	0	0.731673	0.646583	0.8258	0.74999	0.696	0.782	0.959	1.079	1.05125	0.826833	0.861105	0.695079
3901.75	NMTLFSDLVAEK	N4H5F1S1	Collagen alpha-2(VI) chain	COL6A2	P12110	785	1	0	0	0.664505	0.723413	0.803708	0.863432	0.831	1.007	0.901	1.091	0.799645	0.718385	0.892018	0.791413
4205.78	VCQDCPLLAPLNDTR	N4H5S2	Alpha-2-HS-glycoprotein	AHSG	P02765	156	0	0	0	1.06705	1.11414	0.669533	0.741139	0.73	0.828	0.97	1.1	1.46172	1.34558	0.69024	0.673763
4692.19	LHINHNNLTESVGPLPK	N4H5F1S2	Lumican	LUM	P51884	127	1	0	0	0.85743	0.887095	0.754124	0.768073	0.904	1.016	0.937	1.053	0.948484	0.873125	0.804828	0.729414
2725.16	SYNDSVDPR	N4H3F1	Myeloperoxidase	MPO	P05164	483	1	0	0	1.0548	1.20881	0.770117	0.909898	1.555	2.802	0.518	0.933	0.678325	0.43141	1.48671	0.975239
3138.38	NATGDYK	N4H5S1	CD166 antigen	ALCAM	Q13740	306	0	0	0	0.739242	0.62184	1.02324	0.802377	0.969	1.156	0.849	1.013	0.762892	0.537924	1.20523	0.79208
3586.61	DIYTFDGALNK	N3H6S1	Leukocyte surface antigen CD47	CD47	Q08722	73	0	0	0	0.712009	0.908208	0.708028	0.880237	0.885	1.132	0.754	0.964	0.80453	0.802304	0.939029	0.913109
4369.1	KLNLDGSNYTLLK	N4H5S2	Prolow-density lipoprotein receptor-related protein 1	LRP1	Q07954	3048	0	0	0	0.51198	0.539998	0.793712	0.789689	0.886	0.946	0.927	0.991	0.577855	0.570822	0.856215	0.796861
3848.82	TDDEVVQREEEAIQLDGLNASQIR	N2H3	Endoplasmin	HSP90B1	P14625	62	0	0	0	0.634925	0.446689	1.00567	0.708849	0.919	1.014	0.931	1.028	0.690887	0.440522	1.0802	0.689542
3051.28	DTFVNASR	N4H5S1	Plasma protease C1 inhibitor	SERPING1	P05155	238	0	0	0	1.08505	1.36661	0.77303	0.878035	0.931	1.031	0.903	1	1.16547	1.32552	0.856069	0.878035
4408	SFMVNWTHAPGNVEKYR	N4H5S1	Collagen alpha-1(XIV) chain	COL14A1	Q05707	372	0	0	0	0.918314	0.889435	0.811225	0.879092	0.996	1.02	0.956	0.979	0.922002	0.871995	0.848562	0.897949
4715.1	SFMVNWTHAPGNVEKYR	N4H5S2	Collagen alpha-1(XIV) chain	COL14A1	Q05707	372	0	0	0	0.945539	1.15539	0.670164	0.817649	0.996	1.02	0.956	0.979	0.949336	1.13274	0.701008	0.835188
3676.58	LNFTGPGDPDSIR	N4H5F1S1	Integrin beta-2	ITGB2	P05107	50	1	0	0	0.781754	1.1197	0.594921	0.783755	0.952	1.404	0.68	1.003	0.82117	0.797504	0.874884	0.781411
4374.03	LDAPTNLQFVNETDSTVLVR	N4H5S1	Fibronectin	FN1	P02751	1007	0	0	0	0.957532	1.16427	0.71213	0.715143	1.507	2.143	0.671	0.953	0.63539	0.543289	1.0613	0.750413
4913.37	IADTNITSIPQGLPPSLTELHLDGNK	N3H5S1	Decorin	DCN	P07585	211	0	0	0	0.864983	1.02302	0.693138	0.812645	0.696	0.782	0.959	1.079	1.24279	1.30821	0.722772	0.753147
3441.57	DIYTFDGALNK	N3H6F1	Leukocyte surface antigen CD47	CD47	Q08722	73	1	0	0	0.768681	0.83933	0.674275	0.810006	0.885	1.132	0.754	0.964	0.868566	0.741458	0.894264	0.840255
4175.84	NMTLFSDLVAEK	N4H5F1S2	Collagen alpha-2(VI) chain	COL6A2	P12110	785	1	0	0	0.540939	0.587355	0.906419	0.86275	0.831	1.007	0.901	1.091	0.65095	0.583272	1.00601	0.790789
3221.28	NMSACWQDGR	N4H5F1	Thrombospondin-2	THBS2	P35442	316	1	0	0.00147131	0.89472	1.16367	0.653018	0.86293	1.263	1.352	0.895	0.958	0.708409	0.860701	0.729629	0.900762
4286.83	HSHNNNSSDLHPHK	N4H5S2	Histidine-rich glycoprotein	HRG	P04196	344	0	0	0.00101833	1.72391	1.28854	0.961615	1.00643	0.969	1.103	0.85	0.968	1.77906	1.16822	1.13131	1.0397
3637.64	ITDIENGSLANIPR	N4H4F1S1	Asporin	ASPN	Q9BXN1	282	1	0	0	0.834525	0.914076	0.743262	0.848422	1.107	1.15	0.978	1.016	0.753862	0.794849	0.759982	0.835061
3994.9	TDDEVVQREEEAIQLDGLNASQIR	N2H3F1	Endoplasmin	HSP90B1	P14625	62	1	0	0	0.652915	0.825417	0.673169	0.871003	0.919	1.014	0.931	1.028	0.710462	0.81402	0.72306	0.847279
3470.43	MYNGSVPFEER	N4H5S1	Ectonucleotide pyrophosphatase/phosphodiesterase family member 1	ENPP1	P22413	341	0	0	0	0.808887	0.886431	0.740965	0.865889	0.751	0.788	1.037	1.088	1.07708	1.12491	0.714528	0.795853
3139.36	NATGDYK	N4H5S1	CD166 antigen	ALCAM	Q13740	306	0	0	0	0.877128	0.708325	0.895231	0.765725	0.969	1.156	0.849	1.013	0.905189	0.612738	1.05445	0.755898
4713.18	LGLSFNSISAVDNGSLANTPHLR	N5H4F1S1	Decorin	DCN	P07585	262	1	0	0	1.01951	1.1643	0.68784	0.845366	0.696	0.782	0.959	1.079	1.46481	1.48887	0.717247	0.783472
3430.45	NATGDYK	N4H5S2	CD166 antigen	ALCAM	Q13740	306	0	0	0	0.881437	0.431096	1.2739	0.596765	0.969	1.156	0.849	1.013	0.909636	0.372921	1.50047	0.589107
3779.6	FENQTGFPPPDSR	N4H5F1S1	Versican core protein	VCAN	P13611	330	1	0	0	1.02343	0.966102	0.989225	0.957073	1.266	1.471	0.914	1.063	0.808396	0.656765	1.0823	0.900351
3497.58	LNSSTIK	N5H6S1	Lysosome-associated membrane glycoprotein 2	LAMP2	P13473	275	0	0	0	1.1119	0.86283	1.27697	0.861753	1.359	1.348	0.872	0.865	0.818173	0.640082	1.46442	0.996247
3662.57	ENISDPTSPLR	N4H5S2	Immunoglobulin J chain	JCHAIN	P01591	71	0	0	0.00147059	0.970107	1.12824	0.607662	0.848009	1.08	1.721	0.566	0.902	0.898247	0.65557	1.07361	0.940143
4757.37	KLHINHNNLTESVGPLPK	N4H5F1S1	Lumican	LUM	P51884	127	1	0	0	0.814568	0.68296	0.984154	0.866051	0.904	1.016	0.937	1.053	0.90107	0.672205	1.05032	0.822461
4606.1	KKEDALNETR	N5H6F3S1	Clusterin	CLU	P10909	86	1	0	0	1.54282	5.68973	0.262607	0.926347	1.657	4.271	0.38	0.98	0.931095	1.33218	0.691072	0.945252
3853.76	VQPFNVTQGK	N5H6S1	Lysosome-associated membrane glycoprotein 2	LAMP2	P13473	356	0	0	0	1.04281	1.35131	0.757007	0.924001	1.359	1.348	0.872	0.865	0.767337	1.00245	0.868127	1.06821
3546.52	SWPAVGNCSSALR	N4H5S1	Hemopexin	HPX	P02790	187	0	0	0	0.676309	0.732015	0.796189	0.882003	0.814	0.968	0.861	1.023	0.830846	0.756214	0.924725	0.862173
3193.49	ANYTILK	N4H5S1	Desmocollin-2	DSC2	Q02487	392	0	0	0	0.907534	0.93888	0.784902	0.875896	1.555	1.51	1.017	0.988	0.583623	0.621775	0.771781	0.886535
3546.5	SWPAVGNCSSALR	N4H5S1	Hemopexin	HPX	P02790	187	0	0	0	0.795754	0.926587	0.757602	0.75897	0.814	0.968	0.861	1.023	0.977585	0.957218	0.879909	0.741906
3711.71	ITDIENGSLANIPR	N5H5F1	Asporin	ASPN	Q9BXN1	282	1	1	0	1.03254	0.96254	0.84435	0.875245	1.107	1.15	0.978	1.016	0.932737	0.836991	0.863343	0.861462
5373.36	YPHKPEINSTTHPGADLQENFCR	N4H5S2	Prothrombin	F2	P00734	143	0	0	0	0.951194	1.09856	0.777057	0.816115	1.545	1.969	0.61	0.778	0.61566	0.557927	1.27386	1.04899
3015.47	DNATEEEILVYLEK	N2H3	Prosaposin	PSAP	P07602	80	0	0	0	0.824137	0.761113	0.888127	0.830684	0.846	1.009	0.9	1.074	0.974158	0.754324	0.986808	0.773449
3775.71	MIENGSLSFLPTLR	N5H5F1	Biglycan	BGN	P21810	270	1	1	0	0.984266	1.07285	0.754823	0.822019	0.855	0.941	0.936	1.029	1.15119	1.14012	0.806434	0.798852
3937.78	AAIPSALDTNSSK	N4H5S2	Galectin-3-binding protein	LGALS3BP	Q08380	551	0	0	0	0.622217	1.02655	0.469904	0.905367	0.872	1.23	0.734	1.035	0.713551	0.834591	0.640197	0.874751
3378.55	MLEAYNLTEK	N3H5S1	Collagen alpha-1(XII) chain	COL12A1	Q99715	2528	0	0	0	1.32263	1.53044	0.752549	0.821275	1.111	1.286	0.843	0.977	1.19048	1.19007	0.892704	0.840609
3660.67	LLNINPNK	N5H6S1	Lysosome-associated membrane glycoprotein 1	LAMP1	P11279	261	0	0	0	0.785425	0.773698	0.82342	0.855528	0.706	0.984	0.71	0.99	1.1125	0.786278	1.15975	0.86417
2501.13	NYTADYDK	N2H4	Erlin-2	ERLIN2	O94905	106	0	0	0	0.329119	0.359736	0.765509	0.880719	0.773	0.757	1.041	1.018	0.425768	0.475213	0.735359	0.865146
4466.25	KLHINHNNLTESVGPLPK	N4H5F1	Lumican	LUM	P51884	127	1	0	0	0.798943	0.761931	0.932401	0.867982	0.904	1.016	0.937	1.053	0.883786	0.749932	0.995092	0.824294
4896.19	KKEDALNETR	N5H6F1S3	Clusterin	CLU	P10909	86	0	0	0.00149775	1.84268	2.40058	0.504924	0.975463	1.657	4.271	0.38	0.98	1.11206	0.562065	1.32875	0.99537
4459.03	KKEDALNETR	N5H6S2	Clusterin	CLU	P10909	86	0	0	0.0010644	1.98122	4.74293	0.364948	0.979397	1.657	4.271	0.38	0.98	1.19567	1.1105	0.960389	0.999384
3223.48	VYVYALNQTR	N4H5F1	Integrin alpha-1	ITGA1	P56199	532	1	0	0	0.61119	0.626953	0.781849	0.845647	0.76	0.839	0.883	0.974	0.804197	0.747262	0.885447	0.868221
4167.91	KKEDALNETR	N5H6S1	Clusterin	CLU	P10909	86	0	0	0	1.66655	3.654	0.497109	0.899758	1.657	4.271	0.38	0.98	1.00576	0.855537	1.30818	0.918121
4621.29	IADTNITSIPQGLPPSLTELHLDGNK	N3H5	Decorin	DCN	P07585	211	0	0	0	0.897061	0.873537	0.802258	0.831925	0.696	0.782	0.959	1.079	1.28888	1.11705	0.836557	0.771015
4460.04	KKEDALNETR	N5H6S2	Clusterin	CLU	P10909	86	0	0	0	1.41524	2.29079	0.481086	0.842497	1.657	4.271	0.38	0.98	0.854095	0.536359	1.26602	0.859691
4604.08	KKEDALNETR	N5H6F1S2	Clusterin	CLU	P10909	86	1	0	0.00106213	1.16296	3.50215	0.323712	0.959185	1.657	4.271	0.38	0.98	0.701846	0.819983	0.851873	0.97876
5407.55	IADTNITSIPQGLPPSLTELHLDGNK	N4H5S2	Decorin	DCN	P07585	211	0	0	0	0.79552	0.876519	0.751371	0.840899	0.696	0.782	0.959	1.079	1.14299	1.12087	0.783494	0.779332
4696.14	SFMVNWTHAPGNVEKYR	N4H5S2	Collagen alpha-1(XIV) chain	COL14A1	Q05707	372	0	0	0	0.660965	0.880875	0.719841	0.930946	0.996	1.02	0.956	0.979	0.66362	0.863603	0.752971	0.950916
4180.84	NATYGYVLDDPDPDDGFNYK	N4H3F1	Calumenin	CALU	O43852	131	1	0	0	0.701877	1.18602	0.568643	0.960886	1.204	1.473	0.782	0.957	0.582954	0.805176	0.727164	1.00406
5076.43	IADTNITSIPQGLPPSLTELHLDGNK	N3H6S1	Decorin	DCN	P07585	211	0	0	0	0.908396	0.853038	0.734024	0.731862	0.696	0.782	0.959	1.079	1.30517	1.09084	0.765405	0.678278
2539.11	SYNDSVDPR	N2H5F1	Myeloperoxidase	MPO	P05164	483	1	0	0.00146199	1.03146	1.30798	0.665255	0.700177	1.555	2.802	0.518	0.933	0.663318	0.466801	1.28428	0.750458
3360.57	GYLTSFEMFNSTYK	N2H5	Ectonucleoside triphosphate diphosphohydrolase 5	ENTPD5	O75356	232	0	0	0	0.869245	0.990551	0.733688	0.78619	0.845	0.553	1.517	0.994	1.02869	1.79123	0.483644	0.790936
3285.59	LWLPVNLTWADLEDR	N2H5	Ceramide synthase 2	CERS2	Q96G23	19	0	0	0	1.70088	1.01782	1.25706	0.800343	1.059	0.662	1.684	1.052	1.60612	1.53749	0.746475	0.760783
3228.49	EEEAIQLDGLNASQIR	N2H5	Endoplasmin	HSP90B1	P14625	62	0	0	0	0.773649	0.98249	0.686736	0.896169	0.919	1.014	0.931	1.028	0.841838	0.968925	0.737633	0.87176
2625.15	YEQLQNETR	N2H5	Lysosomal acid phosphatase	ACP2	P11117	167	0	0	0	1.02651	1.4336	0.691695	0.960045	0.995	0.94	0.986	0.93	1.03167	1.52511	0.701517	1.03231
4213.88	NISDGFDGIPDNVDAALALPAHSYSGR	N2H5	Vitronectin	VTN	P04004	242	0	0	0	0.976266	0.995662	0.861768	0.812623	1.693	4.818	0.413	1.177	0.576649	0.206655	2.0866	0.690419
4172.95	TDDEVVQREEEAIQLDGLNASQIR	N2H5	Endoplasmin	HSP90B1	P14625	62	0	0	0	0.80194	0.788393	0.768123	0.779237	0.919	1.014	0.931	1.028	0.872622	0.777508	0.825051	0.758013
2631.15	NEEYNK	N2H6	Alpha-1-acid glycoprotein 1	ORM1	P02763	56	0	0	0	0.678034	0.251441	0.638936	0.229689	0.674	0.995	0.673	0.992	1.00599	0.252704	0.949385	0.231541
3826.58	IQQESLGSAPLMGDDHPNASR	N2H6	Transport and Golgi organization protein 1 homolog	MIA3	Q5JRA6	589	0	0	0	0.884678	1.11844	0.703185	0.762522	0.917	0.907	0.988	0.978	0.964752	1.23312	0.711726	0.779675
2459.08	NYTLWR	N2H6	Cathepsin Z	CTSZ	Q9UBR2	184	0	0	0	0.68822	0.675858	0.899525	0.883367	0.825	0.82	1.015	1.01	0.834207	0.824218	0.886231	0.874621
3363.58	LLHALGGDDFLGMLNR	N2H6	Prenylcysteine oxidase 1	PCYOX1	Q9UHG3	196	0	0	0	0.842832	0.740311	0.877978	0.81167	0.878	0.743	1.019	0.862	0.959945	0.996381	0.861608	0.941613
3357.55	DYYPINESLASLPLR	N2H6	Cleft lip and palate transmembrane protein 1	CLPTM1	O96005	295	0	0	0	1.09857	1.06201	0.809898	0.789972	1.371	1.186	0.991	0.857	0.80129	0.895452	0.817253	0.921787
3871.66	ENGTDTVQEEEESPAEGSK	N2H6	Hypoxia up-regulated protein 1	HYOU1	Q9Y4L1	596	0	0	0	0.68453	0.598426	1.28396	1.16331	1.054	1.203	0.852	0.973	0.649459	0.497444	1.507	1.19559
3120.43	YKNNSDISSTR	N2H6	Immunoglobulin heavy constant mu	IGHM	P01871	46	0	0	0	0.924123	1.24176	0.496224	0.686065	1.068	2.157	0.486	0.982	0.865283	0.57569	1.02104	0.69864
4250.84	MYSEGSDIVPQSNETALHYFK	N2H6	Protein sel-1 homolog 1	SEL1L	Q9UBV2	431	0	0	0	1.34547	1.04526	1.11185	0.863674	1.229	1.122	1.05	0.959	1.09476	0.931608	1.05891	0.900598
2840.24	SAEFFNYTVR	N2H6	Procollagen-lysine,2-oxoglutarate 5-dioxygenase 3	PLOD3	O60568	63	0	0	0	1.03614	1.2256	0.716706	0.853432	0.735	0.871	0.949	1.125	1.40971	1.40712	0.755222	0.758606
3288.49	TANDTSTEAYNLLLR	N2H6	Laminin subunit gamma-1	LAMC1	P11047	1205	0	0	0	1.21728	1.61706	0.626287	0.83601	1.339	1.488	0.868	0.964	0.909099	1.08673	0.721529	0.86723
4122.77	QQQHLFGSNVTDCSGNFCLFR	N2H6	Serotransferrin	TF	P02787	630	0	0	0	0.651363	0.704485	0.984711	1.18293	0.809	1.051	0.796	1.035	0.805146	0.6703	1.23707	1.14293
3238.42	YHSQTYGNGSK	N2H7	Protein OS-9	OS9	Q13438	177	0	0	0	1.79387	1.03087	1.74126	0.951086	1.185	1.263	0.953	1.016	1.51381	0.816207	1.82714	0.936108
3447.62	LWLPVNLTWADLEDR	N2H6	Ceramide synthase 2	CERS2	Q96G23	19	0	0	0	1.34722	0.538493	2.12244	0.842228	1.059	0.662	1.684	1.052	1.27216	0.813433	1.26036	0.800597
3607.58	NATSYPPMCTQDPK	N2H7	Liver carboxylesterase 1	CES1	P23141	79	0	0	0	0.314907	0.19986	1.72079	1.08294	0.631	0.415	1.512	0.994	0.49906	0.48159	1.13809	1.08948
3673.61	DIVEYYNDSNGSHVLQGR	N2H6	Zinc-alpha-2-glycoprotein	AZGP1	P25311	109	0	0	0	0.567184	0.575275	0.990138	0.966967	0.938	0.76	1.222	0.99	0.604674	0.75694	0.810261	0.976734
2678.14	DTFVNASR	N2H7	Plasma protease C1 inhibitor	SERPING1	P05155	238	0	0	0	0.618072	0.511553	1.15021	0.95216	0.931	1.031	0.903	1	0.66388	0.496172	1.27376	0.95216
3527.59	LLHALGGDDFLGMLNR	N2H7	Prenylcysteine oxidase 1	PCYOX1	Q9UHG3	196	0	0	0	0.822823	0.808598	0.789726	0.800141	0.878	0.743	1.019	0.862	0.937156	1.08829	0.775001	0.928238
2808.26	GINESYK	N2H7	Palmitoyl-protein thioesterase 1	PPT1	P50897	212	0	0	0	0.73606	0.852018	1.11472	1.17003	0.732	0.854	0.948	1.105	1.00555	0.99768	1.17586	1.05885
3510.59	AEPPLNASASDQGEK	N2H7	Hypoxia up-regulated protein 1	HYOU1	Q9Y4L1	931	0	0	0	0.62996	0.571148	1.04695	0.971435	1.054	1.203	0.852	0.973	0.597685	0.47477	1.22881	0.998391
3197.53	FTPPVVNVTWLR	N2H7	HLA class II histocompatibility antigen, DR alpha chain	HLA-DRA	P01903	143	0	0	0	0.763388	0.890363	0.707019	0.81482	1.134	1.172	0.978	1.011	0.673182	0.759696	0.722923	0.805955
3421.59	AGPNGTLFVADAYK	N2H7	Adipocyte plasma membrane-associated protein	APMAP	Q9HDC9	160	0	0	0	0.565129	0.529715	1.06557	0.979031	0.952	0.87	1.043	0.953	0.593623	0.608868	1.02164	1.02732
2829.22	FNGSVSFFR	N2H7	Microfibril-associated glycoprotein 4	MFAP4	P55083	87	0	0	0	1.07577	0.871026	0.830784	0.738979	0.86	0.584	1.11	0.754	1.25089	1.49148	0.748454	0.980079
4021.81	TVLTPATNHMGNVTFTIPANR	N2H7	Complement C3	C3	P01024	85	0	0	0	0.72617	0.644591	0.84715	0.811645	0.913	0.953	0.921	0.962	0.795367	0.676381	0.919816	0.843705
3114.41	FVNWSSLLPER	N2H7	Arylacetamide deacetylase	AADAC	P22760	282	0	0	0	0.732185	0.550592	1.29104	1.00867	0.918	0.507	1.83	1.011	0.797587	1.08598	0.705486	0.997697
3519.62	DYYPINESLASLPLR	N2H7	Cleft lip and palate transmembrane protein 1	CLPTM1	O96005	295	0	0	0	0.986492	1.02956	0.792198	0.787969	1.371	1.186	0.991	0.857	0.719542	0.868092	0.799393	0.91945
4540.04	NISDGFDGIPDNVDAALALPAHSYSGR	N2H7	Vitronectin	VTN	P04004	242	0	0	0	0.994785	0.971728	0.816942	0.802731	1.693	4.818	0.413	1.177	0.587587	0.201687	1.97807	0.682014
3490.47	YHYNGTFEDGK	N2H8	Peptidyl-prolyl cis-trans isomerase FKBP10	FKBP10	Q96AY3	70	0	0	0	2.05546	2.12433	1.00623	1.04379	1.634	2.13	0.668	0.871	1.25793	0.997337	1.50633	1.19838
3172.39	FINYNQTVSR	N2H8	ER membrane protein complex subunit 1	EMC1	Q8N766	913	0	0	0	0.821407	0.750183	0.938887	0.89947	1.001	0.862	1.084	0.934	0.820587	0.870282	0.866132	0.96303
3857.6	GTAGNALMDGASQLMGENR	N2H8	Fibrinogen beta chain	FGB	P02675	394	0	0	0	0.402401	0.395958	0.779578	0.769787	3.186	2.414	1.225	0.928	0.126303	0.164026	0.63639	0.829512
3465.49	NMSFVNDLTVTQDGR	N2H7	Adipocyte plasma membrane-associated protein	APMAP	Q9HDC9	196	0	0	0	0.795612	0.840653	0.853633	0.896631	0.952	0.87	1.043	0.953	0.835727	0.966267	0.81844	0.940851
3566.63	GLNLTEDTYKPR	N2H8	Galectin-3-binding protein	LGALS3BP	Q08380	398	0	0	0	0.656629	0.990996	0.874502	1.2714	0.872	1.23	0.734	1.035	0.753015	0.805687	1.19142	1.2284
4413.99	MYSEGSDIVPQSNETALHYFK	N2H7	Protein sel-1 homolog 1	SEL1L	Q9UBV2	431	0	0	0	1.27289	0.976849	1.12818	0.934661	1.229	1.122	1.05	0.959	1.03571	0.870632	1.07445	0.97462
3070.32	NNHTASILDR	N2H8	CD63 antigen	CD63	P08962	130	0	0	0	2.27703	2.2439	0.908163	0.96705	1.341	1.54	0.847	0.973	1.69801	1.45708	1.07221	0.993884
4577.08	MYSEGSDIVPQSNETALHYFK	N2H8	Protein sel-1 homolog 1	SEL1L	Q9UBV2	431	0	0	0	1.12975	0.926439	1.07113	0.888239	1.229	1.122	1.05	0.959	0.919241	0.825704	1.02012	0.926213
3955.81	HLNASNPTEPATIIFTAAR	N2H8	Torsin-1A-interacting protein 2	TOR1AIP2	Q8NFQ8	286	0	0	0	1.31993	0.72419	1.26968	0.695395	1.15	1.294	0.909	1.022	1.14776	0.559652	1.39679	0.680426
3324.51	SANSTLAQALHWTR	N2H7	Lipase maturation factor 2	LMF2	Q9BU23	616	0	0	0	1.01744	0.910295	0.95329	0.860242	1.103	1.895	0.598	1.026	0.922434	0.480367	1.59413	0.838443
3278.46	FVNWSSLLPER	N2H8	Arylacetamide deacetylase	AADAC	P22760	282	0	0	0	0.836785	0.644477	1.08555	0.916379	0.918	0.507	1.83	1.011	0.91153	1.27116	0.593197	0.906408
4510.07	VVGSFDEVPPTSDENVTVTETK	N2H8	Arylacetamide deacetylase	AADAC	P22760	78	0	0	0	0.726241	0.251632	2.45197	0.858157	0.918	0.507	1.83	1.011	0.791112	0.496316	1.33988	0.84882
3278.45	ALGFENATQALGR	N2H8	Galectin-3-binding protein	LGALS3BP	Q08380	69	0	0	0	0.701308	0.954311	0.688403	0.925368	0.872	1.23	0.734	1.035	0.804252	0.775862	0.937879	0.894076
3673.63	AEPPLNASASDQGEK	N2H8	Hypoxia up-regulated protein 1	HYOU1	Q9Y4L1	931	0	0	0	0.798019	0.61376	1.23304	0.996794	1.054	1.203	0.852	0.973	0.757133	0.510191	1.44723	1.02445
4237.96	VLQWTGASGGLPTNETTFAK	N2H8	Arylsulfatase E	ARSE	P51690	125	0	0	0	0.662537	0.611334	1.09169	1.02096	0.874	0.708	1.246	1.009	0.758051	0.863466	0.876153	1.01185
3359.55	FTPPVVNVTWLR	N2H8	HLA class II histocompatibility antigen, DR alpha chain	HLA-DRA	P01903	143	0	0	0	0.830243	0.90899	0.741128	0.818008	1.134	1.172	0.978	1.011	0.732137	0.775588	0.7578	0.809108
3954.92	VVLHPNYSQVDIGLIK	N2H8	Haptoglobin	HP	P00738	241	0	0	0	0.642392	0.425051	0.952048	0.596023	0.461	0.451	1.061	1.038	1.39348	0.942464	0.897312	0.574203
2877.27	RNWTITR	N2H8	Cadherin-2	CDH2	P19022	651	0	0	0.00102459	1.03076	1.01751	0.964718	1.00736	1.048	0.87	1.058	0.878	0.983548	1.16955	0.911831	1.14734
3681.65	DYYPINESLASLPLR	N2H8	Cleft lip and palate transmembrane protein 1	CLPTM1	O96005	295	0	0	0	1.01522	0.733256	0.929695	0.671483	1.371	1.186	0.991	0.857	0.740498	0.61826	0.938139	0.783527
4350.12	VDKDLQSLEDILHQVENK	N2H7	Fibrinogen gamma chain	FGG	P02679	78	0	0	0	0.964814	0.622261	1.15112	0.761192	3.802	2.936	1.277	0.986	0.253765	0.211942	0.901422	0.772
3236.47	WVSNKTEGR	N2H8	Antithrombin-III	SERPINC1	P01008	224	0	0	0	2.65325	0.395235	2.34513	0.409992	1.037	1.325	0.745	0.952	2.55858	0.298291	3.14783	0.430664
4257	TTLVDNNTWNNSHIALVGK	N2H8	Dolichyl-diphosphooligosaccharide--protein glycosyltransferase subunit STT3B	STT3B	Q8TCJ2	623	0	0	0	1.05424	0.934401	0.928522	0.815525	1.117	1.06	1.115	1.057	0.943809	0.88151	0.832755	0.771547
3563.51	YHSQTYGNGSK	N2H9	Protein OS-9	OS9	Q13438	177	0	0	0	1.70686	0.774364	2.21403	1.1354	1.185	1.263	0.953	1.016	1.44039	0.613115	2.32322	1.11752
2991.27	FNGSVSFFR	N2H8	Microfibril-associated glycoprotein 4	MFAP4	P55083	87	0	0	0	0.998538	0.859165	0.940483	0.773055	0.86	0.584	1.11	0.754	1.16109	1.47117	0.847282	1.02527
4185.93	TVLTPATNHMGNVTFTIPANR	N2H8	Complement C3	C3	P01024	85	0	0	0	0.774298	0.670035	0.919934	0.777081	0.913	0.953	0.921	0.962	0.848081	0.70308	0.998843	0.807776
4446.87	QQQHLFGSNVTDCSGNFCLFR	N2H8	Serotransferrin	TF	P02787	630	0	0	0	0.423618	0.550788	0.921364	1.14161	0.809	1.051	0.796	1.035	0.523631	0.524061	1.15749	1.10301
3822.81	GELNTSIFSSRPIDK	N2H8	Prenylcysteine oxidase 1	PCYOX1	Q9UHG3	353	0	0	0	0.567712	0.435814	0.961015	0.766789	0.878	0.743	1.019	0.862	0.646597	0.58656	0.943096	0.889547
2842.22	NGSLFAFR	N2H8	Vitronectin	VTN	P04004	169	0	0	0	0.779541	0.903076	0.788264	0.919248	1.693	4.818	0.413	1.177	0.460449	0.187438	1.90863	0.781009
3484.54	SANSTLAQALHWTR	N2H8	Lipase maturation factor 2	LMF2	Q9BU23	616	0	0	0	1.053	0.795156	0.945443	0.770229	1.103	1.895	0.598	1.026	0.954666	0.419608	1.58101	0.75071
3424.65	ILNGSNKK	N2H9	Protein sel-1 homolog 1	SEL1L	Q9UBV2	195	0	0	0.00192957	1.13163	0.497058	1.45585	0.771285	1.229	1.122	1.05	0.959	0.92077	0.443011	1.38653	0.80426
4703.08	NISDGFDGIPDNVDAALALPAHSYSGR	N2H8	Vitronectin	VTN	P04004	242	0	0	0	0.798585	0.684563	0.92058	0.778488	1.693	4.818	0.413	1.177	0.471698	0.142084	2.22901	0.661417
3649.63	SMAIMNNVSLALHR	N2H9	UDP-glucuronosyltransferase 1-4	UGT1A4	P22310	119	0	0	0	0.896217	0.804107	1.03103	0.967373	0.726	0.631	1.225	1.064	1.23446	1.27434	0.841657	0.909185
4752.02	MYSEGSDIVPQSNETALHYFK	N2H9	Protein sel-1 homolog 1	SEL1L	Q9UBV2	431	0	0	0	0.943794	0.720825	1.11331	0.919998	1.229	1.122	1.05	0.959	0.767936	0.642447	1.0603	0.959331
4347.96	TVLTPATNHMGNVTFTIPANR	N2H9	Complement C3	C3	P01024	85	0	0	0	0.817319	0.792326	0.903371	0.825969	0.913	0.953	0.921	0.962	0.895202	0.831402	0.980858	0.858596
3984.84	GELNTSIFSSRPIDK	N2H9	Prenylcysteine oxidase 1	PCYOX1	Q9UHG3	353	0	0	0	0.746619	0.464495	1.0936	0.775629	0.878	0.743	1.019	0.862	0.850363	0.625161	1.07321	0.899801
4512.2	VDKDLQSLEDILHQVENK	N2H8	Fibrinogen gamma chain	FGG	P02679	78	0	0	0	0.610522	0.353138	1.3422	0.741874	3.802	2.936	1.277	0.986	0.160579	0.120279	1.05106	0.752407
3777.53	MYNGSVPFEER	N4H5S2	Ectonucleotide pyrophosphatase/phosphodiesterase family member 1	ENPP1	P22413	341	0	0	0	0.358678	0.278278	0.815512	0.793372	0.751	0.788	1.037	1.088	0.4776	0.353145	0.786415	0.729202
3542.54	GSLSYLNVTR	N4H5S2	Cathepsin D	CTSD	P07339	263	0	0	0	0.853949	0.732868	0.899241	0.847603	0.948	0.791	1.249	1.042	0.900791	0.926508	0.719969	0.813438
3873.56	MDGASNVTCINSR	N4H5S2	Complement factor H	CFH	P08603	1029	0	0	0.00383142	0.478133	1.71852	0.435018	1.08153	1.059	1.039	0.974	0.955	0.451494	1.65401	0.44663	1.13249
4069.69	FENQTGFPPPDSR	N4H5F1S2	Versican core protein	VCAN	P13611	330	1	0	0	7	1.69984	1.20447	0.84829	1.266	1.471	0.914	1.063	5.52923	1.15557	1.31781	0.798015
3367.51	VYVYALNQTR	N4H5S1	Integrin alpha-1	ITGA1	P56199	532	0	0	0	0.351136	0.539458	0.617048	0.954861	0.76	0.839	0.883	0.974	0.462021	0.642977	0.698808	0.98035
4264.86	INATDADEPNTLNSK	N4H5S2	Desmoglein-2	DSG2	Q14126	182	0	0	0	0.594221	0.467431	1.07318	0.883949	1.247	1.311	1.028	1.08	0.47652	0.356545	1.04395	0.818472
3394.45	GTAGNALMDGASQLMGENR	N3H4	Fibrinogen beta chain	FGB	P02675	394	0	0	0.00696864	1.47821	1.44307	0.868447	0.860758	3.186	2.414	1.225	0.928	0.463971	0.597794	0.708936	0.927541
4144.85	VQPFNVTQGK	N5H6S2	Lysosome-associated membrane glycoprotein 2	LAMP2	P13473	356	0	0	0	1.4139	0.934697	1.08129	0.849221	1.359	1.348	0.872	0.865	1.04039	0.693395	1.24001	0.981759
2915.32	YHSQTYGNGSK	N2H5	Protein OS-9	OS9	Q13438	177	0	0	0.00914286	5.64065	5.8042	0.625177	0.8097	1.185	1.263	0.953	1.016	4.76004	4.59557	0.65601	0.796949
4581.89	NPCTSEQNCTSPFSYK	N4H5S2	Integrin beta-1	ITGB1	P05556	212	0	0	0	0.121018	0.263174	0.771785	1.476	0.88	1.028	0.888	1.037	0.137521	0.256006	0.869127	1.42334
4435.93	VQPFNVTQGK	N5H6S3	Lysosome-associated membrane glycoprotein 2	LAMP2	P13473	356	0	0	0	1.0588	0.843052	1.36485	0.818925	1.359	1.348	0.872	0.865	0.779101	0.625409	1.56519	0.946734
4051.9	TDDEVVQREEEAIQLDGLNASQIR	N3H3	Endoplasmin	HSP90B1	P14625	62	0	0	0	0.665472	0.64291	0.856095	0.772657	0.919	1.014	0.931	1.028	0.724126	0.634033	0.919544	0.751612
3146.47	YKNNSDISSTR	N3H4F1	Immunoglobulin heavy constant mu	IGHM	P01871	46	1	0	0.00542495	1.12446	1.9836	0.427887	0.837842	1.068	2.157	0.486	0.982	1.05286	0.919609	0.880426	0.853199
3109.47	EEEAIQLDGLNASQIR	N3H3	Endoplasmin	HSP90B1	P14625	62	0	0	0	0.792676	0.806978	0.875856	0.872309	0.919	1.014	0.931	1.028	0.862542	0.795837	0.940769	0.848549
3443.54	DNHTHSDIQVK	N3H4F1S1	Phospholipase D3	PLD3	Q8IV08	387	1	0	0	0.49208	0.579227	0.748427	0.911653	1.073	1.077	0.962	0.966	0.458602	0.537815	0.777991	0.94374
3488.61	VQPFNVTQGK	N4H5S1	Lysosome-associated membrane glycoprotein 2	LAMP2	P13473	356	0	0	0	0.805908	0.684328	0.968926	0.871738	1.359	1.348	0.872	0.865	0.593016	0.507661	1.11115	1.00779
3588.59	ENGTDTVQEEEESPAEGSK	N3H3	Hypoxia up-regulated protein 1	HYOU1	Q9Y4L1	596	0	0	0	0.78464	0.790548	0.990233	1.06306	1.054	1.203	0.852	0.973	0.74444	0.657147	1.16225	1.09256
4723.27	VDKDLQSLEDILHQVENK	N4H5S1	Fibrinogen gamma chain	FGG	P02679	78	0	0	0	4.80117	2.06917	1.78022	0.80868	3.802	2.936	1.277	0.986	1.2628	0.704757	1.39406	0.820162
3738.68	NMTLFSDLVAEK	N4H5S1	Collagen alpha-2(VI) chain	COL6A2	P12110	785	0	0	0	0.669149	0.908074	0.663769	0.895844	0.831	1.007	0.901	1.091	0.805234	0.901761	0.736703	0.821122
3512.55	VVNSTTGTGEHLR	N4H5S1	Thrombospondin-2	THBS2	P35442	1069	0	0	0	1.29358	1.52933	0.793844	0.89757	1.263	1.352	0.895	0.958	1.02421	1.13116	0.886977	0.936921
3508.55	VVNSTTGPGEHLR	N4H5S1	Thrombospondin-1	THBS1	P07996	1067	0	0	0	0.991738	1.05009	0.763756	0.831817	1.405	1.751	0.778	0.97	0.705863	0.599707	0.981691	0.857543
3587.66	LLNINPNK	N4H5S2	Lysosome-associated membrane glycoprotein 1	LAMP1	P11279	261	0	0	0	0.701968	0.751395	0.833886	0.792777	0.706	0.984	0.71	0.99	0.994289	0.763613	1.17449	0.800785
3719.63	IHQNITYQVCR	N4H5F1S1	Nidogen-2	NID2	Q14112	703	1	0	0	1.07071	1.07008	0.86357	0.879282	1.072	1.618	0.703	1.061	0.998793	0.661359	1.22841	0.828729
3831.59	NFTAADWGQSR	N4H5F1S2	Collagen alpha-1(VI) chain	COL6A1	P12109	212	1	0	0	0.959807	0.93825	0.824765	0.851209	0.762	0.929	0.956	1.166	1.25959	1.00996	0.862724	0.730025
3732.72	AQAALDKANASR	N4H5F1S1	Laminin subunit beta-2	LAMB2	P55268	1499	1	0	0	0.655891	0.618652	1.00401	0.84425	1.069	1.003	1.048	0.983	0.613555	0.616802	0.958021	0.858851
3198.45	THANGSIK	N4H5S1	Prolow-density lipoprotein receptor-related protein 1	LRP1	Q07954	2117	0	0	0	1.14795	0.560261	1.53044	0.597924	0.886	0.946	0.927	0.991	1.29565	0.592243	1.65096	0.603354
3645.63	IHNVTASDSGK	N4H5F1S1	Butyrophilin subfamily 3 member A3	BTN3A3	O00478	115	1	0	0	0.672049	0.725738	0.900318	0.879019	0.91	0.876	1.044	1.005	0.738515	0.828469	0.862373	0.874646
3069.4	VNNTLSSQISR	N4H5	Laminin subunit gamma-1	LAMC1	P11047	1107	0	0	0	1.47948	1.75071	0.839222	0.962582	1.339	1.488	0.868	0.964	1.10491	1.17655	0.966846	0.998529
3587.64	HTAEYAANITK	N4H5S1	Glutamyl aminopeptidase	ENPEP	Q07075	324	0	0	0	0.77992	0.824035	0.936209	0.947499	1.076	1.069	0.873	0.867	0.724833	0.770846	1.0724	1.09285
4116.77	LANLTQGEDQYYLR	N4H5S2	Clusterin	CLU	P10909	374	0	0	0	1.18161	1.4511	0.656695	0.813164	1.657	4.271	0.38	0.98	0.713105	0.339757	1.72814	0.829759
3549.47	DNTTCYEFK	N4H5S1	Prolow-density lipoprotein receptor-related protein 1	LRP1	Q07954	1575	0	0	0	0.452563	0.478561	0.864774	1.05908	0.886	0.946	0.927	0.991	0.510793	0.505879	0.932874	1.0687
4603.19	LHINHNNLTESVGPLPK	N5H5F1S1	Lumican	LUM	P51884	127	1	1	0	0.855851	0.854676	0.815463	0.746536	0.904	1.016	0.937	1.053	0.946738	0.841217	0.870291	0.708961
4256.04	IKLDNYSTQELGK	N4H5F1S1	5'-nucleotidase	NT5E	P21589	333	1	0	0	0.924961	1.45445	0.501928	0.814071	1.091	1.53	0.755	1.059	0.847811	0.950621	0.664805	0.768716
4783.34	IADTNITSIPQGLPPSLTELHLDGNK	N3H6	Decorin	DCN	P07585	211	0	0	0	0.888763	1.0161	0.698592	0.810824	0.696	0.782	0.959	1.079	1.27696	1.29936	0.728459	0.751459
3548.58	ENQNHSYSLK	N3H6S1	Integrin alpha-V	ITGAV	P06756	945	0	0	0	0.666655	0.645696	1.04233	0.903546	0.966	1.093	0.817	0.924	0.690119	0.590756	1.27581	0.977864
4423.09	LGLSFNSISAVDNGSLANTPHLR	N5H4F1	Decorin	DCN	P07585	262	1	1	0	0.963191	1.10408	0.772296	0.87309	0.696	0.782	0.959	1.079	1.3839	1.41186	0.805313	0.809166
3184.41	NTTGFK	N4H5F1S1	Laminin subunit alpha-4	LAMA4	Q16363	215	1	0	0.00373552	0.994401	1.3145	0.715305	0.905191	1.201	1.41	0.85	0.998	0.827978	0.932266	0.841536	0.907005
4421.1	LGLSFNSISAVDNGSLANTPHLR	N5H4F1	Decorin	DCN	P07585	262	1	0	0	0.965216	1.07818	0.739813	0.886018	0.696	0.782	0.959	1.079	1.3868	1.37874	0.771442	0.821147
3661.56	ENISDPTSPLR	N4H5S2	Immunoglobulin J chain	JCHAIN	P01591	71	0	0	0.00340909	0.904448	1.2008	0.678572	0.922757	1.08	1.721	0.566	0.902	0.837452	0.697736	1.19889	1.02301
4834.15	GPSTPLPEDPNWNVTEFHTTPK	N4H5S1	Aminopeptidase N	ANPEP	P15144	265	0	0	0	1.06559	0.990196	0.848744	0.788524	1.016	1.12	0.883	0.974	1.04881	0.884103	0.961205	0.809573
5406.58	IADTNITSIPQGLPPSLTELHLDGNK	N4H5S2	Decorin	DCN	P07585	211	0	0	0	0.772561	0.874965	0.706734	0.810046	0.696	0.782	0.959	1.079	1.11	1.11888	0.736948	0.750737
5013.35	VDKDLQSLEDILHQVENK	N4H5S2	Fibrinogen gamma chain	FGG	P02679	78	0	0	0	5.31601	1.93501	2.06523	0.866044	3.802	2.936	1.277	0.986	1.39821	0.659064	1.61725	0.878341
3415.58	AEPPLNASASDQGEK	N4H3F1	Hypoxia up-regulated protein 1	HYOU1	Q9Y4L1	931	1	0	0	0.66075	1.00287	0.642177	0.96637	1.054	1.203	0.852	0.973	0.626898	0.833644	0.753729	0.993186
3961.77	LGALNSSLQLLEDR	N4H5S2	EMILIN-1	EMILIN1	Q9Y6C2	794	0	0	0	0.707907	0.778515	0.729005	0.876088	0.871	0.932	0.983	1.051	0.812752	0.835317	0.741612	0.833576
3670.69	LGALNSSLQLLEDR	N4H5S1	EMILIN-1	EMILIN1	Q9Y6C2	794	0	0	0	0.973501	1.17632	0.647519	0.705214	0.871	0.932	0.983	1.051	1.11768	1.26214	0.658717	0.670993
5128.37	AFENVTDLQWLILDHNLLENSK	N4H5F1S1	Lumican	LUM	P51884	88	1	0	0	0.746833	0.764961	0.87543	0.853937	0.904	1.016	0.937	1.053	0.826143	0.752915	0.93429	0.810957
4198.75	GTAGNALMDGASQLMGENR	N4H5F1S1	Fibrinogen beta chain	FGB	P02675	394	1	0	0.00704722	1.34657	1.98811	0.568487	0.759885	3.186	2.414	1.225	0.928	0.422653	0.823577	0.464071	0.818842
3210.43	GSLSYLNVTR	N3H6S1	Cathepsin D	CTSD	P07339	263	0	0	0	0.774935	0.805551	0.795308	0.950149	0.948	0.791	1.249	1.042	0.817442	1.0184	0.636755	0.911851
4521.81	RHEEGHMLNCTCFGQGR	N4H5S2	Fibronectin	FN1	P02751	542	0	0	0	0.779482	0.8544	0.823119	0.900693	1.507	2.143	0.671	0.953	0.517241	0.398694	1.22671	0.945113
5421.53	AFENVTDLQWLILDHNLLENSK	N4H5F1S2	Lumican	LUM	P51884	88	1	0	0	0.800626	0.79194	0.815664	0.811951	0.904	1.016	0.937	1.053	0.885648	0.779468	0.870506	0.771083
5157.54	IADTNITSIPQGLPPSLTELHLDGNK	N5H4S1	Decorin	DCN	P07585	211	0	0	0	0.840327	0.835826	0.79162	0.735284	0.696	0.782	0.959	1.079	1.20737	1.06883	0.825464	0.681449
4450.13	LLQVVYLHSNNITK	N4H5F1S2	Biglycan	BGN	P21810	311	1	0	0	0.965597	0.969751	0.800679	0.7921	0.855	0.941	0.936	1.029	1.12935	1.03055	0.855426	0.769777
4192.82	FLSSSPHLPPSSYFNASGR	N4H5S1	Tripeptidyl-peptidase 1	TPP1	O14773	443	0	0	0.00711238	1.02514	1.07963	0.837018	0.822966	1.039	0.851	1.152	0.943	0.986658	1.26866	0.726578	0.87271
3853.77	VQPFNVTQGK	N5H6S1	Lysosome-associated membrane glycoprotein 2	LAMP2	P13473	356	0	0	0	1.29161	1.53715	0.771276	0.886813	1.359	1.348	0.872	0.865	0.950414	1.14032	0.88449	1.02522
4457.09	VVLHPNYSQVDIGLIK	N4H5S2	Haptoglobin	HP	P00738	241	0	0	0	1.19114	1.16258	0.797536	0.812064	0.461	0.451	1.061	1.038	2.58381	2.57778	0.751683	0.782335
4200.01	LLQVVYLHSNNITK	N5H4F1S1	Biglycan	BGN	P21810	311	1	0	0	0.857917	0.804226	0.877612	0.811396	0.855	0.941	0.936	1.029	1.00341	0.85465	0.93762	0.788529
4401.06	LHINHNNLTESVGPLPK	N4H5F1S1	Lumican	LUM	P51884	127	1	0	0	0.812022	0.772598	0.906353	0.894606	0.904	1.016	0.937	1.053	0.898254	0.760432	0.967292	0.849578
3963.82	VLPVNVTDYCQLVR	N4H5F1S1	Fibrillin-1	FBN1	P35555	448	1	0	0	0.995079	1.16632	0.692151	0.805421	1.053	1.191	0.925	1.047	0.944994	0.979281	0.748272	0.769265
4283.84	HENTSSSPIQYEFSLTR	N4H5F1S1	Thy-1 membrane glycoprotein	THY1	P04216	42	1	0	0	0.824057	0.765794	0.954565	0.926066	0.902	0.923	0.969	0.992	0.913589	0.82968	0.985104	0.933534
5414.56	KLHINHNNLTESVGPLPK	N5H6F1S2	Lumican	LUM	P51884	127	1	0	0	0.712028	0.653577	0.943476	0.94737	0.904	1.016	0.937	1.053	0.787642	0.643284	1.00691	0.899687
3516.65	LLNINPNK	N5H6F1	Lysosome-associated membrane glycoprotein 1	LAMP1	P11279	261	1	0	0	0.698585	0.741766	0.856265	0.969663	0.706	0.984	0.71	0.99	0.989498	0.753827	1.20601	0.979458
4869.35	VDKDLQSLEDILHQVENK	N4H5F1S1	Fibrinogen gamma chain	FGG	P02679	78	1	0	0	1.75693	2.61884	0.59	0.835168	3.802	2.936	1.277	0.986	0.462107	0.891975	0.46202	0.847026
3420.59	VALNLTK	N4H5S2	Glutamyl aminopeptidase	ENPEP	Q07075	678	0	0	0	0.887637	0.888537	0.79454	0.815222	1.076	1.069	0.873	0.867	0.824941	0.831185	0.910126	0.94028
2922.33	TNFTSK	N4H5F1	Thy-1 membrane glycoprotein	THY1	P04216	79	1	0	0	0.978521	1.2994	0.785727	0.965772	0.902	0.923	0.969	0.992	1.08484	1.4078	0.810864	0.973561
3250.65	GHEVTVLTSSASTLVNASK	N2H3	UDP-glucuronosyltransferase 2B15	UGT2B15	P54855	65	0	0	0	0.737102	0.582843	0.929162	0.73601	0.625	0.42	1.395	0.939	1.17936	1.38772	0.666066	0.783823
3293.5	WTGHNVTVVQR	N4H5F1	Prolow-density lipoprotein receptor-related protein 1	LRP1	Q07954	1511	1	0	0	0.714675	0.967571	0.654887	0.86377	0.886	0.946	0.927	0.991	0.806631	1.0228	0.706458	0.871614
3319.5	NATVVWMK	N4H5S1	CD166 antigen	ALCAM	Q13740	361	0	0	0	0.922763	0.866273	0.759995	0.848395	0.969	1.156	0.849	1.013	0.952283	0.749372	0.895165	0.837508
3039.27	EEQYNSTYR	N4H5	Immunoglobulin gamma-1 heavy chain	Unknown	P0DOX5	299	0	0	0	0.953724	1.70355	0.62751	0.939789	1.058	1.708	0.671	1.084	0.901441	0.997392	0.935187	0.866964
3611.68	EVNDTLLVNELK	N4H5F1	Periostin	POSTN	Q15063	599	1	0	0	1.0579	1.30695	0.660391	0.828587	1.359	1.814	0.707	0.943	0.778443	0.720481	0.934075	0.878672
5422.52	AFENVTDLQWLILDHNLLENSK	N4H5F1S2	Lumican	LUM	P51884	88	1	0	0	0.813478	0.754338	0.796366	0.825962	0.904	1.016	0.937	1.053	0.899865	0.742459	0.84991	0.78439
3466.66	EVNDTLLVNELK	N4H5	Periostin	POSTN	Q15063	599	0	0	0	0.970368	1.14215	0.777344	0.904304	1.359	1.814	0.707	0.943	0.714031	0.62963	1.0995	0.958965
4671.31	KLHINHNNLTESVGPLPK	N5H5F1	Lumican	LUM	P51884	127	1	1	0	0.805794	0.800512	0.916205	0.894763	0.904	1.016	0.937	1.053	0.891365	0.787906	0.977807	0.849727
5861.55	NISDGFDGIPDNVDAALALPAHSYSGR	N5H6S3	Vitronectin	VTN	P04004	242	0	0	0	1.20082	1.49572	0.585409	0.76712	1.693	4.818	0.413	1.177	0.709285	0.310444	1.41746	0.651759
4858.12	MLNTSSLLEQLNEQFNWVSR	N4H5S2	Clusterin	CLU	P10909	354	0	0	0	1.23443	1.61649	0.560866	0.783883	1.657	4.271	0.38	0.98	0.744977	0.378479	1.47596	0.79988
5105.49	LSLHRPALEDLLLGSEANLTCTLTGLR	N4H5S1	Immunoglobulin heavy constant alpha 1	IGHA1	P01876	144	0	0	0	1.08048	0.997846	0.864209	0.798115	1.099	1.412	0.821	1.054	0.983148	0.70669	1.05263	0.757225
3454.75	GHEVTVLTSSASTLVNASK	N3H3	UDP-glucuronosyltransferase 2B15	UGT2B15	P54855	65	0	0	0	0.642839	0.550816	0.941416	0.815093	0.625	0.42	1.395	0.939	1.02854	1.31147	0.67485	0.868044
4374.02	LDAPTNLQFVNETDSTVLVR	N4H5S1	Fibronectin	FN1	P02751	1007	0	0	0	1.17468	1.09349	0.747194	0.682552	1.507	2.143	0.671	0.953	0.779481	0.510261	1.11355	0.716214
4531.05	LGACNDTLQQLMEVFK	N4H5S2	Antithrombin-III	SERPINC1	P01008	128	0	0	0.00444609	1.29593	1.78564	0.591341	0.906	1.037	1.325	0.745	0.952	1.24969	1.34765	0.793746	0.951681
3373.66	LNYSLPTGQWVGVQLPR	N2H5	Tenascin	TNC	P24821	1018	0	0	0	2.16427	1.50963	1.11212	0.7774	2.899	2.011	1.299	0.901	0.746558	0.750685	0.856138	0.862819
3018.4	NMSNQLGLLAVNQR	N2H5	Myeloperoxidase	MPO	P05164	355	0	0	0	1.38665	1.68032	0.688242	0.833916	1.555	2.802	0.518	0.933	0.891739	0.599688	1.32865	0.8938
3011.42	DSLSINATNIK	N2H6	Epidermal growth factor receptor	EGFR	P00533	352	0	0	0	0.832522	0.651063	1.20743	0.888889	1.253	0.885	1.326	0.937	0.664423	0.735665	0.910578	0.948655
3897.69	YDFNSSMLYSTAK	N4H5S1	Apolipoprotein B-100	APOB	P04114	3465	0	0	0	0.853997	0.996607	0.706292	0.868632	1.039	1.232	0.824	0.978	0.821941	0.808935	0.857151	0.888172
3303.51	NAHGEEKENLTAR	N2H6	Inter-alpha-trypsin inhibitor heavy chain H3	ITIH3	Q06033	580	0	0	0	1.20597	0.862977	1.56755	1.10163	1.02	1.072	0.899	0.945	1.18232	0.805016	1.74366	1.16575
3167.27	AMSSNETAAYK	N2H7	Dolichyl-diphosphooligosaccharide--protein glycosyltransferase subunit STT3B	STT3B	Q8TCJ2	641	0	0	0	0.81352	0.644659	1.11218	0.868714	1.117	1.06	1.115	1.057	0.728308	0.608169	0.997471	0.821867
3463.41	DSCESNHNITCK	N2H7	Integrin alpha-1	ITGA1	P56199	883	0	0	0	1.40481	0.952722	1.15366	0.858983	0.76	0.839	0.883	0.974	1.84843	1.13555	1.30652	0.881913
3468.55	TVLENSTSYEEAK	N2H7	Acid ceramidase	ASAH1	Q13510	259	0	0	0	1.12857	0.891251	1.22872	0.948634	1.036	1.004	1.019	0.987	1.08935	0.8877	1.20581	0.961129
3660.69	NMSFVNDLTVTQDGRK	N2H6	Adipocyte plasma membrane-associated protein	APMAP	Q9HDC9	196	0	0	0	0.679977	0.571377	0.86926	0.736052	0.952	0.87	1.043	0.953	0.714262	0.656755	0.833423	0.772353
3792.74	HLNASNPTEPATIIFTAAR	N2H7	Torsin-1A-interacting protein 2	TOR1AIP2	Q8NFQ8	286	0	0	0	1.06663	0.915642	1.00367	0.833724	1.15	1.294	0.909	1.022	0.927506	0.707606	1.10414	0.815777
4293.08	GHEVTVLASSASILFDPNNSSALK	N2H6	UDP-glucuronosyltransferase 2B7	UGT2B7	P16662	67	0	0	0	0.778499	0.808625	0.907054	0.776243	0.416	0.32	1.312	1.007	1.87139	2.52695	0.691352	0.770847
2979.3	GELNTSIFSSR	N2H7	Prenylcysteine oxidase 1	PCYOX1	Q9UHG3	353	0	0	0	0.78918	0.765465	0.969002	0.788018	0.878	0.743	1.019	0.862	0.898838	1.03023	0.950934	0.914174
2873.31	GLNVTLSSTGR	N2H7	Complement C4-A	C4A	P0C0L4	1328	0	0	0	0.96196	0.686581	1.21265	0.868628	1.448	1.649	0.646	0.735	0.664337	0.416362	1.87717	1.18181
4713.28	HLNATSFDVVLTDPVNLCGAVLAK	N2H8	UDP-glucuronosyltransferase 1-4	UGT1A4	P22310	142	0	0	0	0.607503	0.462687	1.22307	0.961694	0.726	0.631	1.225	1.064	0.836781	0.73326	0.998422	0.903848
3782.65	HSHNNNSSDLHPHK	N2H8	Histidine-rich glycoprotein	HRG	P04196	344	0	0	0	0.920642	0.32952	2.65176	0.879338	0.969	1.103	0.85	0.968	0.950095	0.298749	3.11971	0.908407
3381.48	ASQNITYHCK	N2H8	Collagen alpha-1(III) chain	COL3A1	P02461	1367	0	0	0	1.75936	5.57984	0.355574	1.09175	1.256	1.438	0.862	0.987	1.40076	3.88028	0.412498	1.10613
3235.45	KEDALNETR	N2H8	Clusterin	CLU	P10909	86	0	0	0.00646088	0.93501	0.734293	1.1276	0.904312	1.657	4.271	0.38	0.98	0.564279	0.171925	2.96736	0.922768
3934.74	FSDGLESNSSTQFEVK	N2H8	Complement C4-A	C4A	P0C0L4	226	0	0	0	1.02664	1.00591	0.825702	0.800186	1.448	1.649	0.646	0.735	0.709007	0.610015	1.27818	1.08869
3627.62	NAHGEEKENLTAR	N2H8	Inter-alpha-trypsin inhibitor heavy chain H3	ITIH3	Q06033	580	0	0	0	0.584862	0.424247	1.08622	0.905974	1.02	1.072	0.899	0.945	0.573395	0.395753	1.20825	0.958703
3175.54	LLNNLTSIK	N2H8	Laminin subunit gamma-1	LAMC1	P11047	650	0	0	0	1.2764	1.25855	0.716737	0.727884	1.339	1.488	0.868	0.964	0.953252	0.8458	0.825734	0.755067
4179.85	CNMINGTDGDSFHPLITK	N2H8	Lysosome membrane protein 2	SCARB2	Q14108	249	0	0	0	0.888863	0.791114	1.02576	0.916888	1.1	0.856	1.134	0.883	0.808057	0.924199	0.904547	1.03838
3572.54	LGNWSAMPSCK	N2H9	Beta-2-glycoprotein 1	APOH	P02749	253	0	0	0	0.488142	0.504281	0.943422	1.00298	0.96	1.518	0.666	1.053	0.508481	0.332201	1.41655	0.952501
3591.46	MNFTGGDTCHK	N2H9	Cation-independent mannose-6-phosphate receptor	IGF2R	P11717	1312	0	0	0.00156495	1.12039	1.27855	0.797239	0.858423	1.09	1.193	0.839	0.919	1.02788	1.07171	0.950225	0.934084
3346.37	YKNNSDISSTR	N4H4F1	Immunoglobulin heavy constant mu	IGHM	P01871	46	1	1	0.000381534	1.05596	1.56953	0.461229	0.645547	1.068	2.157	0.486	0.982	0.988727	0.727647	0.949031	0.65738
4067.03	VDKDLQSLEDILHQVENK	N3H4	Fibrinogen gamma chain	FGG	P02679	78	0	0	0	2.23419	1.41128	1.26584	0.774261	3.802	2.936	1.277	0.986	0.587635	0.480682	0.991259	0.785254
3166.35	NEEYNK	N4H5S1	Alpha-1-acid glycoprotein 1	ORM1	P02763	56	0	0	0	1.06502	1.4833	0.571625	0.79613	0.674	0.995	0.673	0.992	1.58015	1.49076	0.849369	0.80255
3714.73	NATLVNEADKLR	N4H5S1	Aminopeptidase N	ANPEP	P15144	818	0	0	0	0.683597	0.60508	0.981174	0.879881	1.016	1.12	0.883	0.974	0.672832	0.54025	1.11118	0.903368
3826.72	YLYLASNHSNK	N4H5F1S1	Membrane primary amine oxidase	AOC3	Q16853	592	1	0	0	0.832649	0.849968	0.864867	0.93099	0.853	0.848	0.891	0.886	0.976142	1.00232	0.97067	1.05078
4510.1	LGLSFNSISAVDNGSLANTPHLR	N4H4F1S1	Decorin	DCN	P07585	262	1	1	0	0.945673	1.05441	0.722128	0.840734	0.696	0.782	0.959	1.079	1.35873	1.34835	0.753001	0.779179
4091.82	ITDIENGSLANIPR	N4H5F1S2	Asporin	ASPN	Q9BXN1	282	1	0	0	0.873359	0.950112	0.735471	0.801085	1.107	1.15	0.978	1.016	0.788942	0.826184	0.752015	0.78847
3897.71	YDFNSSMLYSTAK	N4H5S1	Apolipoprotein B-100	APOB	P04114	3465	0	0	0	0.908479	1.00212	0.739115	0.838045	1.039	1.232	0.824	0.978	0.874378	0.813411	0.896984	0.856896
3529.52	DFVNASSK	N4H5S2	Heparin cofactor 2	SERPIND1	P05546	188	0	0	0	0.72793	0.871947	0.834218	1.02909	1.169	1.279	0.909	0.994	0.622695	0.681741	0.917732	1.03531
4168.79	ALPQPQNVTSLLGCTH	N4H5S2	Hemopexin	HPX	P02790	453	0	0	0	0.864763	0.896191	0.754544	0.885162	0.814	0.968	0.861	1.023	1.06236	0.925817	0.876357	0.865261
4157.81	MIENGSLSFLPTLR	N4H5F1S2	Biglycan	BGN	P21810	270	1	0	0	0.856118	0.913766	0.756721	0.818988	0.855	0.941	0.936	1.029	1.00131	0.971059	0.808463	0.795907
4011.93	VFPYISVMVNNGSLSYDHSK	N4H3	Vesicular integral-membrane protein VIP36	LMAN2	Q12907	183	0	0	0	1.11789	0.773137	1.08141	0.757953	1.044	0.882	1.193	1.008	1.07077	0.876573	0.906466	0.751938
3652.71	AEFNITLIHPK	N4H5S1	Aminopeptidase N	ANPEP	P15144	234	0	0	0	0.790171	0.839221	0.70634	0.833916	1.016	1.12	0.883	0.974	0.777727	0.749304	0.799932	0.856177
4671.28	QLINALQINNTAVGHALVLPAGR	N4H5F1S1	Collagen alpha-3(VI) chain	COL6A3	P12111	2558	1	0	0	1.08644	1.26859	0.637679	0.799848	0.894	0.96	0.973	1.045	1.21526	1.32145	0.655374	0.765405
4194.06	VSTVYANNGSVLQGTSVASVYHGK	N4H3	Serum paraoxonase/lactonase 3	PON3	Q15166	323	0	0	0	0.776041	0.669442	0.873859	0.7633	0.716	0.555	1.203	0.932	1.08386	1.2062	0.7264	0.818992
4665.12	LDAPTNLQFVNETDSTVLVR	N4H5S2	Fibronectin	FN1	P02751	1007	0	0	0	0.959131	1.024	0.693994	0.74691	1.507	2.143	0.671	0.953	0.636451	0.477837	1.03427	0.783746
4835.19	GPSTPLPEDPNWNVTEFHTTPK	N4H5S1	Aminopeptidase N	ANPEP	P15144	265	0	0	0	0.776289	0.774193	0.841908	0.803079	1.016	1.12	0.883	0.974	0.764064	0.691244	0.953464	0.824516
3222.37	WQMNFTVR	N4H5S1	Lysosome-associated membrane glycoprotein 2	LAMP2	P13473	49	0	0	0	0.936626	1.02684	0.789321	0.85704	1.359	1.348	0.872	0.865	0.689203	0.761751	0.905185	0.990797
4431.91	HSHNNNSSDLHPHK	N4H5F1S2	Histidine-rich glycoprotein	HRG	P04196	344	1	0	0.00340948	1.22717	0.983195	1.54771	1.03094	0.969	1.103	0.85	0.968	1.26643	0.891383	1.82083	1.06502
5262.5	IADTNITSIPQGLPPSLTELHLDGNK	N4H5F1S1	Decorin	DCN	P07585	211	1	0	0	0.828707	0.934032	0.695735	0.782992	0.696	0.782	0.959	1.079	1.19067	1.19441	0.72548	0.725664
4509.1	LGLSFNSISAVDNGSLANTPHLR	N4H4F1S1	Decorin	DCN	P07585	262	1	0	0	0.913599	0.947931	0.778357	0.825833	0.696	0.782	0.959	1.079	1.31264	1.21219	0.811634	0.765369
3802.63	FGTCSQLCNNTK	N4H5S1	Prolow-density lipoprotein receptor-related protein 1	LRP1	Q07954	3839	0	0	0	1.0328	0.878378	1.24713	1.01024	0.886	0.946	0.927	0.991	1.16569	0.928518	1.34534	1.01941
3121.4	NATSYPPMCTQDPK	N2H4	Liver carboxylesterase 1	CES1	P23141	79	0	0	0	0.333533	0.221816	1.64009	1.0921	0.631	0.415	1.512	0.994	0.528578	0.534497	1.08471	1.09869
3975.65	HNNDTQHIWESDSNEFSVIADPR	N2H3F1	Endoplasmin	HSP90B1	P14625	217	1	0	0.00284293	0.821414	0.754206	0.918992	0.871131	0.919	1.014	0.931	1.028	0.893813	0.743793	0.987102	0.847404
4101.74	KEDALNETR	N5H6S2	Clusterin	CLU	P10909	86	0	0	0	1.0933	1.83632	0.520901	0.926432	1.657	4.271	0.38	0.98	0.659807	0.429951	1.37079	0.945339
3862.73	LNSSTIK	N6H7S1	Lysosome-associated membrane glycoprotein 2	LAMP2	P13473	275	0	0	0	1.52297	1.06555	1.31037	0.82922	1.359	1.348	0.872	0.865	1.12066	0.790467	1.50272	0.958636
4219.86	VDLEDFENNTAYAK	N5H6F1	Microfibril-associated glycoprotein 4	MFAP4	P55083	137	1	0	0	0.810678	0.774004	0.798139	0.720876	0.86	0.584	1.11	0.754	0.942649	1.32535	0.719044	0.956069
3065.36	EEEAIQLDGLNASQIR	N2H4	Endoplasmin	HSP90B1	P14625	62	0	0	0	0.945651	0.931982	0.89244	0.841047	0.919	1.014	0.931	1.028	1.029	0.919114	0.958582	0.81814
4666.11	LDAPTNLQFVNETDSTVLVR	N4H5S2	Fibronectin	FN1	P02751	1007	0	0	0	1.05818	1.12322	0.75413	0.835326	1.507	2.143	0.671	0.953	0.702179	0.524135	1.12389	0.876523
3283.45	NATSYPPMCTQDPK	N2H5	Liver carboxylesterase 1	CES1	P23141	79	0	0	0	0.294933	0.168203	1.83396	1.0867	0.631	0.415	1.512	0.994	0.467405	0.405309	1.21293	1.09325
4419.23	IADTNITSIPQGLPPSLTELHLDGNK	N2H5	Decorin	DCN	P07585	211	0	0	0	0.988284	1.16694	0.69967	0.813249	0.696	0.782	0.959	1.079	1.41995	1.49225	0.729583	0.753706
4824.38	IADTNITSIPQGLPPSLTELHLDGNK	N4H5	Decorin	DCN	P07585	211	0	0	0	0.762053	0.868577	0.800456	0.851554	0.696	0.782	0.959	1.079	1.0949	1.11071	0.834678	0.789207
3445.51	NATSYPPMCTQDPK	N2H6	Liver carboxylesterase 1	CES1	P23141	79	0	0	0	0.296641	0.170874	1.96138	1.12528	0.631	0.415	1.512	0.994	0.470113	0.411744	1.29721	1.13208
3621.6	HSHNNNSSDLHPHK	N2H7	Histidine-rich glycoprotein	HRG	P04196	344	0	0	0.00256316	1.10852	0.808894	1.1047	0.836007	0.969	1.103	0.85	0.968	1.14398	0.733358	1.29965	0.863644
3180.36	AASMNHTK	N2H9	Protein sel-1 homolog 1	SEL1L	Q9UBV2	217	0	0	0.00348068	2.47617	1.16141	0.884941	0.353233	1.229	1.122	1.05	0.959	2.01479	1.03513	0.842801	0.368335
4840.3	MVSHHNLTTGATLINEQWLLTTAK	N2H8	Haptoglobin	HP	P00738	184	0	0	0	0.698244	0.409001	1.0827	0.689391	0.461	0.451	1.061	1.038	1.51463	0.906877	1.02045	0.664153
3204.48	GNGSRPSSPEEVK	N3H4F1	Collagen alpha-1(XIV) chain	COL14A1	Q05707	137	1	0	0	0.817663	0.813047	0.994267	1.03104	0.996	1.02	0.956	0.979	0.820947	0.797105	1.04003	1.05316
4349.06	LGLSFNSISAVDNGSLANTPHLR	N4H3F1S1	Decorin	DCN	P07585	262	1	0	0	0.721917	0.584221	0.978007	0.792507	0.696	0.782	0.959	1.079	1.03724	0.747086	1.01982	0.734483
3658.57	VYVYALNQTR	N4H5S2	Integrin alpha-1	ITGA1	P56199	532	0	0	0	0.759906	0.697938	0.874628	0.811552	0.76	0.839	0.883	0.974	0.999876	0.831869	0.990519	0.833216
4859.04	DQCIVDDITYNVNDTFHK	N4H5S2	Fibronectin	FN1	P02751	528	0	0	0	0.852284	1.07246	0.633488	0.889111	1.507	2.143	0.671	0.953	0.56555	0.500446	0.944095	0.93296
3396.61	KLNYTLSQGHR	N4H5	Aminopeptidase N	ANPEP	P15144	128	0	0	0	1.00468	0.833421	1.05089	0.888637	1.016	1.12	0.883	0.974	0.988863	0.744126	1.19013	0.912359
4240.94	KKEDALNETR	N4H5F1S2	Clusterin	CLU	P10909	86	1	0	0	1.04357	2.7965	0.339719	0.880233	1.657	4.271	0.38	0.98	0.629795	0.654765	0.893996	0.898197
4417.98	YLGNATAIFFLPDEGK	N4H5S2	Alpha-1-antitrypsin	SERPINA1	P01009	271	0	0	0	1.65107	2.15305	0.846	0.823328	1.385	1.772	0.761	0.974	1.19211	1.21504	1.1117	0.845306
4108.98	LHINHNNLTESVGPLPK	N4H5F1	Lumican	LUM	P51884	127	1	0	0	0.819728	0.718737	0.981394	0.870828	0.904	1.016	0.937	1.053	0.906779	0.707418	1.04738	0.826998
4160.98	LLQVVYLHSNNITK	N4H5F1S1	Biglycan	BGN	P21810	311	1	0	0	1.09236	1.09622	0.821375	0.830089	0.855	0.941	0.936	1.029	1.27762	1.16496	0.877538	0.806695
3559.52	MNASFSLK	N4H5S2	Ectonucleotide pyrophosphatase/phosphodiesterase family member 1	ENPP1	P22413	285	0	0	0	0.826643	0.832297	0.803688	0.802311	0.751	0.788	1.037	1.088	1.10072	1.05621	0.775013	0.737418
4665.08	LDAPTNLQFVNETDSTVLVR	N4H5S2	Fibronectin	FN1	P02751	1007	0	0	0	0.97405	1.06552	0.747394	0.772876	1.507	2.143	0.671	0.953	0.64635	0.49721	1.11385	0.810993
3655.72	GVTHLNISGLK	N4H5F1S1	Prolow-density lipoprotein receptor-related protein 1	LRP1	Q07954	3953	1	0	0	0.656203	0.816112	0.729421	0.864304	0.886	0.946	0.927	0.991	0.740635	0.862698	0.786862	0.872153
4263.8	LANLTQGEDQYYLR	N4H5F1S2	Clusterin	CLU	P10909	374	1	0	0	0.992727	1.61546	0.539329	0.882986	1.657	4.271	0.38	0.98	0.599111	0.378239	1.41929	0.901006
3537.5	GLNVTLSSTGR	N4H5S2	Complement C4-A	C4A	P0C0L4	1328	0	0	0	1.11014	1.03059	0.882247	0.829679	1.448	1.649	0.646	0.735	0.766671	0.624978	1.36571	1.12881
4960.39	KLHINHNNLTESVGPLPK	N5H5F1S1	Lumican	LUM	P51884	127	1	1	0	0.93881	0.820763	1.00832	0.836221	0.904	1.016	0.937	1.053	1.03851	0.807838	1.07612	0.794132
4841.07	MLNTSSLLEQLNEQFNWVSR	N4H5S2	Clusterin	CLU	P10909	354	0	0	0	1.37587	1.99311	0.522377	0.916827	1.657	4.271	0.38	0.98	0.830338	0.46666	1.37468	0.935538
4841.17	SLTFNETYQDISELVYGAK	N4H5S2	Antithrombin-III	SERPINC1	P01008	187	0	0	0	1.58756	1.70712	0.664384	0.688193	1.037	1.325	0.745	0.952	1.53092	1.28839	0.89179	0.722892
3465.51	NVSVAEGK	N4H5S2	Prostaglandin F2 receptor negative regulator	PTGFRN	Q9P2B2	286	0	0	0	0.680243	0.723879	0.731594	0.828098	1.179	1.291	0.923	1.012	0.576966	0.560712	0.792626	0.818279
3836.61	SWPAVGNCSSALR	N4H5S2	Hemopexin	HPX	P02790	187	0	0	0	0.719594	0.816434	0.76812	0.845898	0.814	0.968	0.861	1.023	0.884022	0.843424	0.892126	0.82688
4159.95	VFPYISVMVNNGSLSYDHSK	N4H3F1	Vesicular integral-membrane protein VIP36	LMAN2	Q12907	183	1	0	0	0.797569	0.933145	0.832487	0.808814	1.044	0.882	1.193	1.008	0.763955	1.05799	0.69781	0.802394
4432.01	LDAPTNLQFVNETDSTVLVR	N5H5F1	Fibronectin	FN1	P02751	1007	1	1	0	1.49476	1.96144	0.666662	0.85178	1.507	2.143	0.671	0.953	0.991878	0.915276	0.993535	0.893788
5833.63	ADTHDEILEGLNFNLTEIPEAQIHEGFQELLR	N4H5S1	Alpha-1-antitrypsin	SERPINA1	P01009	107	0	0	0	1.22385	1.09865	0.868818	0.837043	1.385	1.772	0.761	0.974	0.883649	0.620006	1.14168	0.859387
3971.73	LANLTQGEDQYYLR	N4H5F1S1	Clusterin	CLU	P10909	374	1	1	0	0.917537	1.23738	0.654608	0.83017	1.657	4.271	0.38	0.98	0.553734	0.289717	1.72265	0.847112
4866.42	IADTNITSIPQGLPPSLTELHLDGNK	N5H4	Decorin	DCN	P07585	211	0	1	0	1.0171	1.30054	0.623414	0.782435	0.696	0.782	0.959	1.079	1.46136	1.66309	0.650067	0.725148
2645.22	GHTLTLNFTR	N3H4	Lysosome-associated membrane glycoprotein 1	LAMP1	P11279	103	0	0	0	1.01336	0.899142	0.955153	0.804979	0.706	0.984	0.71	0.99	1.43535	0.913763	1.34529	0.81311
4962.23	LGLSFNSISAVDNGSLANTPHLR	N4H5F1S2	Decorin	DCN	P07585	262	1	0	0	0.722151	0.817442	0.706591	0.801495	0.696	0.782	0.959	1.079	1.03757	1.04532	0.7368	0.742813
3084.24	HNSTGCLR	N4H5S1	Clusterin	CLU	P10909	291	0	0	0	1.34562	3.12683	0.430245	0.91207	1.657	4.271	0.38	0.98	0.812079	0.732107	1.13222	0.930684
4507.24	KLHINHNNLTESVGPLPK	N5H4F1	Lumican	LUM	P51884	127	1	1	0	0.693229	0.783025	0.836415	0.94132	0.904	1.016	0.937	1.053	0.766847	0.770694	0.892653	0.893942
4459.2	IADTNITSIPQGLPPSLTELHLDGNK	N3H4	Decorin	DCN	P07585	211	0	0	0	0.901885	1.03886	0.698897	0.811525	0.696	0.782	0.959	1.079	1.29581	1.32846	0.728777	0.752108
4110.85	AVNITSENLIDDVVSLIR	N4H5S1	Complement component C9	C9	P02748	415	0	0	0	1.3273	1.47352	0.668785	0.720646	1.486	2.465	0.57	0.946	0.893205	0.597777	1.17331	0.761782
5206.22	NISDGFDGIPDNVDAALALPAHSYSGR	N4H5S2	Vitronectin	VTN	P04004	242	0	0	0	1.12555	1.44294	0.667155	0.788347	1.693	4.818	0.413	1.177	0.664823	0.29949	1.61539	0.669794
3499.59	IHNVTASDSGK	N4H5S1	Butyrophilin subfamily 3 member A3	BTN3A3	O00478	115	0	0	0	0.917385	0.915354	0.867149	0.855288	0.91	0.876	1.044	1.005	1.00812	1.04492	0.830603	0.851033
3995.71	HSHNNNSSDLHPHK	N4H5S1	Histidine-rich glycoprotein	HRG	P04196	344	0	0	0	1.27127	0.911044	1.11822	0.941054	0.969	1.103	0.85	0.968	1.31194	0.825969	1.31555	0.972163
3344.4	NLHQSNTSR	N4H5F1S1	Basement membrane-specific heparan sulfate proteoglycan core protein	HSPG2	P98160	1755	1	0	0.00717581	1.0134	0.741844	0.786059	0.739853	0.984	1.244	0.815	1.03	1.02988	0.596338	0.964489	0.718304
4159.97	LLQVVYLHSNNITK	N4H5F1S1	Biglycan	BGN	P21810	311	1	0	0	0.939929	0.966837	0.818194	0.807591	0.855	0.941	0.936	1.029	1.09933	1.02746	0.874138	0.784831
4230.85	MIENGSLSFLPTLR	N5H6F1S1	Biglycan	BGN	P21810	270	1	0	0	0.92462	1.16233	0.653569	0.858118	0.855	0.941	0.936	1.029	1.08143	1.23521	0.698258	0.833934
5402.33	NPPMGGNVVIFDTVITNQEEPYQNHSGR	N4H5F1S1	Complement C1q subcomponent subunit A	C1QA	P02745	146	1	0	0	0.99003	1.04519	0.739482	0.768686	1.033	1.139	0.994	1.096	0.958402	0.917638	0.743946	0.701356
4405.01	AVNITSENLIDDVVSLIR	N4H5S2	Complement component C9	C9	P02748	415	0	0	0	1.15255	1.27958	0.707907	0.75515	1.486	2.465	0.57	0.946	0.775606	0.5191	1.24194	0.798256
3807.76	LLNINPNK	N5H6F1S1	Lysosome-associated membrane glycoprotein 1	LAMP1	P11279	261	1	0	0	0.734546	0.797183	0.832435	0.97773	0.706	0.984	0.71	0.99	1.04043	0.810145	1.17244	0.987606
4832.37	KLHINHNNLTESVGPLPK	N5H6F1	Lumican	LUM	P51884	127	1	0	0	0.93448	0.828785	0.95831	0.849297	0.904	1.016	0.937	1.053	1.03372	0.815733	1.02274	0.806549
3939.73	MIENGSLSFLPTLR	N5H6F1	Biglycan	BGN	P21810	270	1	0	0	1.05987	1.18441	0.754416	0.834813	0.855	0.941	0.936	1.029	1.23961	1.25867	0.806	0.811285
6126.74	ADTHDEILEGLNFNLTEIPEAQIHEGFQELLR	N4H5S2	Alpha-1-antitrypsin	SERPINA1	P01009	107	0	0	0	1.18214	1.23772	0.858078	0.893194	1.385	1.772	0.761	0.974	0.853534	0.698486	1.12757	0.917037
4583.13	LGLSFNSISAVDNGSLANTPHLR	N5H5F1	Decorin	DCN	P07585	262	1	1	0	1.19145	1.25335	0.799151	0.905812	0.696	0.782	0.959	1.079	1.71186	1.60275	0.833317	0.839492
4860.12	MLNTSSLLEQLNEQFNWVSR	N4H5S2	Clusterin	CLU	P10909	354	0	0	0.00468994	1.23719	1.48521	0.637478	0.804461	1.657	4.271	0.38	0.98	0.746647	0.347742	1.67757	0.820879
5036.27	LGLSFNSISAVDNGSLANTPHLR	N5H6F1S1	Decorin	DCN	P07585	262	1	0	0	0.674958	0.897652	0.690825	0.837323	0.696	0.782	0.959	1.079	0.969767	1.14789	0.72036	0.776018
3678.58	GTFTDCALANMTEQIR	N4H5	Collagen alpha-2(VI) chain	COL6A2	P12110	140	0	0	0.00320856	0.878482	0.930602	0.773167	0.831209	0.831	1.007	0.901	1.091	1.05714	0.924133	0.858121	0.761878
5252.34	DEGTYTCALHHSGHSPPISSQNVTVLR	N4H5F1S1	Thy-1 membrane glycoprotein	THY1	P04216	119	1	0	0.000556174	0.93649	0.896458	0.956852	0.907652	0.902	0.923	0.969	0.992	1.03824	0.971244	0.987463	0.914972
3742.49	HNSTGCLR	N5H6S2	Clusterin	CLU	P10909	291	0	0	0.000565611	1.14374	4.24444	0.273654	0.980254	1.657	4.271	0.38	0.98	0.690249	0.99378	0.720143	1.00026
3451.4	HNSTGCLR	N5H6S1	Clusterin	CLU	P10909	291	0	0	0	2.77937	7.3041	0.371607	1.06577	1.657	4.271	0.38	0.98	1.67735	1.71016	0.977912	1.08753
4475.13	LHINHNNLTESVGPLPK	N5H6F1	Lumican	LUM	P51884	127	1	0	0	0.829582	0.782501	0.915603	0.846883	0.904	1.016	0.937	1.053	0.91768	0.770178	0.977165	0.804257
6126.76	ADTHDEILEGLNFNLTEIPEAQIHEGFQELLR	N4H5S2	Alpha-1-antitrypsin	SERPINA1	P01009	107	0	0	0	1.27346	1.10265	0.825207	0.791638	1.385	1.772	0.761	0.974	0.919469	0.622265	1.08437	0.81277
5494.48	AFENVTDLQWLILDHNLLENSK	N5H6F1S1	Lumican	LUM	P51884	88	1	0	0	0.888402	0.78233	0.839305	0.825455	0.904	1.016	0.937	1.053	0.982746	0.77001	0.895737	0.783908
4385.96	VIDFNCTTSSVSSALANTK	N4H5S1	Histidine-rich glycoprotein	HRG	P04196	125	0	0	0	0.692214	0.85548	0.688059	0.860365	0.969	1.103	0.85	0.968	0.714359	0.775594	0.809481	0.888807
4318.88	LLNINPNK	N6H7S2	Lysosome-associated membrane glycoprotein 1	LAMP1	P11279	261	0	0	0	0.871862	0.721522	0.995839	0.86945	0.706	0.984	0.71	0.99	1.23493	0.733254	1.40259	0.878233
4027.83	LLNINPNK	N6H7S1	Lysosome-associated membrane glycoprotein 1	LAMP1	P11279	261	0	0	0	1.0146	0.904555	0.972092	0.891476	0.706	0.984	0.71	0.99	1.43711	0.919263	1.36914	0.900481
5859.69	AFENVTDLQWLILDHNLLENSK	N6H7F1S1	Lumican	LUM	P51884	88	1	0	0	0.860587	0.948913	0.788386	0.863409	0.904	1.016	0.937	1.053	0.951977	0.933969	0.841394	0.819951
4758.32	KLHINHNNLTESVGPLPK	N4H5F1S1	Lumican	LUM	P51884	127	1	1	0	0.856978	0.835099	0.914175	0.892872	0.904	1.016	0.937	1.053	0.947985	0.821948	0.975641	0.847932
5208.28	MLNTSSLLEQLNEQFNWVSR	N5H6S2	Clusterin	CLU	P10909	354	0	0	0	1.15777	1.59938	0.573219	0.814638	1.657	4.271	0.38	0.98	0.698712	0.374475	1.50847	0.831263
3874.7	ITDIENGSLANIPR	N5H6F1	Asporin	ASPN	Q9BXN1	282	1	0	0	0.837038	0.940508	0.839079	0.926583	1.107	1.15	0.978	1.016	0.756132	0.817833	0.857953	0.911991
5499.3	MLNTSSLLEQLNEQFNWVSR	N5H6S3	Clusterin	CLU	P10909	354	0	0	0.000580383	1.16928	1.6547	0.6118	0.867943	1.657	4.271	0.38	0.98	0.705659	0.387426	1.61	0.885656
5343.54	ESVTDHVNLITPLEKPLQNFTLCFR	N4H5S1	Serum amyloid P-component	APCS	P02743	51	0	0	0.00319489	0.910239	0.92259	0.752893	0.753848	0.833	0.794	1.152	1.097	1.09272	1.16195	0.653553	0.68719
4219.01	LGLSFNSISAVDNGSLANTPHLR	N4H4F1	Decorin	DCN	P07585	262	1	1	0	1.0033	1.11409	0.787013	0.874581	0.696	0.782	0.959	1.079	1.44153	1.42467	0.82066	0.810548
3429.41	NATGDYK	N4H5S2	CD166 antigen	ALCAM	Q13740	306	0	0	0	0.604407	0.516123	0.871515	0.741995	0.969	1.156	0.849	1.013	0.623743	0.446473	1.02652	0.732473
4094.88	KKEDALNETR	N4H5S2	Clusterin	CLU	P10909	86	0	0	0	1.16067	3.47327	0.365492	1.0321	1.657	4.271	0.38	0.98	0.700466	0.813221	0.961821	1.05316
5204.3	NISDGFDGIPDNVDAALALPAHSYSGR	N4H5S2	Vitronectin	VTN	P04004	242	0	0	0	1.14781	1.30671	0.686763	0.777073	1.693	4.818	0.413	1.177	0.677976	0.271215	1.66286	0.660215
3934.95	KLDFIILNETK	N4H5S1	Dipeptidyl peptidase 4	DPP4	P27487	520	0	0	0	1.17032	1.1093	1.00928	0.896418	1.14	1.215	0.941	1.003	1.0266	0.913005	1.07256	0.893737
3860.8	DLQSLEDILHQVENK	N4H5	Fibrinogen gamma chain	FGG	P02679	78	0	0	0	2.18619	1.31522	1.35674	0.767052	3.802	2.936	1.277	0.986	0.57501	0.447964	1.06244	0.777944
4084.69	NNHTASILDR	N5H6F1S2	CD63 antigen	CD63	P08962	130	1	0	0	0.855058	1.14733	0.63371	0.933438	1.341	1.54	0.847	0.973	0.637627	0.74502	0.748182	0.95934
4023.88	KKEDALNETR	N5H6F1	Clusterin	CLU	P10909	86	1	0	0	0.835485	2.02297	0.373364	0.933715	1.657	4.271	0.38	0.98	0.504216	0.473652	0.982536	0.95277
4467.21	KLHINHNNLTESVGPLPK	N4H5F1	Lumican	LUM	P51884	127	1	1	0	0.768874	0.763068	0.87546	0.816071	0.904	1.016	0.937	1.053	0.850525	0.751051	0.934323	0.774996
4135.79	GAFISNFSMTVDGK	N4H5S2	Inter-alpha-trypsin inhibitor heavy chain H2	ITIH2	P19823	118	0	0	0	1.41464	1.37485	0.80996	0.847166	2.068	2.148	0.914	0.95	0.68406	0.640059	0.88617	0.891754
4136.79	GAFISNFSMTVDGK	N4H5S2	Inter-alpha-trypsin inhibitor heavy chain H2	ITIH2	P19823	118	0	0	0	1.42635	1.31799	0.879336	0.801346	2.068	2.148	0.914	0.95	0.689723	0.61359	0.962074	0.843522
5949.64	IADTNITSIPQGLPPSLTELHLDGNK	N5H8F1S1	Decorin	DCN	P07585	211	0	0	0	0.652624	0.617561	0.904298	0.855286	0.696	0.782	0.959	1.079	0.937678	0.78972	0.94296	0.792665
