# Supplementary material for: Heterogeneities of Site-Specific N-Glycosylation in HCC Tumors With Low and High AFP Concentrations
Source: Front Oncol. 2020 Apr 21;10:496. doi: 10.3389/fonc.2020.00496 (PMC7212448; doi:10.3389/fonc.2020.00496)
Supplement: Supplementary file 5 [file Table_4.XLSX]

## Sheet: Table S4
Table S4 : Commonly altered intact glycopeptides in both low and high AFP of HCC tumors
																																													Intact Glycopeptide Quantification				Proteins Quantification
MS2Scan	Energy	LowEnergy_MS2Scan	MS1Scan	PrecursorIntensity	RetentionTime	PrecursorCharge	OriginalPrecursorMz	PrecursorMz	PMZShift	PrecursorMass	TheoreticalPrecursorMass	GlycanMass	GlycanComposition	GlycanModification	PeptideMass	PeptideSequence	Peptide	Status	Protein	GeneName	ProteinID	Glycosite_Position	BasePeakIntensity	BasePeakMz	Matched_Reporter_Number	Matched_Reporter_Ions	Matched_OXO_Number	Matched_Y_ions_Number	Matched_Y_ions	Matched_Pepfragment_Number	Matched_Pepfragment_Ions	PeptideScore	GlycanScore	structure_coding	Peptide_MassShift	Corefucose	Bisection	Corefucose_decoy	Bisection_decoy	Glycan_decoy	Isoforms	Glycan_type	FDR	PSMs	AFP-L C/AFP-L P	AFP-H C/AFP- H P	AFP-L C/AFP-H C	AFP-L P/AFP-H P	AFP-L C/AFP-L P
32746	37	32745	32744	0	77.3822,0.0000	3	1184.87	1184.86	-0.0131836	3551.56	3551.55	2204.77	N4H5S2		1346.78	EGDNITLK	n[TMT10plex]EGDNITLK[TMT10plex]	NORMAL	CD166 antigen	ALCAM	Q13740	265	349619	138.056	10	126.1277_126.1277_126.1283_15775.5889;127.1248_127.1248_127.1255_5691.6455;127.1311_127.1311_127.1317_18610.7598;128.1281_128.1281_128.1290_8817.0879;128.1344_128.1344_128.1350_21511.2461;129.1315_129.1315_129.1322_7311.8096;129.1378_129.1378_129.1384_18269.2129;130.1348_130.1348_130.1356_13342.0605;130.1411_130.1411_130.1417_21985.4180;131.1382_131.1382_131.1388_6900.3232	9	13	N1:[1549.8605200642(775.9398803710938, 104015.4482421875, 2, 1549.8641607421876)];N2:[1752.9399200642(877.4780883789062, 41684.8896484375, 2, 1752.9405767578126)];N2H1:[1914.9927200642(958.5057983398438, 25811.030517578125, 2, 1914.9959966796876)];N2H2:[2077.0455200642(1039.0338134765625, 87433.11376953125, 2, 2076.052026953125)];N2H3:[2239.0983200642(1120.0640869140625, 87719.82690429688, 2, 223…	13	b1^1_359.2134_359.2145_7952.3208;b2^1_416.2348_0.0000_0.0000;b3^1_531.2618_531.2628_26907.3628;b4^1_645.3047_645.3072_4387.8413;b5^1_758.3887_758.3903_3453.2317;b6^1_859.4364_859.4435_2646.2609;b7^1_972.5205_972.5232_5069.9098;b8^1_1329.7784_1329.7770_37390.3892;y1^1_376.2763_376.2767_21961.3748;y2^1_489.3603_489.3609_10286.6913;y3^1_590.4080_590.4092_20042.9929;y4^1_703.4921_703.4930_4755.5422;y…	95.5784	38.2437	A2B2C1D1E2F1fF3fedD1E2F1G3gfedcba	-1.00431	0	0			0	0	Complex	0	5	0.418649	0.467655	0.742908	0.789809	0.969
41856	37	41855	41854	0	98.3937,0.0000	3	1162.53	1161.87	-2.00171	3482.57	3484.56	2204.77	N4H5S2		1279.79	VLNFTTK	n[TMT10plex]VLNFTTK[TMT10plex]	NORMAL	Complement component C6	C6	P13671	324	406229	138.056	10	126.1277_126.1277_126.1284_1665.3474;127.1248_127.1248_127.1254_20099.2305;127.1311_127.1311_127.1316_3883.5181;128.1281_128.1281_128.1288_9692.0332;128.1344_128.1344_128.1350_3600.6711;129.1315_129.1315_129.1321_41249.0430;129.1378_129.1378_129.1383_3472.5420;130.1348_130.1348_130.1355_8192.7715;130.1411_130.1411_130.1417_5046.0625;131.1382_131.1382_131.1388_18223.8340	8	12	N1:[1482.8699620642(742.4445190429688, 112979.54736328125, 2, 1482.8734380859376)];N2:[1685.9493620642(843.9839477539062, 45500.47204589844, 2, 1685.9522955078126)];N2H1:[1848.0021620642(925.0108032226562, 45265.36328125, 2, 1848.0060064453126)];N2H2:[2010.0549620642(1005.5366821289062, 159734.880859375, 2, 2009.0577642578126)];N2H3:[2172.1077620642(1086.5587158203125, 135699.2421875, 2, 2171.101…	13	b1^1_329.2392_329.2395_14778.2890;b2^1_442.3232_442.3239_9250.7150;b3^1_556.3662_556.3683_7631.5991;b4^1_703.4346_703.4352_4920.4111;b5^1_804.4823_804.4860_1009.6643;b6^1_905.5299_905.5301_1154.0338;b7^1_1262.7878_1262.7771_60158.9497;y1^1_376.2763_376.2771_15764.2688;y2^1_477.3240_477.3247_12716.0977;y3^1_578.3716_578.3725_14796.8037;y4^1_725.4401_725.4403_14955.7893;y5^1_839.4830_839.4866_4276.…	108.539	39.3231	A2B2C1D1E2F1G3gfedD1E2F1G3gfedcba	-1.00081	0	0			0	0	Complex	0	15	2.88959	6.24644	0.498096	0.8273	1.419
37016	37	37015	37013	0	87.1835,0.0000	3	1162.53	1162.53	0.000732422	3484.58	3484.56	2204.77	N4H5S2		1279.79	ANYTILK	n[TMT10plex]ANYTILK[TMT10plex]	NORMAL	Desmocollin-2	DSC2	Q02487	392	412725	138.055	10	126.1277_126.1277_126.1282_24188.1816;127.1248_127.1248_127.1255_7143.3730;127.1311_127.1311_127.1316_25831.9219;128.1281_128.1281_128.1288_13965.4512;128.1344_128.1344_128.1349_20178.3320;129.1315_129.1315_129.1324_6095.5063;129.1378_129.1378_129.1383_23882.7109;130.1348_130.1348_130.1353_4131.3994;130.1411_130.1411_130.1417_23722.5605;131.1382_131.1382_131.1386_3289.3376	9	15	N1:[1482.8699630642(742.4439697265625, 76897.6552734375, 2, 1482.872339453125)];N2:[1685.9493630641998(843.9838256835938, 39590.8291015625, 2, 1685.9520513671876)];N2H1:[1848.0021630642(925.009765625, 40277.322998046875, 2, 1848.00393125)];N2H2:[2010.0549630642(1005.5333862304688, 122588.03857421875, 2, 2009.0511724609376)];N2H3:[2172.1077630642(1086.5601806640625, 111120.70190429688, 2, 2171.104…	13	b1^1_301.2079_301.2078_6410.3608;b2^1_415.2508_415.2515_4652.6002;b3^1_578.3141_578.3145_2753.8350;b4^1_679.3618_679.3628_3794.3088;b5^1_792.4459_792.4470_7280.2483;b6^1_905.5299_905.5334_3441.8201;b7^1_1262.7878_1262.7771_47034.2314;y1^1_376.2763_376.2766_28644.2930;y2^1_489.3603_489.3609_21370.2300;y3^1_602.4444_602.4451_11573.5942;y4^1_703.4921_703.4925_17012.7178;y5^1_866.5554_866.5556_9401.3…	109.93	43.6135	A2B2C1D1E2F1fF3fedD1E2F1G3gfedcba	-1.00569	0	0			0	0	Complex	0	8	0.490401	0.499443	0.896771	0.893999	1.555
37166	37	37165	37164	0	87.5281,0.0000	3	1260.91	1260.91	0.00585937	3779.71	3779.69	2204.77	N4H5S2		1574.92	VQPFNVTQGK	n[TMT10plex]VQPFNVTQGK[TMT10plex]	NORMAL	Lysosome-associated membrane glycoprotein 2	LAMP2	P13473	356	285393	138.056	10	126.1277_126.1277_126.1283_13133.4600;127.1248_127.1248_127.1254_6426.6201;127.1311_127.1311_127.1316_16158.1387;128.1281_128.1281_128.1288_8560.8604;128.1344_128.1344_128.1349_14999.4873;129.1315_129.1315_129.1320_4585.9771;129.1378_129.1378_129.1383_13865.6611;130.1348_130.1348_130.1356_6982.2031;130.1411_130.1411_130.1417_19957.8789;131.1382_131.1382_131.1386_1386.0081	8	14	N1:[1777.9980180642(890.0079956054688, 180650.91772460938, 2, 1778.0003912109376)];N2:[1981.0774180642(991.5481567382812, 52521.484375, 2, 1981.0807134765626)];N2H1:[2143.1302180642(1072.57373046875, 36803.1435546875, 2, 2143.1318609375)];N2H2:[2305.1830180642(1153.6014404296875, 147732.96337890625, 2, 2305.187280859375)];N2H3:[2467.2358180642(1234.12353515625, 120597.1240234375, 2, 2466.23147031…	15	b1^1_329.2392_329.2393_22797.3662;b2^1_457.2977_457.2983_45932.3696;b3^1_554.3505_0.0000_0.0000;b4^1_701.4189_701.4210_7432.5905;b5^1_815.4619_815.4632_8089.4487;b6^1_914.5303_914.5319_5999.8000;b7^1_1015.5779_0.0000_0.0000;b8^1_1143.6365_0.0000_0.0000;b9^1_1200.6580_0.0000_0.0000;b10^1_1557.9159_1557.9127_30745.0400;y1^1_376.2763_376.2770_9718.9736;y2^1_433.2977_433.2984_14849.0898;y3^1_561.3563…	107.198	43.5476	A2B2C1D1E2F1G3gfedD1E2F1G3gfedcba	0.00237315	0	0			0	0	Complex	0	10	0.591178	0.573185	1.30816	0.867172	1.359
36193	37	36192	36181	0	85.2863,0.0000	3	1282.26	1281.92	-1.01367	3842.74	3842.74	2204.77	N4H5S2		1637.97	HANWTLTPLK	n[TMT10plex]HANWTLTPLK[TMT10plex]	NORMAL	Serum paraoxonase/arylesterase 1	PON1	P27169	253	107024	138.056	10	126.1277_126.1277_126.1283_5209.7627;127.1248_127.1248_127.1253_14366.7686;127.1311_127.1311_127.1315_4948.7300;128.1281_128.1281_128.1287_9295.9922;128.1344_128.1344_128.1349_5219.7891;129.1315_129.1315_129.1320_11913.5674;129.1378_129.1378_129.1382_5870.0972;130.1348_130.1348_130.1326_486.2473;130.1411_130.1411_130.1416_4187.5425;131.1382_131.1382_131.1387_6493.7529	9	13	N1:[1841.0453010642(922.0327758789062, 30405.671875, 2, 1842.0499517578126)];N2:[2044.1247010641998(1023.072998046875, 21091.49853515625, 2, 2044.13039609375)];N2H1:[2206.1775010642(1104.09765625, 15069.626220703125, 2, 2206.1797125)];N2H3:[2530.2831010642(1266.1539306640625, 45399.5810546875, 2, 2530.292261328125)];N4H4:[3098.4947010642(1550.255615234375, 10579.66259765625, 2, 3098.49563046875)]…	12	b1^1_367.2297_367.2303_7464.9580;b2^1_438.2668_438.2679_3888.9272;b3^1_552.3097_552.3124_1115.8916;b4^1_738.3890_0.0000_0.0000;b5^1_839.4367_0.0000_0.0000;b6^1_952.5208_0.0000_0.0000;b7^1_1053.5684_1053.5664_1130.9080;b8^1_1150.6212_0.0000_0.0000;b9^1_1263.7053_0.0000_0.0000;b10^1_1620.9632_0.0000_0.0000;y1^1_376.2763_376.2770_8278.8805;y2^1_489.3603_489.3610_856.0367;y3^1_586.4131_586.4139_19479…	59.9536	53.2186	A2B2C1D1E2F1fF3fedD1E2F1fF3fedcba	-0.000244619	0	0			0	0	Complex	0	18	2.33468	1.66364	1.32322	0.819807	0.925
30481	37	30480	30470	0	72.2665,0.0000	3	854.054	854.052	-0.0067749	2559.13	2559.13	1419.5	N3H5		1139.63	NGSLFAFR	n[TMT10plex]NGSLFAFR	NORMAL	Vitronectin	VTN	P04004	169	390808	1342.72	10	126.1277_126.1277_126.1283_37142.2109;127.1248_127.1248_127.1254_35730.3906;127.1311_127.1311_127.1316_40197.7070;128.1281_128.1281_128.1288_37026.3516;128.1344_128.1344_128.1350_41788.5547;129.1315_129.1315_129.1321_46320.6172;129.1378_129.1378_129.1383_38335.3398;130.1348_130.1348_130.1355_38817.5156;130.1411_130.1411_130.1417_40491.5117;131.1382_131.1382_131.1388_37133.7773	8	10	N1:[1342.7084280642(672.3630981445312, 48841.94274902344, 2, 1342.7105962890626)];N2:[1545.7878280641999(773.9034423828125, 54542.2919921875, 2, 1545.791284765625)];N2H1:[1707.8406280641998(855.9326171875, 16724.565185546875, 2, 1709.849634375)];N2H2:[1869.8934280642(935.9561157226562, 244443.55859375, 2, 1869.8966314453126)];N2H3:[2031.9462280641999(1016.4806518554688, 668286.5361328125, 2, 2030…	10	b1^1_344.2137_344.2146_1743.7159;b2^1_401.2351_0.0000_0.0000;b3^1_488.2672_0.0000_0.0000;b4^1_601.3512_0.0000_0.0000;b5^1_748.4197_0.0000_0.0000;b6^1_819.4568_819.4600_1383.9789;b7^1_966.5252_966.5264_2051.2559;b8^1_1122.6263_0.0000_0.0000;y1^1_175.1195_175.1196_23170.0131;y2^1_322.1879_0.0000_0.0000;y3^1_393.2250_393.2255_1515.3086;y4^1_540.2934_540.2940_1506.1239;y5^1_653.3775_653.3776_977.1943…	51.6064	62.6701	A2B2C1D1E2edD1E1eE1edcba	2.00901	0	0			0	0	Hybrid	0	8	0.815933	0.923262	0.790154	0.927862	1.693
39834	37	39833	39832	0	93.6847,0.0000	3	1196.89	1196.56	-0.987671	3586.66	3587.64	2204.77	N4H5S2		1382.87	LLNINPNK	n[TMT10plex]LLNINPNK[TMT10plex]	NORMAL	Lysosome-associated membrane glycoprotein 1	LAMP1	P11279	261	286031	138.056	10	126.1277_126.1277_126.1283_14150.2139;127.1248_127.1248_127.1252_2972.6936;127.1311_127.1311_127.1316_12744.6826;128.1281_128.1281_128.1287_9120.0527;128.1344_128.1344_128.1350_15535.7178;129.1315_129.1315_129.1320_3746.8650;129.1378_129.1378_129.1383_13533.3066;130.1348_130.1348_130.1356_4790.5830;130.1411_130.1411_130.1417_18225.9023;131.1382_131.1382_131.1387_1430.5217	9	11	N1:[1585.9445240641999(793.9815063476562, 137777.24047851562, 2, 1585.9474126953126)];N2:[1789.0239240641997(896.0225219726562, 29501.55029296875, 2, 1790.0294439453126)];N2H1:[1951.0767240641999(976.5482788085938, 41688.04150390625, 2, 1951.0809576171876)];N2H2:[2113.1295240642(1057.075439453125, 116420.64855957031, 2, 2112.13527890625)];N2H3:[2275.1823240641997(1138.0966796875, 87834.2213134765…	10	b1^1_343.2548_343.2553_15044.4788;b2^1_456.3389_456.3397_7667.1973;b3^1_570.3818_570.3835_30162.1919;b4^1_683.4659_683.4670_24749.6881;b5^1_797.5088_797.5099_49467.1106;b6^1_894.5616_894.5639_2878.8503;b7^1_1008.6045_1008.6041_15912.8367;b8^1_1365.8624_0.0000_0.0000;y1^1_376.2763_376.2763_10195.0028;y2^1_490.3192_0.0000_0.0000;y3^1_587.3720_587.3729_13771.5840;y4^1_701.4149_701.4163_7377.9153;y5^…	61.1249	37.9259	A2B2C1D1E2F1G3gfedD1E2F1G3gfedcba	0.00288863	0	0			0	0	Complex	0	8	0.251265	0.235624	0.815652	0.800787	0.706
18973	37	18972	18969	0	46.4029,0.0000	3	1183.87	1183.87	-0.00476074	3548.59	3548.6	1768.64	N4H5F1		1779.96	SKNGSDDQDK	n[TMT10plex]SK[TMT10plex]NGSDDQDK[TMT10plex]	NORMAL	Kinectin	KTN1	Q86UP2	172	746135	138.056	10	126.1277_126.1277_126.1284_13054.0850;127.1248_127.1248_127.1225_432.9789;127.1311_127.1311_127.1317_15650.9668;128.1281_128.1281_128.1288_7910.0967;128.1344_128.1344_128.1350_10484.2285;129.1315_129.1315_129.1322_7202.4590;129.1378_129.1378_129.1383_11149.0137;130.1348_130.1348_130.1355_8352.1123;130.1411_130.1411_130.1417_14419.7520;131.1382_131.1382_131.1388_23256.9785	9	16	N1:[1983.0365360641997(992.521240234375, 125957.431640625, 2, 1983.02688046875)];N2:[2186.1159360641996(1094.0623779296875, 41352.93408203125, 2, 2186.109155859375)];N2H1:[2348.1687360641995(1175.0899658203125, 47120.37939453125, 2, 2348.164331640625)];N2H2:[2510.2215360641994(1255.6143798828125, 119147.47839355469, 2, 2509.213159765625)];N2H2F1:[2656.2794360641997(1328.6385498046875, 204389.8768…	6	b1^1_317.2028_317.2035_9428.9395;b2^1_674.4607_0.0000_0.0000;b3^1_788.5036_0.0000_0.0000;b4^1_845.5251_0.0000_0.0000;b5^1_932.5571_0.0000_0.0000;b6^1_1047.5840_0.0000_0.0000;b7^1_1162.6110_1162.5968_2837.0065;b8^1_1290.6696_0.0000_0.0000;b9^1_1405.6965_0.0000_0.0000;b10^1_1762.9544_1762.9404_26227.0012;y1^1_376.2763_0.0000_0.0000;y2^1_491.3032_0.0000_0.0000;y3^1_619.3618_619.3635_3007.7607;y4^1_7…	16.9793	64.7611	A2B2C1D1E2F1fedD1E2F1fedcbB5ba	-0.0096681	1	0			0	0	Complex	0.00724638	6	0.486297	0.591295	0.8136	0.936861	1.256
21098	37	21097	21092	0	51.1704,0.0000	3	1073.14	1073.14	-0.0117188	3216.39	3216.39	1095.4	N3H3		2121	EHEGAIYPDNTTDFQR	n[TMT10plex]EHEGAIYPDNTTDFQR	NORMAL	Ceruloplasmin	CP	P00450	138	118475	138.056	10	126.1277_126.1277_126.1282_11856.0127;127.1248_127.1248_127.1254_4930.9355;127.1311_127.1311_127.1316_7964.7778;128.1281_128.1281_128.1287_6678.8813;128.1344_128.1344_128.1348_6588.0586;129.1315_129.1315_129.1320_4707.0322;129.1378_129.1378_129.1383_8792.2559;130.1348_130.1348_130.1354_7013.0986;130.1411_130.1411_130.1417_15005.1943;131.1382_131.1382_131.1387_4389.9668	9	7	N1:[2324.0759970642002(1163.0474853515625, 263343.4338378906, 2, 2324.079370703125)];N2:[2527.1553970642003(1264.587158203125, 83690.23754882812, 2, 2527.15871640625)];N2H1:[2689.2081970642002(1345.6146240234375, 118940.99560546875, 2, 2689.213648046875)];N2H2:[2851.2609970642(1426.6400146484375, 391869.880859375, 2, 2851.264429296875)];N2H3:[3013.3137970642(1507.6671142578125, 228469.00122070312…	13	b1^1_359.2134_359.2135_15677.7148;b2^1_496.2723_496.2733_11338.0427;b3^1_625.3149_625.3160_11564.8333;b4^1_682.3363_682.3376_9116.7366;b5^1_753.3734_753.3745_25828.9629;b6^1_866.4575_866.4583_19833.1255;b7^1_1029.5208_1029.5211_15581.2783;b8^1_1126.5736_0.0000_0.0000;b9^1_1241.6005_1241.6038_7567.5852;b10^1_1355.6435_0.0000_0.0000;b11^1_1456.6911_0.0000_0.0000;b12^1_1557.7388_0.0000_0.0000;b13^1_…	49.9757	63.7294	A2B2C1D1E2edD1dcba	0.00337364	0	0			A2B2C1D1dD1E1eE1edcba	0	Complex	0	8	0.425973	0.700833	1.03237	1.70391	1.037
48029	37	48028	48018	0	105.9379,0.0000	3	1451.39	1451.05	-1.01367	4350.12	4350.11	1540.53	N2H7		2809.58	VDKDLQSLEDILHQVENK	n[TMT10plex]VDK[TMT10plex]DLQSLEDILHQVENK[TMT10plex]	NORMAL	Fibrinogen gamma chain	FGG	P02679	78	764790	801.445	10	126.1277_126.1277_126.1284_204549.2188;127.1248_127.1248_127.1255_199983.0312;127.1311_127.1311_127.1317_216445.2656;128.1281_128.1281_128.1289_186424.6094;128.1344_128.1344_128.1351_226363.2031;129.1315_129.1315_129.1323_177211.1875;129.1378_129.1378_129.1385_271692.7188;130.1348_130.1348_130.1356_284132.7188;130.1411_130.1411_130.1418_302267.8125;131.1382_131.1382_131.1389_149109.5469	9	6	N1:[3012.6588040642005(1506.400390625, 1230357.3217773438, 2, 3010.78518125)];N2:[3215.7382040642005(1072.92431640625, 137049.740234375, 3, 3215.74954921875)];N2H1:[3377.7910040642005(1126.951416015625, 36124.2861328125, 3, 3377.830848046875)];N2H2:[3539.8438040642004(1180.96923828125, 25386.23779296875, 3, 3539.88431484375)];N2H3:[3701.8966040642003(1234.9781494140625, 314956.95068359375, 3, 370…	20	b1^1_329.2392_329.2400_25959.1562;b2^1_444.2661_444.2672_108393.9062;b3^1_801.5240_801.5267_20653.3174;b4^1_916.5510_916.5539_246609.2695;b5^1_1029.6350_1029.6379_32756.2334;b6^1_1157.6936_1157.6980_84562.7090;b7^1_1244.7256_1244.7291_38437.1787;b8^1_1357.8097_1357.8094_35232.1191;b9^1_1486.8523_1486.8560_43465.8799;b10^1_1601.8792_1601.8854_245731.8604;b11^1_1714.9633_1714.9714_73626.4766;b12^1_…	128.552	1.92133	A2B2C1D1E1edD1E1eE1F1fedcba	0.0119488	0	0			0	0	High mannose	0	7	0.964814	0.622261	1.15112	0.761192	3.802
32195	37	32194	32191	0	78.9323,0.0000	3	1205.87	1205.53	-1.02063	3613.58	3614.57	1702.58	N2H8		1911.99	LANLTQGEDQYYLR	n[TMT10plex]LANLTQGEDQYYLR	NORMAL	Clusterin	CLU	P10909	374	1.6176e+06	1058.05	10	126.1277_126.1277_126.1285_104130.0859;127.1248_127.1248_127.1255_84487.6562;127.1311_127.1311_127.1317_97700.0547;128.1281_128.1281_128.1289_90776.3516;128.1344_128.1344_128.1351_110777.5391;129.1315_129.1315_129.1324_59591.0977;129.1378_129.1378_129.1385_104923.3750;130.1348_130.1348_130.1356_99250.6328;130.1411_130.1411_130.1418_94061.2109;131.1382_131.1382_131.1389_47891.0469	10	6	N1:[2115.0687280642(1058.047607421875, 10108007.07421875, 2, 2114.07961484375)];N2:[2318.1481280642(1159.5867919921875, 1275503.6484375, 2, 2317.157983984375)];N2H1:[2480.2009280642(1240.61083984375, 886180.169921875, 2, 2479.2060796875)];N2H2:[2642.2537280642(1321.6395263671875, 729454.1127929688, 2, 2641.263452734375)];N2H3:[2804.3065280642(1402.662109375, 643544.6557617188, 2, 2803.30861875)];…	26	b1^1_343.2548_343.2557_200661.9657;b2^1_414.2919_414.2931_115389.6362;b3^1_528.3349_528.3366_94818.2449;b4^1_641.4189_641.4212_53121.2000;b5^1_742.4666_742.4631_28404.0996;b6^1_870.5252_870.5300_27787.3516;b7^1_927.5466_927.5468_20728.9059;b8^1_1056.5892_0.0000_0.0000;b9^1_1171.6162_1171.6240_60554.0518;b10^1_1299.6748_1299.6763_22105.1265;b11^1_1462.7381_1462.7429_17001.4155;b12^1_1625.8014_1625…	264.699	2.12407	A2B2C1D1E1F1fedD1E1eE1F1fedcba	-0.989113	0	0			0	0	High mannose	0	14	0.816818	0.491563	1.39567	0.797165	1.657
44228	37	44227	44226	0	102.8321,0.0000	3	1421.96	1421.96	-1.36424e-12	4262.84	4262.82	2350.83	N4H5F1S2		1911.99	LANLTQGEDQYYLR	n[TMT10plex]LANLTQGEDQYYLR	NORMAL	Clusterin	CLU	P10909	374	1.93398e+06	138.056	10	126.1277_126.1277_126.1285_32195.0176;127.1248_127.1248_127.1255_25244.9805;127.1311_127.1311_127.1318_28719.1016;128.1281_128.1281_128.1289_38687.5234;128.1344_128.1344_128.1351_32003.8438;129.1315_129.1315_129.1322_99106.1797;129.1378_129.1378_129.1383_29031.7871;130.1348_130.1348_130.1357_46675.3594;130.1411_130.1411_130.1418_29061.4141;131.1382_131.1382_131.1389_43723.3477	9	19	N1:[2115.0687280642(1058.5460205078125, 272895.3642578125, 2, 2115.076441015625)];N2:[2318.1481280642(1160.08349609375, 76113.818359375, 2, 2318.1513921875)];N2H1:[2480.2009280642(1241.1114501953125, 44958.99267578125, 2, 2480.207300390625)];N2H2:[2642.2537280642(1322.141357421875, 137596.52368164062, 2, 2642.26711484375)];N2H2F1:[2788.3116280642(1395.168701171875, 249510.23779296875, 2, 2788.321…	21	b1^1_343.2548_343.2556_55067.7520;b2^1_414.2919_414.2933_32438.9275;b3^1_528.3349_528.3362_27872.9048;b4^1_641.4189_641.4231_12633.1202;b5^1_742.4666_742.4714_6651.0498;b6^1_870.5252_870.5244_3540.4011;b7^1_927.5466_0.0000_0.0000;b8^1_1056.5892_1056.5889_6385.2422;b9^1_1171.6162_1171.6213_16469.3506;b10^1_1299.6748_0.0000_0.0000;b11^1_1462.7381_0.0000_0.0000;b12^1_1625.8014_0.0000_0.0000;b13^1_17…	161.009	44.9037	A2B2C1D1E2F1G3gfedD1E2F1G3gfedcbB5ba	0.00159694	1	0			0	0	Complex	0	19	0.815691	1.4398	0.537482	0.87939	1.657
21262	37	21261	21247	0	56.6721,0.0000	3	1144.5	1144.49	-0.0197754	3430.45	3430.44	2204.77	N4H5S2		1225.67	NATGDYK	n[TMT10plex]NATGDYK[TMT10plex]	NORMAL	CD166 antigen	ALCAM	Q13740	306	917364	138.056	10	126.1277_126.1277_126.1285_43045.1719;127.1248_127.1248_127.1258_19803.8691;127.1311_127.1311_127.1318_63115.9492;128.1281_128.1281_128.1290_32438.4277;128.1344_128.1344_128.1352_59489.5703;129.1315_129.1315_129.1324_27118.6758;129.1378_129.1378_129.1385_39329.3398;130.1348_130.1348_130.1358_23854.9355;130.1411_130.1411_130.1419_45113.8906;131.1382_131.1382_131.1390_18864.8965	9	16	N1:[1428.7502420642(715.3856811523438, 195579.908203125, 2, 1428.7557623046876)];N2:[1631.8296420641998(816.9254760742188, 94733.55639648438, 2, 1631.8353521484376)];N2H1:[1793.8824420642(897.9522705078125, 81589.40625, 2, 1793.888941015625)];N2H2:[1955.9352420641999(978.97998046875, 246130.0732421875, 2, 1955.9443609375)];N2H3:[2117.9880420642(1059.5086669921875, 241037.3328857422, 2, 2117.00173…	13	b1^1_344.2137_344.2148_5004.5410;b2^1_415.2508_415.2523_1505.9364;b3^1_516.2985_516.3010_1371.7319;b4^1_573.3199_573.3199_1595.9366;b5^1_688.3469_688.3526_16201.7888;b6^1_851.4102_851.4120_3037.7122;b7^1_1208.6681_1208.6577_131832.8933;y1^1_376.2763_376.2775_32293.3770;y2^1_539.3396_539.3415_137959.2212;y3^1_654.3666_654.3682_10884.9182;y4^1_711.3880_711.3911_24548.5210;y5^1_812.4357_812.4396_279…	114.126	45.2355	A2B2C1D1E2F1fF3fedD1E2F1G3gfedcba	-1.00169	0	0			0	0	Complex	0	6	0.450624	0.362889	0.94367	0.655098	0.969
18495	37	18494	18493	0	50.5446,0.0000	3	1275.54	1275.54	-0.00512695	3823.59	3823.58	1702.58	N2H8		2121	EHEGAIYPDNTTDFQR	n[TMT10plex]EHEGAIYPDNTTDFQR	NORMAL	Ceruloplasmin	CP	P00450	138	320184	1163.05	10	126.1277_126.1277_126.1284_33220.6719;127.1248_127.1248_127.1256_9148.1426;127.1311_127.1311_127.1317_26079.4805;128.1281_128.1281_128.1289_11648.1152;128.1344_128.1344_128.1350_28427.2227;129.1315_129.1315_129.1323_12666.6084;129.1378_129.1378_129.1384_28390.3477;130.1348_130.1348_130.1358_9165.5566;130.1411_130.1411_130.1418_20652.4434;131.1382_131.1382_131.1388_7924.9585	9	6	N1:[2324.0759970642002(1162.5404052734375, 1885896.3901367188, 2, 2323.065210546875)];N2:[2527.1553970642003(1264.589599609375, 247395.37231445312, 2, 2527.16359921875)];N2H1:[2689.2081970642002(1345.616455078125, 162272.4873046875, 2, 2689.21731015625)];N2H2:[2851.2609970642(1426.643798828125, 143985.1455078125, 2, 2851.27199765625)];N2H3:[3013.3137970642(1005.4479370117188, 232241.53881835938, …	21	b1^1_359.2134_359.2141_48572.1035;b2^1_496.2723_496.2735_39656.7954;b3^1_625.3149_625.3166_53779.6978;b4^1_682.3363_682.3380_33899.0553;b5^1_753.3734_753.3753_111237.9019;b6^1_866.4575_866.4595_108462.8862;b7^1_1029.5208_0.0000_0.0000;b8^1_1126.5736_0.0000_0.0000;b9^1_1241.6005_1241.6045_50910.9327;b10^1_1355.6435_1355.6398_1156.6927;b11^1_1456.6911_0.0000_0.0000;b12^1_1557.7388_0.0000_0.0000;b13…	135.913	2.11722	A2B2C1D1E1F1fedD1E1eE1F1fedcba	-1.01079	0	0			0	0	High mannose	0	19	0.263324	0.208425	1.0917	0.950728	1.037
15477	37	15476	15475	0	41.5753,0.0000	3	1196.53	1196.19	-1.00671	3585.55	3586.54	2204.77	N4H5S2		1381.77	RNATGDYK	n[TMT10plex]RNATGDYK[TMT10plex]	NORMAL	CD166 antigen	ALCAM	Q13740	306	1.10749e+06	138.056	10	126.1277_126.1277_126.1284_24665.9824;127.1248_127.1248_127.1231_484.2664;127.1311_127.1311_127.1318_22924.2246;128.1281_128.1281_128.1290_13661.2500;128.1344_128.1344_128.1351_28227.4414;129.1315_129.1315_129.1325_7082.5703;129.1378_129.1378_129.1385_25412.3594;130.1348_130.1348_130.1356_16184.5254;130.1411_130.1411_130.1418_19914.3828;131.1382_131.1382_131.1389_5263.0278	9	13	N1:[1584.8513530642(793.4359130859375, 126419.28100585938, 2, 1584.856226171875)];N2:[1787.9307530642(894.9755859375, 68955.43737792969, 2, 1787.935571875)];N2H1:[1949.9835530642(976.0018920898438, 37329.11767578125, 2, 1949.9881841796876)];N2H2:[2112.0363530642(1056.5260009765625, 125318.13305664062, 2, 2111.036401953125)];N2H3:[2274.0891530642(1137.5545654296875, 104107.95983886719, 2, 2273.093…	12	b1^1_386.2719_386.2726_15634.9829;b2^1_500.3148_500.3164_1111.9080;b3^1_571.3519_0.0000_0.0000;b4^1_672.3996_0.0000_0.0000;b5^1_729.4211_0.0000_0.0000;b6^1_844.4480_844.4578_6350.8259;b7^1_1007.5113_0.0000_0.0000;b8^1_1364.7692_1364.7634_49156.0620;y1^1_376.2763_376.2770_13584.2002;y2^1_539.3396_539.3409_94967.5068;y3^1_654.3666_654.3636_1074.6971;y4^1_711.3880_711.3870_6203.6794;y5^1_812.4357_81…	83.1354	47.5725	A2B2C1D1E2F1G3gfedD1E2F1G3gfedcba	0.99583	0	0			0	0	Complex	0	5	0.385792	0.216651	0.833824	0.881965	0.969
22321	37	22320	22313	0	58.9276,0.0000	3	1367.91	1367.58	-0.984009	4099.72	4101.73	2059.73	N4H5F1S1		2042	GPPGVNGTQGFQGCPGQR	n[TMT10plex]GPPGVNGTQGFQGC[Carbamidomethyl]PGQR	NORMAL	Collagen alpha-3(VI) chain	COL6A3	P12111	2079	289704	138.056	10	126.1277_126.1277_126.1283_21700.4395;127.1248_127.1248_127.1256_6966.6680;127.1311_127.1311_127.1317_15792.2686;128.1281_128.1281_128.1288_11678.3613;128.1344_128.1344_128.1350_16884.9629;129.1315_129.1315_129.1322_8968.9854;129.1378_129.1378_129.1384_8791.9639;130.1348_130.1348_130.1356_5904.8374;130.1411_130.1411_130.1418_17529.3984;131.1382_131.1382_131.1388_8506.6602	10	15	N1:[2245.0748937877997(1123.5496826171875, 52903.680908203125, 2, 2245.083765234375)];N2:[2448.1542937878(1225.08984375, 13045.771240234375, 2, 2448.1640875)];N2H1:[2610.2070937877997(1306.109375, 5675.0433349609375, 2, 2610.20315)];N2H2:[2772.2598937878(1387.1334228515625, 15152.555419921875, 2, 2772.251245703125)];N2H2F1:[2918.3177937878(1460.17431640625, 23113.3681640625, 2, 2918.3330328125)];…	10	b1^1_287.1922_287.1932_5188.5459;b2^1_384.2450_384.2453_1291.3290;b3^1_481.2977_0.0000_0.0000;b4^1_538.3192_538.3199_1125.8134;b5^1_637.3876_637.3874_1151.9877;b6^1_751.4306_751.4327_1160.4884;b7^1_808.4520_0.0000_0.0000;b8^1_909.4997_0.0000_0.0000;b9^1_1037.5583_0.0000_0.0000;b10^1_1094.5797_0.0000_0.0000;b11^1_1241.6482_0.0000_0.0000;b12^1_1369.7067_0.0000_0.0000;b13^1_1426.7282_0.0000_0.0000;b…	23.1908	32.4125	A2B2C1D1E2F1G3gfedD1E2F1fedcbB5ba	0.00887145	1	0			0	0	Complex	0.00955593	8	0.367004	0.285588	1.39869	1.12232	0.894
18026	37	18025	18016	0	44.2588,0.0000	3	1262.88	1262.54	-1.01843	3784.6	3785.59	1702.58	N2H8		2083.01	NATSYPPMCTQDPK	n[TMT10plex]NATSYPPM[Oxidation]C[Carbamidomethyl]TQDPK[TMT10plex]	NORMAL	Liver carboxylesterase 1	CES1	P23141	79	205345	473.329	10	126.1277_126.1277_126.1282_16457.4668;127.1248_127.1248_127.1255_5392.4316;127.1311_127.1311_127.1315_15583.1602;128.1281_128.1281_128.1286_4609.6084;128.1344_128.1344_128.1349_14269.0254;129.1315_129.1315_129.1320_1389.7379;129.1378_129.1378_129.1382_8600.2939;130.1348_130.1348_130.1355_1333.0985;130.1411_130.1411_130.1417_14243.0127;131.1382_131.1382_131.1386_1308.6113	7	6	N1:[2286.0914014099(1143.5572509765625, 989832.93359375, 2, 2285.098901953125)];N2:[2489.1708014099(1245.594482421875, 85873.6240234375, 2, 2489.17336484375)];N2H1:[2651.2236014099(1326.619140625, 39187.99011230469, 2, 2651.22268125)];N2H2:[2813.2764014099(1407.6463623046875, 21651.72509765625, 2, 2813.277124609375)];N2H3:[2975.3292014098997(1488.677978515625, 20016.654541015625, 2, 2975.34035703…	13	b1^1_344.2137_344.2144_972.3002;b2^1_415.2508_415.2497_1136.1205;b3^1_516.2985_516.2989_1217.4629;b4^1_603.3305_603.3306_4465.9385;b5^1_766.3938_766.3931_7998.5605;b6^1_863.4466_0.0000_0.0000;b7^1_960.4994_0.0000_0.0000;b8^1_1107.5348_0.0000_0.0000;b9^1_1267.5654_0.0000_0.0000;b10^1_1368.6131_0.0000_0.0000;b11^1_1496.6717_0.0000_0.0000;b12^1_1611.6986_0.0000_0.0000;b13^1_1708.7514_0.0000_0.0000;b…	55.2675	3.67029	A2B2C1D1E1F1fedD1E1eE1F1fedcba	-0.992499	0	0			0	0	High mannose	0	150	0.255724	0.132888	1.98554	1.05996	0.631
33458	37	33457	33455	0	84.4082,0.0000	3	1528.31	1528.31	-0.0285645	4581.89	4581.88	2204.77	N4H5S2		2377.11	NPCTSEQNCTSPFSYK	n[TMT10plex]NPC[Carbamidomethyl]TSEQNC[Carbamidomethyl]TSPFSYK[TMT10plex]	NORMAL	Integrin beta-1	ITGB1	P05556	212	140969	138.056	8	126.1277_126.1277_126.1284_10609.0361;127.1248_127.1248_0.0000_0.0000;127.1311_127.1311_127.1318_9014.5684;128.1281_128.1281_128.1287_2988.6777;128.1344_128.1344_128.1351_4161.3262;129.1315_129.1315_129.1321_628.2085;129.1378_129.1378_129.1383_1049.8643;130.1348_130.1348_130.1359_636.1650;130.1411_130.1411_130.1418_10565.3271;131.1382_131.1382_0.0000_0.0000	8	9	N1:[2580.1878185114006(1291.1044921875, 249052.68286132812, 2, 2580.193384375)];N2:[2783.2672185114006(1392.6453857421875, 27976.716918945312, 2, 2783.275171484375)];N2H1:[2945.3200185114006(1473.667724609375, 14954.845336914062, 2, 2945.31984921875)];N2H2:[3107.3728185114005(1554.6904296875, 48636.63720703125, 2, 3107.365259375)];N2H3:[3269.4256185114004(1635.7288818359375, 48077.3017578125, 2, …	16	b1^1_344.2137_344.2145_15214.3215;b2^1_441.2664_0.0000_0.0000;b3^1_601.2971_601.2988_880.6683;b4^1_702.3448_702.3472_2820.2605;b5^1_789.3768_789.3795_1422.2804;b6^1_918.4194_918.4213_4612.0122;b7^1_1046.4780_1046.4763_2375.0093;b8^1_1160.5209_0.0000_0.0000;b9^1_1320.5515_0.0000_0.0000;b10^1_1421.5992_0.0000_0.0000;b11^1_1508.6313_0.0000_0.0000;b12^1_1605.6840_0.0000_0.0000;b13^1_1752.7524_0.0000_…	68.0361	11.6458	A2B2C1D1E2F1G3gfedD1E2F1G3gfedcba	0.00556586	0	0			0	0	Complex	0	6	0.121018	0.263174	0.771785	1.476	0.88
15674	37	15673	15668	0	44.0672,0.0000	3	1056.79	1056.79	-0.0245361	3167.33	3167.34	1913.68	N4H5S1		1253.67	NEEYNK	n[TMT10plex]NEEYNK[TMT10plex]	NORMAL	Alpha-1-acid glycoprotein 1	ORM1	P02763	56	687848	138.056	10	126.1277_126.1277_126.1284_9202.1787;127.1248_127.1248_127.1254_19695.2969;127.1311_127.1311_127.1316_11980.4365;128.1281_128.1281_128.1289_13993.7979;128.1344_128.1344_128.1350_15735.0029;129.1315_129.1315_129.1321_44234.2344;129.1378_129.1378_129.1381_11827.4404;130.1348_130.1348_130.1355_18621.7324;130.1411_130.1411_130.1416_7958.7935;131.1382_131.1382_131.1389_32074.9902	9	13	N1:[1456.7451560642(729.38232421875, 146962.23046875, 2, 1456.7490484375)];N2:[1659.8245560642(830.92236328125, 59487.79187011719, 2, 1659.8291265625)];N2H1:[1821.8773560641998(911.9479370117188, 47606.69860839844, 2, 1821.8802740234376)];N2H2:[1983.9301560642(992.97509765625, 160629.9423828125, 2, 1983.9345953125)];N2H3:[2145.9829560642(1073.5023193359375, 147711.70825195312, 2, 2144.98903867187…	10	b1^1_344.2137_344.2145_5943.6465;b2^1_473.2563_473.2574_10316.9785;b3^1_602.2989_602.3002_15648.5718;b4^1_765.3622_765.3632_15221.3140;b5^1_879.4051_879.4054_6653.9707;b6^1_1236.6630_1236.6591_80276.7346;y1^1_376.2763_376.2769_17271.5963;y2^1_490.3192_490.3216_3369.1494;y3^1_653.3825_653.3846_3013.7937;y4^1_782.4251_782.4344_1026.3138;y5^1_911.4677_0.0000_0.0000;y6^1_1254.6736_0.0000_0.0000	75.9341	43.3921	A2B2C1D1E2F1G3gfedD1E2F1fedcba	-1.00296	0	0			0	0	Complex	0	14	1.9943	2.40089	0.413063	0.536651	0.674
35012	37	35011	35002	0	84.6099,0.0000	3	1221.53	1221.53	0.00585937	3661.58	3661.54	1540.53	N2H7		2121.01	GTAGNALMDGASQLMGENR	n[TMT10plex]GTAGNALMDGASQLMGENR	NORMAL	Fibrinogen beta chain	FGB	P02675	394	1.1092e+06	1163.06	10	126.1277_126.1277_126.1285_108642.4766;127.1248_127.1248_127.1257_64006.9883;127.1311_127.1311_127.1318_108953.2578;128.1281_128.1281_128.1290_85549.1016;128.1344_128.1344_128.1352_120840.4688;129.1315_129.1315_129.1324_71797.9375;129.1378_129.1378_129.1385_112774.8125;130.1348_130.1348_130.1357_113656.7266;130.1411_130.1411_130.1419_116129.1016;131.1382_131.1382_131.1390_53888.3086	9	6	N1:[2324.0939730642(1163.0594482421875, 6940968.296875, 2, 2324.103296484375)];N2:[2527.1733730642(1264.5992431640625, 379768.13037109375, 2, 2527.182886328125)];N2H1:[2689.2261730642(1345.1231689453125, 141810.2041015625, 2, 2688.230737890625)];N2H2:[2851.2789730642(1426.657470703125, 80724.25390625, 2, 2851.29934140625)];N2H3:[3013.3317730641998(1507.681396484375, 93186.8408203125, 2, 3013.3471…	23	b1^1_287.1922_287.1930_43167.9684;b2^1_388.2399_388.2411_79412.4990;b3^1_459.2770_459.2785_75349.1553;b4^1_516.2985_516.3004_54525.1172;b5^1_630.3414_630.3439_168208.1055;b6^1_701.3785_701.3812_268223.3506;b7^1_814.4626_814.4659_230589.9062;b8^1_945.5031_945.5071_98663.0514;b9^1_1060.5300_0.0000_0.0000;b10^1_1117.5515_1117.5568_48428.2886;b11^1_1188.5886_1188.5962_68097.0771;b12^1_1275.6206_1275.…	150.142	3.74177	A2B2C1D1E1edD1E1eE1F1fedcba	0.00932342	0	0			0	0	High mannose	0	11	0.550612	0.543668	0.772399	0.792812	3.186
32471	37	32470	32469	0	82.1166,0.0000	3	1260.19	1260.18	-0.00219727	3777.53	3777.52	2204.77	N4H5S2		1572.74	MYNGSVPFEER	n[TMT10plex]M[Oxidation]YNGSVPFEER	NORMAL	Ectonucleotide pyrophosphatase/phosphodiesterase family member 1	ENPP1	P22413	341	399242	138.056	9	126.1277_126.1277_126.1283_5276.4766;127.1248_127.1248_0.0000_0.0000;127.1311_127.1311_127.1317_5866.0952;128.1281_128.1281_128.1288_3650.4331;128.1344_128.1344_128.1351_5845.9634;129.1315_129.1315_129.1322_1018.3856;129.1378_129.1378_129.1385_7104.1831;130.1348_130.1348_130.1353_1210.0215;130.1411_130.1411_130.1418_4880.9634;131.1382_131.1382_131.1391_1107.7153	8	13	N1:[1775.8239286863(888.9221801757812, 166813.814453125, 2, 1775.8287603515626)];N2:[1978.9033286862998(990.461181640625, 33634.540771484375, 2, 1978.90676328125)];N2H1:[2140.9561286863(1071.4862060546875, 27377.054931640625, 2, 2140.956812109375)];N2H2:[2303.0089286863(1152.5146484375, 83805.3544921875, 2, 2303.013696875)];N2H3:[2465.0617286863(1233.04345703125, 71010.45520019531, 2, 2464.071314…	8	b1^1_377.2062_377.2076_3393.4075;b2^1_540.2695_0.0000_0.0000;b3^1_654.3124_0.0000_0.0000;b4^1_711.3339_0.0000_0.0000;b5^1_798.3659_0.0000_0.0000;b6^1_897.4343_0.0000_0.0000;b7^1_994.4871_0.0000_0.0000;b8^1_1141.5555_0.0000_0.0000;b9^1_1270.5981_0.0000_0.0000;b10^1_1399.6407_0.0000_0.0000;b11^1_1555.7418_0.0000_0.0000;y1^1_175.1195_175.1198_7776.3159;y2^1_304.1621_304.1625_12079.5671;y3^1_433.2047…	26.7925	44.6028	A2B2C1D1E2F1G3gfedD1E2F1G3gfedcba	0.00483167	0	0			0	0	Complex	0	7	0.358678	0.278278	0.815512	0.793372	0.751
22524	37	22523	22509	0	53.9005,0.0000	3	1149.51	1149.51	0.0106201	3445.51	3445.49	1378.48	N2H6		2067.02	NATSYPPMCTQDPK	n[TMT10plex]NATSYPPMC[Carbamidomethyl]TQDPK[TMT10plex]	NORMAL	Liver carboxylesterase 1	CES1	P23141	79	5.89972e+06	473.331	10	126.1277_126.1277_126.1286_645124.9375;127.1248_127.1248_127.1262_168789.6562;127.1311_127.1311_127.1319_615278.6250;128.1281_128.1281_128.1294_188042.3750;128.1344_128.1344_128.1353_503937.6875;129.1315_129.1315_129.1329_60700.4883;129.1378_129.1378_129.1387_309955.1875;130.1348_130.1348_130.1365_74222.4922;130.1411_130.1411_130.1420_582236.8750;131.1382_131.1382_131.1392_30537.2578	9	6	N1:[2270.0964867878(1135.0726318359375, 16399007.400878906, 2, 2268.129663671875)];N2:[2473.1758867878(1237.103759765625, 1188044.0390625, 2, 2472.19191953125)];N2H1:[2635.2286867878(1318.12939453125, 705818.8603515625, 2, 2634.2431890625)];N2H2:[2797.2814867878(1399.170654296875, 468705.87353515625, 2, 2796.32570859375)];N2H3:[2959.3342867878(1480.1748046875, 260921.9873046875, 2, 2958.334009375…	18	b1^1_344.2137_344.2151_138156.7557;b2^1_415.2508_415.2526_84092.9791;b3^1_516.2985_516.3011_133946.8711;b4^1_603.3305_603.3340_187829.9619;b5^1_766.3938_766.3981_270149.5986;b6^1_863.4466_863.4517_26379.8350;b7^1_960.4994_0.0000_0.0000;b8^1_1091.5398_0.0000_0.0000;b9^1_1251.5705_1251.5739_11323.8799;b10^1_1352.6182_1352.6243_6520.2490;b11^1_1480.6767_1480.6788_8306.8027;b12^1_1595.7037_0.0000_0.0…	134.348	6.65359	A2B2C1D1E1edD1E1eE1edcba	1.01415	0	0	True		0	0	High mannose	0	10	0.296641	0.170874	1.96138	1.12528	0.631
22465	37	22464	22460	0	53.7901,0.0000	3	1095.49	1095.49	0.00183105	3283.45	3283.44	1216.42	N2H5		2067.02	NATSYPPMCTQDPK	n[TMT10plex]NATSYPPMC[Carbamidomethyl]TQDPK[TMT10plex]	NORMAL	Liver carboxylesterase 1	CES1	P23141	79	6.64247e+06	473.331	10	126.1277_126.1277_126.1285_792073.6875;127.1248_127.1248_127.1260_206540.7188;127.1311_127.1311_127.1319_775803.9375;128.1281_128.1281_128.1292_230190.1719;128.1344_128.1344_128.1352_628256.2500;129.1315_129.1315_129.1327_85474.9219;129.1378_129.1378_129.1386_382724.9375;130.1348_130.1348_130.1364_90359.9062;130.1411_130.1411_130.1420_721728.1250;131.1382_131.1382_131.1391_41564.6094	8	6	N1:[2270.0964867878(1135.0545654296875, 21424351.4453125, 2, 2268.093530859375)];N2:[2473.1758867878(1237.1004638671875, 1324507.845703125, 2, 2472.185327734375)];N2H1:[2635.2286867878(1319.129638671875, 662898.763671875, 2, 2636.24367734375)];N2H2:[2797.2814867878(1399.1593017578125, 539312.43359375, 2, 2796.303003515625)];N2H3:[2959.3342867878(1481.187744140625, 174249.6025390625, 2, 2960.35988…	19	b1^1_344.2137_344.2148_167823.1726;b2^1_415.2508_415.2522_106092.5410;b3^1_516.2985_516.3007_109711.5479;b4^1_603.3305_603.3336_226337.3906;b5^1_766.3938_766.3973_353830.9709;b6^1_863.4466_863.4520_34092.5078;b7^1_960.4994_0.0000_0.0000;b8^1_1091.5398_0.0000_0.0000;b9^1_1251.5705_1251.5754_10566.8616;b10^1_1352.6182_1352.6182_11853.7983;b11^1_1480.6767_0.0000_0.0000;b12^1_1595.7037_1595.7104_9551…	152.349	9.6849	A2B2C1D1dD1E1eE1edcba	1.0125	0	0			0	0	High mannose	0	23	0.294933	0.168203	1.83396	1.0867	0.631
24759	37	24758	24746	0	64.2055,0.0000	3	1156.18	1156.18	0.00878906	3465.53	3465.52	2204.77	N4H5S2		1260.74	NVSVAEGK	n[TMT10plex]NVSVAEGK[TMT10plex]	NORMAL	Prostaglandin F2 receptor negative regulator	PTGFRN	Q9P2B2	286	460262	138.056	10	126.1277_126.1277_126.1284_37171.2266;127.1248_127.1248_127.1255_30551.2207;127.1311_127.1311_127.1317_41760.8945;128.1281_128.1281_128.1289_41601.4961;128.1344_128.1344_128.1351_42740.2461;129.1315_129.1315_129.1322_33968.9297;129.1378_129.1378_129.1384_42364.5234;130.1348_130.1348_130.1356_40362.4766;130.1411_130.1411_130.1418_37353.7930;131.1382_131.1382_131.1389_35955.9258	9	13	N1:[1463.8237410642(732.9220581054688, 61088.6826171875, 2, 1463.8285162109376)];N2:[1666.9031410641999(834.4629516601562, 28048.09814453125, 2, 1666.9103033203126)];N2H1:[1828.9559410642(915.4891357421875, 18432.566650390625, 2, 1828.962671484375)];N2H2:[1991.0087410642(997.0164184570312, 33624.66162109375, 2, 1992.0172369140626)];N2H3:[2153.0615410642(1077.5421142578125, 59843.271484375, 2, 215…	14	b1^1_344.2137_344.2137_10332.3525;b2^1_443.2821_443.2829_2028.6920;b3^1_530.3141_530.3168_1696.0173;b4^1_629.3825_629.3861_981.7203;b5^1_700.4197_700.4216_1126.8965;b6^1_829.4622_829.4631_1569.0842;b7^1_886.4837_0.0000_0.0000;b8^1_1243.7416_1243.7288_34558.7048;y1^1_376.2763_376.2771_29977.3662;y2^1_433.2977_433.2987_19853.6938;y3^1_562.3403_562.3406_5711.9155;y4^1_633.3775_633.3792_15041.0786;y5…	106.599	35.0821	A2B2C1D1E2F1fF3fedD1E2F1G3gfedcba	0.00476265	0	0			0	0	Complex	0	5	0.560319	0.467205	1.1215	0.766283	1.179
47934	37	47933	47921	0	105.7588,0.0000	3	1505.07	1505.07	0.00109863	4512.2	4512.16	1702.58	N2H8		2809.58	VDKDLQSLEDILHQVENK	n[TMT10plex]VDK[TMT10plex]DLQSLEDILHQVENK[TMT10plex]	NORMAL	Fibrinogen gamma chain	FGG	P02679	78	1.59887e+06	801.445	10	126.1277_126.1277_126.1284_285496.1250;127.1248_127.1248_127.1255_181975.2031;127.1311_127.1311_127.1317_287391.0625;128.1281_128.1281_128.1289_198911.2812;128.1344_128.1344_128.1351_345030.5938;129.1315_129.1315_129.1324_126179.0078;129.1378_129.1378_129.1385_368941.5000;130.1348_130.1348_130.1357_249189.8906;130.1411_130.1411_130.1418_383817.4062;131.1382_131.1382_131.1389_106414.6562	8	5	N1:[3012.6588040642005(1507.337158203125, 3336328.65625, 2, 3012.65871640625)];N2:[3215.7382040642005(1072.92333984375, 369120.8125, 3, 3215.74661953125)];N2H1:[3377.7910040642005(1126.934326171875, 70606.849609375, 3, 3377.779578515625)];N2H2:[3539.8438040642004(1180.9755859375, 50926.65966796875, 3, 3539.9033578125)];N2H3:[3701.8966040642003(1234.981689453125, 160227.025390625, 3, 3701.92166835…	24	b1^1_329.2392_329.2399_53007.2812;b2^1_444.2661_444.2671_196838.2539;b3^1_801.5240_801.5287_43171.1494;b4^1_916.5510_916.5539_541583.6543;b5^1_1029.6350_1029.6392_81244.2339;b6^1_1157.6936_0.0000_0.0000;b7^1_1244.7256_1244.7290_81076.8809;b8^1_1357.8097_1357.8173_60165.3477;b9^1_1486.8523_1486.8604_160205.0703;b10^1_1601.8792_0.0000_0.0000;b11^1_1714.9633_1714.9703_226029.7656;b12^1_1828.0474_182…	187.022	1.10836	A2B2C1D1E1F1fedD1E1eE1F1fedcba	-8.7658e-05	0	0			0	0	High mannose	0	12	0.610522	0.353138	1.3422	0.741874	3.802
31415	37	31414	31401	0	77.3656,0.0000	3	1422.64	1422.64	0.00219727	4264.9	4264.85	2204.77	N4H5S2		2060.08	INATDADEPNTLNSK	n[TMT10plex]INATDADEPNTLNSK[TMT10plex]	NORMAL	Desmoglein-2	DSG2	Q14126	182	872151	138.056	10	126.1277_126.1277_126.1284_43124.2773;127.1248_127.1248_127.1256_23600.1836;127.1311_127.1311_127.1317_47358.6211;128.1281_128.1281_128.1289_30203.7148;128.1344_128.1344_128.1351_46347.2383;129.1315_129.1315_129.1293_1200.0514;129.1378_129.1378_129.1385_49233.4492;130.1348_130.1348_130.1357_22414.2930;130.1411_130.1411_130.1418_51823.6016;131.1382_131.1382_131.1389_17073.1211	9	13	N1:[2263.1585510642(1131.6268310546875, 541017.697265625, 2, 2261.238062109375)];N2:[2466.2379510642(1234.13037109375, 157818.3165283203, 2, 2466.2451421875)];N2H1:[2628.2907510642(1315.1588134765625, 91958.91967773438, 2, 2628.302026953125)];N2H2:[2790.3435510642(1396.1845703125, 301409.1435546875, 2, 2790.353540625)];N2H3:[2952.3963510641997(1476.7088623046875, 275646.4892578125, 2, 2951.402124…	22	b1^1_343.2548_343.2554_25105.4150;b2^1_457.2977_457.2992_8349.4935;b3^1_528.3349_528.3359_2217.1960;b4^1_629.3825_629.3818_1750.1930;b5^1_744.4095_744.4116_12064.4633;b6^1_815.4466_0.0000_0.0000;b7^1_930.4735_930.4745_22139.8101;b8^1_1059.5161_1059.5221_15898.6953;b9^1_1156.5689_0.0000_0.0000;b10^1_1270.6118_0.0000_0.0000;b11^1_1371.6595_0.0000_0.0000;b12^1_1484.7436_0.0000_0.0000;b13^1_1598.7865…	157.6	61.0129	A2B2C1D1E2F1fF3fedD1E2F1fF3fedcba	0.00601222	0	0			0	0	Complex	0	9	0.548357	0.456116	1.02204	0.894784	1.247
21381	37	21380	21379	0	56.9240,0.0000	3	1081.48	1081.48	0.00219727	3241.41	3241.4	2059.73	N4H5F1S1		1181.66	NTTSYVLR	n[TMT10plex]NTTSYVLR	NORMAL	Tenascin	TNC	P24821	1034	1.06415e+06	138.056	10	126.1277_126.1277_126.1257_875.1786;127.1248_127.1248_127.1255_16375.1055;127.1311_127.1311_127.1317_16874.2773;128.1281_128.1281_128.1289_15383.7852;128.1344_128.1344_128.1351_17801.0508;129.1315_129.1315_129.1323_17934.5020;129.1378_129.1378_129.1384_27463.9766;130.1348_130.1348_130.1356_28100.3125;130.1411_130.1411_130.1417_18412.8438;131.1382_131.1382_131.1389_24306.0859	9	17	N1:[1384.7401210642(1385.7532958984375, 19362.540771484375, 1, 1384.7454958984374)];N2:[1587.8195210641998(794.9209594726562, 9772.957397460938, 2, 1587.8263189453126)];N2H1:[1749.8723210641997(875.9478759765625, 5293.6917724609375, 2, 1749.880151953125)];N2H2:[1911.9251210641999(956.9749145507812, 19811.404418945312, 2, 1911.9342291015626)];N2H2F1:[2057.9830210642(1029.504638671875, 144257.99731…	11	b1^1_344.2137_344.2151_999.0442;b2^1_445.2614_0.0000_0.0000;b3^1_546.3090_0.0000_0.0000;b4^1_633.3411_0.0000_0.0000;b5^1_796.4044_0.0000_0.0000;b6^1_895.4728_895.4755_5069.2427;b7^1_1008.5569_1008.5603_6052.3778;b8^1_1164.6580_0.0000_0.0000;y1^1_175.1195_175.1198_20896.9961;y2^1_288.2036_288.2041_4345.0435;y3^1_387.2720_387.2739_1483.2587;y4^1_550.3353_550.3377_5432.9839;y5^1_637.3673_637.3691_18…	66.5398	40.3196	A2B2C1D1E2F1fF3fedD1E2F1fedcbB5ba	0.00537483	1	0			0	0	Complex	0	15	1.03893	0.941811	0.811035	0.765177	2.899
13569	37	13568	13562	0	34.0934,0.0000	3	1198.58	1198.24	-1.01733	3591.69	3592.7	1702.58	N2H8		1890.11	KKEDALNETR	n[TMT10plex]K[TMT10plex]K[TMT10plex]EDALNETR	NORMAL	Clusterin	CLU	P10909	86	236395	1047.11	10	126.1277_126.1277_126.1282_16130.1084;127.1248_127.1248_127.1253_10362.4541;127.1311_127.1311_127.1316_11479.0029;128.1281_128.1281_128.1287_11939.9404;128.1344_128.1344_128.1349_14645.8037;129.1315_129.1315_129.1321_9859.9121;129.1378_129.1378_129.1383_15001.3047;130.1348_130.1348_130.1354_23485.9922;130.1411_130.1411_130.1416_16429.3867;131.1382_131.1382_131.1387_4134.7363	7	6	N1:[2093.1937050642(1047.10498046875, 181487.931640625, 2, 2092.1943609375)];N2:[2296.2731050642(1148.648193359375, 33964.470458984375, 2, 2295.28078671875)];N2H1:[2458.3259050642(1230.1717529296875, 23820.587890625, 2, 2458.327905859375)];N2H2:[2620.3787050642(874.4688720703125, 22123.979064941406, 3, 2620.3832162109375)];N2H3:[2782.4315050642(928.8211059570312, 40742.655822753906, 3, 2783.43991…	11	b1^1_587.4287_587.4294_6775.3203;b2^1_944.6865_944.6875_2934.0046;b3^1_1073.7291_1073.7275_7801.8379;b4^1_1188.7561_0.0000_0.0000;b5^1_1259.7932_1259.7888_1070.6680;b6^1_1372.8773_1372.8802_3477.6060;b7^1_1486.9202_0.0000_0.0000;b8^1_1615.9628_0.0000_0.0000;b9^1_1717.0105_1716.9919_2680.3896;b10^1_1873.1116_0.0000_0.0000;y1^1_175.1195_175.1196_10792.3750;y2^1_276.1672_276.1673_18783.3578;y3^1_405…	52.3987	1.91696	A2B2C1D1E1F1fedD1E1eE1F1fedcba	-0.999344	0	0			0	0	High mannose	0	5	0.820636	0.581301	1.29202	0.875456	1.657
20988	37	20987	20976	0	53.7288,0.0000	4	902.898	902.902	0.0136719	3607.58	3607.55	1540.53	N2H7		2067.02	NATSYPPMCTQDPK	n[TMT10plex]NATSYPPMC[Carbamidomethyl]TQDPK[TMT10plex]	NORMAL	Liver carboxylesterase 1	CES1	P23141	79	2.04501e+06	473.33	10	126.1277_126.1277_126.1284_147051.3594;127.1248_127.1248_127.1256_44377.6133;127.1311_127.1311_127.1317_132911.6094;128.1281_128.1281_128.1289_53830.6992;128.1344_128.1344_128.1351_114120.6953;129.1315_129.1315_129.1324_35814.8516;129.1378_129.1378_129.1384_83817.9609;130.1348_130.1348_130.1358_30736.9629;130.1411_130.1411_130.1418_117826.0781;131.1382_131.1382_131.1389_28715.5703	9	6	N1:[2270.0964867878(1135.560302734375, 3623401.078125, 2, 2269.10500546875)];N2:[2473.1758867878(1237.5994873046875, 120335.142578125, 2, 2473.183374609375)];N2H1:[2635.2286867878(1318.6278076171875, 74200.52734375, 2, 2635.240015234375)];N2H2:[2797.2814867878(1399.6480712890625, 26860.66064453125, 2, 2797.280542578125)];N2H3:[2959.3342867878(1480.679931640625, 17552.403076171875, 2, 2959.3442632…	17	b1^1_344.2137_344.2142_25139.2012;b2^1_415.2508_415.2517_16351.1641;b3^1_516.2985_516.3002_19164.7109;b4^1_603.3305_603.3331_44212.9307;b5^1_766.3938_766.3945_78201.8220;b6^1_863.4466_863.4478_12480.4958;b7^1_960.4994_0.0000_0.0000;b8^1_1091.5398_0.0000_0.0000;b9^1_1251.5705_0.0000_0.0000;b10^1_1352.6182_0.0000_0.0000;b11^1_1480.6767_0.0000_0.0000;b12^1_1595.7037_1595.7074_36477.3955;b13^1_1692.7…	114.647	3.87558	A2B2C1D1E1edD1E1eE1F1fedcba	-0.991481	0	0			0	0	High mannose	0	47	0.314907	0.19986	1.72079	1.08294	0.631
20513	37	20512	20503	0	49.8232,0.0000	3	1010.45	1010.12	-0.982178	3027.34	3027.32	1702.58	N2H8		1324.74	DFVNASSK	n[TMT10plex]DFVNASSK[TMT10plex]	NORMAL	Heparin cofactor 2	SERPIND1	P05546	188	101540	764.918	10	126.1277_126.1277_126.1283_16992.3867;127.1248_127.1248_127.1254_9981.0117;127.1311_127.1311_127.1316_17491.4199;128.1281_128.1281_128.1288_12498.9062;128.1344_128.1344_128.1349_15757.5264;129.1315_129.1315_129.1321_13222.1523;129.1378_129.1378_129.1383_13996.4854;130.1348_130.1348_130.1355_14799.0527;130.1411_130.1411_130.1416_15882.9619;131.1382_131.1382_131.1388_8025.3599	8	6	N1:[1527.8186550642(764.91845703125, 296621.412109375, 2, 1527.8213140625)];N2:[1730.8980550641998(866.458251953125, 45227.671875, 2, 1730.90090390625)];N2H1:[1892.9508550642(947.4844970703125, 38811.19934082031, 2, 1892.953394140625)];N2H2:[2055.0036550642(1028.5079345703125, 37561.791259765625, 2, 2055.000269140625)];N2H3:[2217.0564550642(1109.5380859375, 50606.310302734375, 2, 2217.060571875)]…	11	b1^1_345.1977_345.1982_9302.5107;b2^1_492.2661_492.2659_6955.5781;b3^1_591.3345_591.3348_4914.5273;b4^1_705.3775_0.0000_0.0000;b5^1_776.4146_776.4159_1569.8516;b6^1_863.4466_0.0000_0.0000;b7^1_950.4786_0.0000_0.0000;b8^1_1307.7365_0.0000_0.0000;y1^1_376.2763_376.2764_14947.7822;y2^1_463.3083_463.3098_4522.0132;y3^1_550.3403_550.3411_3476.4114;y4^1_621.3775_621.3784_2824.5059;y5^1_735.4204_735.419…	64.6231	3.28588	A2B2C1D1E1F1fedD1E1eE1F1fedcba	-0.00418944	0	0			0	0	High mannose	0	7	0.484972	0.448736	0.901738	0.868303	1.169
17764	37	17763	17753	0	43.6560,0.0000	3	1317.23	1317.56	0.973755	3949.65	3947.65	1864.63	N2H9		2083.01	NATSYPPMCTQDPK	n[TMT10plex]NATSYPPM[Oxidation]C[Carbamidomethyl]TQDPK[TMT10plex]	NORMAL	Liver carboxylesterase 1	CES1	P23141	79	153111	473.329	9	126.1277_126.1277_126.1282_12738.2637;127.1248_127.1248_127.1254_2715.2930;127.1311_127.1311_127.1316_10871.1914;128.1281_128.1281_128.1286_3469.4897;128.1344_128.1344_128.1349_8346.9453;129.1315_129.1315_129.1319_1541.5610;129.1378_129.1378_129.1383_4888.2407;130.1348_130.1348_130.1357_1099.4941;130.1411_130.1411_130.1416_10632.3613;131.1382_131.1382_0.0000_0.0000	8	6	N1:[2286.0914014099(1143.555908203125, 844553.1030273438, 2, 2285.09621640625)];N2:[2489.1708014099(1245.0941162109375, 82007.97827148438, 2, 2488.172632421875)];N2H1:[2651.2236014099(1326.62451171875, 40952.982421875, 2, 2651.2334234375)];N2H2:[2813.2764014099(1407.6468505859375, 19210.80029296875, 2, 2813.278101171875)];N2H3:[2975.3292014098997(1488.667236328125, 13170.65087890625, 2, 2975.3188…	11	b1^1_344.2137_344.2143_1166.5143;b2^1_415.2508_0.0000_0.0000;b3^1_516.2985_0.0000_0.0000;b4^1_603.3305_603.3311_3086.3933;b5^1_766.3938_766.3959_5762.6245;b6^1_863.4466_0.0000_0.0000;b7^1_960.4994_0.0000_0.0000;b8^1_1107.5348_0.0000_0.0000;b9^1_1267.5654_0.0000_0.0000;b10^1_1368.6131_0.0000_0.0000;b11^1_1496.6717_0.0000_0.0000;b12^1_1611.6986_0.0000_0.0000;b13^1_1708.7514_0.0000_0.0000;b14^1_2066…	40.2933	3.22467	A2B2C1D1E1F1fedD1E1F1feE1F1fedcba	-0.995185	0	0			0	0	High mannose	0	109	0.289952	0.165169	2.15247	1.23108	0.631
22963	37	22962	22952	0	57.6047,0.0000	3	1286.54	1286.87	0.990601	3857.6	3855.59	1702.58	N2H8		2153	GTAGNALMDGASQLMGENR	n[TMT10plex]GTAGNALM[Oxidation]DGASQLM[Oxidation]GENR	NORMAL	Fibrinogen beta chain	FGB	P02675	394	276466	138.056	10	126.1277_126.1277_126.1283_27166.2461;127.1248_127.1248_127.1255_12159.6611;127.1311_127.1311_127.1317_22568.1328;128.1281_128.1281_128.1288_18128.2500;128.1344_128.1344_128.1350_24803.0293;129.1315_129.1315_129.1322_15955.9648;129.1378_129.1378_129.1384_23110.7227;130.1348_130.1348_130.1355_21497.5332;130.1411_130.1411_130.1417_20834.1953;131.1382_131.1382_131.1388_14282.9707	10	6	N1:[2356.0838023083998(1178.5518798828125, 2391658.715576172, 2, 2355.088159765625)];N2:[2559.1632023084(1280.593505859375, 160858.10571289062, 2, 2559.17141171875)];N2H1:[2721.2160023083998(1361.6195068359375, 45143.66845703125, 2, 2721.223413671875)];N2H2:[2883.2688023083997(1442.64404296875, 33117.31640625, 2, 2883.2724859375)];N2H3:[3045.3216023083996(1523.6719970703125, 27521.630126953125, 2…	17	b1^1_287.1922_287.1926_7689.8433;b2^1_388.2399_388.2407_9920.7412;b3^1_459.2770_459.2784_11914.8506;b4^1_516.2985_516.2993_6775.4066;b5^1_630.3414_630.3427_33019.5625;b6^1_701.3785_701.3804_34117.2510;b7^1_814.4626_814.4644_32145.0059;b8^1_961.4980_961.4979_2272.4994;b9^1_1076.5249_1076.5260_30173.5916;b10^1_1133.5464_1133.5494_2902.1187;b11^1_1204.5835_1204.5846_3994.8088;b12^1_1291.6155_1291.61…	70.1112	2.47575	A2B2C1D1E1F1fedD1E1eE1F1fedcba	-0.995643	0	0			0	0	High mannose	0	22	0.402401	0.395958	0.779578	0.769787	3.186
11778	37	11777	11776	0	35.0585,0.0000	3	1088.5	1088.17	-1.00781	3261.47	3262.47	1663.61	N5H4		1598.86	VVNSTTGTGEHLR	n[TMT10plex]VVNSTTGTGEHLR	NORMAL	Thrombospondin-2	THBS2	P35442	1069	503170	138.056	9	126.1277_126.1277_126.1288_633.4054;127.1248_127.1248_127.1255_6600.4653;127.1311_127.1311_0.0000_0.0000;128.1281_128.1281_128.1289_10665.9844;128.1344_128.1344_128.1349_1174.2096;129.1315_129.1315_129.1322_4765.1797;129.1378_129.1378_129.1384_1003.0541;130.1348_130.1348_130.1356_6551.5347;130.1411_130.1411_130.1416_807.8254;131.1382_131.1382_131.1390_28378.9785	8	13	N1:[1801.9373170642(901.9790649414062, 209780.5302734375, 2, 1801.9425298828126)];N2:[2005.0167170641998(1003.0176391601562, 171592.09057617188, 2, 2004.0196783203126)];N2H1:[2167.0695170641998(1084.5498046875, 23640.13330078125, 2, 2167.084009375)];N2H2:[2329.1223170641997(1165.5770263671875, 24654.84130859375, 2, 2329.138452734375)];N3H2:[2532.2017170642(1266.6065673828125, 381856.50927734375, …	19	b1^1_329.2392_329.2399_22031.1641;b2^1_428.3076_428.3084_10153.7906;b3^1_542.3505_542.3520_3300.3682;b4^1_629.3825_629.3853_815.9684;b5^1_730.4302_0.0000_0.0000;b6^1_831.4779_0.0000_0.0000;b7^1_888.4994_0.0000_0.0000;b8^1_989.5470_0.0000_0.0000;b9^1_1046.5685_0.0000_0.0000;b10^1_1175.6111_1175.6149_3488.9099;b11^1_1312.6700_1312.6781_6597.3584;b12^1_1425.7541_0.0000_0.0000;b13^1_1581.8552_1581.84…	122.617	66.0436	A2B2C1D1E2F1fedD2dD1E2edcba	0.00458997	0	1			0	0	Complex	0	15	3.73213	3.29483	0.813564	0.911685	1.263
20279	37	20278	20269	0	49.2810,0.0000	3	1167.5	1167.5	-0.0102539	3499.48	3499.47	1378.48	N2H6		2121	EHEGAIYPDNTTDFQR	n[TMT10plex]EHEGAIYPDNTTDFQR	NORMAL	Ceruloplasmin	CP	P00450	138	27167	138.056	10	126.1277_126.1277_126.1282_2883.3379;127.1248_127.1248_127.1253_2814.2275;127.1311_127.1311_127.1315_2980.4038;128.1281_128.1281_128.1287_1191.4039;128.1344_128.1344_128.1350_3466.8184;129.1315_129.1315_129.1320_1242.3003;129.1378_129.1378_129.1383_3415.0593;130.1348_130.1348_130.1353_1516.6815;130.1411_130.1411_130.1416_3003.2681;131.1382_131.1382_131.1388_1086.0911	6	6	N1:[2324.0759970642002(1162.5433349609375, 213574.88745117188, 2, 2323.071069921875)];N2:[2527.1553970642003(1264.5863037109375, 20924.11083984375, 2, 2527.157007421875)];N2H1:[2689.2081970642002(1345.6180419921875, 18039.874145507812, 2, 2689.220483984375)];N2H2:[2851.2609970642(951.7638549804688, 16356.704345703125, 3, 2852.268164941406)];N2H3:[3013.3137970642(1507.66455078125, 29478.9506835937…	10	b1^1_359.2134_359.2135_4785.8608;b2^1_496.2723_496.2732_4335.3779;b3^1_625.3149_625.3152_5027.8931;b4^1_682.3363_682.3372_4388.9539;b5^1_753.3734_753.3758_13806.3027;b6^1_866.4575_866.4564_11627.0371;b7^1_1029.5208_1029.5247_10048.8056;b8^1_1126.5736_0.0000_0.0000;b9^1_1241.6005_1241.6052_1271.9016;b10^1_1355.6435_0.0000_0.0000;b11^1_1456.6911_0.0000_0.0000;b12^1_1557.7388_0.0000_0.0000;b13^1_167…	28.8196	8.89829	A2B2C1D1E1edD1E1eE1edcba	2.00205	0	0			0	0	High mannose	0	33	0.453325	0.265808	1.74233	1.06805	1.037
18621	37	18620	18613	0	50.8325,0.0000	3	1221.52	1221.52	-0.00805664	3661.53	3661.52	1540.53	N2H7		2121	EHEGAIYPDNTTDFQR	n[TMT10plex]EHEGAIYPDNTTDFQR	NORMAL	Ceruloplasmin	CP	P00450	138	230667	138.056	10	126.1277_126.1277_126.1284_18332.4668;127.1248_127.1248_127.1256_8935.5830;127.1311_127.1311_127.1318_18409.5312;128.1281_128.1281_128.1290_11007.1025;128.1344_128.1344_128.1351_19046.3770;129.1315_129.1315_129.1324_9672.5713;129.1378_129.1378_129.1384_16527.0566;130.1348_130.1348_130.1356_11447.5996;130.1411_130.1411_130.1418_16608.9941;131.1382_131.1382_131.1390_12662.7686	9	6	N1:[2324.0759970642002(1162.5408935546875, 742809.2509765625, 2, 2323.066187109375)];N2:[2527.1553970642003(1264.5889892578125, 83913.0673828125, 2, 2527.162378515625)];N2H1:[2689.2081970642002(1345.613525390625, 75448.73095703125, 2, 2689.21145078125)];N2H2:[2851.2609970642(951.7640380859375, 63981.62023925781, 3, 2852.2687142578125)];N2H3:[3013.3137970642(1507.667236328125, 101074.24047851562, …	16	b1^1_359.2134_359.2141_16998.0360;b2^1_496.2723_496.2738_16377.5852;b3^1_625.3149_625.3164_18847.7441;b4^1_682.3363_682.3391_11745.6097;b5^1_753.3734_753.3757_42476.0671;b6^1_866.4575_866.4597_34408.3262;b7^1_1029.5208_1029.5238_30945.5105;b8^1_1126.5736_0.0000_0.0000;b9^1_1241.6005_1241.6072_15931.2196;b10^1_1355.6435_0.0000_0.0000;b11^1_1456.6911_0.0000_0.0000;b12^1_1557.7388_0.0000_0.0000;b13^…	76.2431	3.64665	A2B2C1D1E1edD1E1eE1F1fedcba	-1.00981	0	0			0	0	High mannose	0	31	0.368996	0.23552	1.27723	0.928554	1.037
11415	37	11414	11412	0	34.2138,0.0000	4	847.337	847.338	0.00341797	3385.32	3385.31	876.322	N2H2F1		2508.98	DVECGEGHFCHDNQTCCR	n[TMT10plex]DVEC[Carbamidomethyl]GEGHFC[Carbamidomethyl]HDNQTC[Carbamidomethyl]C[Carbamidomethyl]R	NORMAL	Granulins	GRN	P28799	530	99473.6	138.056	10	126.1277_126.1277_126.1285_6502.3247;127.1248_127.1248_127.1253_2697.0046;127.1311_127.1311_127.1318_7765.5132;128.1281_128.1281_128.1289_5947.4165;128.1344_128.1344_128.1350_5632.1865;129.1315_129.1315_129.1322_3520.9807;129.1378_129.1378_129.1384_2669.5554;130.1348_130.1348_130.1357_832.6444;130.1411_130.1411_130.1419_12574.7393;131.1382_131.1382_131.1388_4096.8081	8	9	N1:[2712.0624289586(905.365478515625, 353518.1904296875, 3, 2713.073035546875)];N2:[2915.1418289586(730.0463256835938, 103446.56762695312, 4, 2916.154102734375)];N2H1:[3077.1946289586(1026.4061279296875, 276086.6491699219, 3, 3076.1949837890625)];N2H2:[3239.2474289586(1080.4267578125, 310551.0517578125, 3, 3238.2568734375)];N2H2F1:[3385.3053289585996(847.5868530273438, 143628.5224609375, 4, 3386.…	20	b1^1_345.1977_345.1985_11992.8984;b2^1_444.2661_444.2675_7054.9277;b3^1_573.3087_573.3101_13958.8723;b4^1_733.3394_733.3438_8138.7639;b5^1_790.3608_790.3629_8445.6888;b6^1_919.4034_919.4058_28423.1086;b7^1_976.4249_976.4274_48360.5586;b8^1_1113.4838_1113.4863_19033.7949;b9^1_1260.5522_1260.5569_7542.7693;b10^1_1420.5828_0.0000_0.0000;b11^1_1557.6418_0.0000_0.0000;b12^1_1672.6687_1672.6619_4614.70…	103.209	69.3637	A2B2C1D1dcbB5ba	0.015721	1	0			0	0	Unknow	0	7	0.3924	0.560403	0.755345	1.0148	0.822
11661	37	11660	11659	0	34.7860,0.0000	3	1142.52	1142.52	0.00109863	3424.54	3424.52	1825.66	N5H5		1598.86	VVNSTTGTGEHLR	n[TMT10plex]VVNSTTGTGEHLR	NORMAL	Thrombospondin-2	THBS2	P35442	1069	219413	138.056	7	126.1277_126.1277_126.1283_518.0751;127.1248_127.1248_127.1254_2298.0513;127.1311_127.1311_127.1318_830.0121;128.1281_128.1281_128.1288_1535.8475;128.1344_128.1344_0.0000_0.0000;129.1315_129.1315_129.1321_3020.6484;129.1378_129.1378_0.0000_0.0000;130.1348_130.1348_130.1355_2498.2776;130.1411_130.1411_0.0000_0.0000;131.1382_131.1382_131.1388_6645.2549	7	11	N1:[1801.9373170642(901.9788818359375, 73678.54357910156, 2, 1801.942163671875)];N2:[2005.0167170641998(1003.0115356445312, 57992.37170410156, 2, 2004.0074712890626)];N2H2:[2329.1223170641997(1165.5687255859375, 7264.205078125, 2, 2329.121851171875)];N3H2:[2532.2017170642(1266.609375, 108425.58984375, 2, 2531.20315)];N3H3:[2694.2545170641997(1347.6441650390625, 142014.8387451172, 2, 2693.27273007…	9	b1^1_329.2392_329.2401_5241.7783;b2^1_428.3076_428.3088_1266.7891;b3^1_542.3505_0.0000_0.0000;b4^1_629.3825_0.0000_0.0000;b5^1_730.4302_0.0000_0.0000;b6^1_831.4779_0.0000_0.0000;b7^1_888.4994_0.0000_0.0000;b8^1_989.5470_0.0000_0.0000;b9^1_1046.5685_0.0000_0.0000;b10^1_1175.6111_0.0000_0.0000;b11^1_1312.6700_0.0000_0.0000;b12^1_1425.7541_0.0000_0.0000;b13^1_1581.8552_0.0000_0.0000;y1^1_175.1195_17…	26.0534	59.4	A2B2C1D1E2F1fedD2dD1E2F1fedcba	0.00484661	0	1			0	0	Complex	0.00701754	12	4.29694	2.89108	1.2622	0.994559	1.263
18777	37	18776	18765	0	48.8155,0.0000	3	834.716	834.719	0.0067749	2501.13	2501.11	1054.37	N2H4		1446.74	NYTADYDK	n[TMT10plex]NYTADYDK[TMT10plex]	NORMAL	Erlin-2	ERLIN2	O94905	106	369291	825.919	10	126.1277_126.1277_126.1283_74965.3438;127.1248_127.1248_127.1255_29672.8672;127.1311_127.1311_127.1316_66979.4922;128.1281_128.1281_128.1288_44139.6953;128.1344_128.1344_128.1349_70018.7109;129.1315_129.1315_129.1323_24292.9609;129.1378_129.1378_129.1383_77205.1875;130.1348_130.1348_130.1356_36581.5898;130.1411_130.1411_130.1417_77264.6328;131.1382_131.1382_131.1388_22073.5859	7	6	N1:[1649.8190500642(825.91943359375, 2779895.5416259766, 2, 1649.8232671875)];N2:[1852.8984500641998(927.4595947265625, 505123.140625, 2, 1852.903589453125)];N2H1:[2014.9512500642(1007.45556640625, 558849.0053710938, 2, 2012.8955328125)];N2H2:[2177.0040500642(1088.4871826171875, 381481.1893310547, 2, 2174.958765234375)];N2H3:[2339.0568500642(1170.039794921875, 50539.975830078125, 2, 2338.06398984…	15	b1^1_344.2137_344.2141_18398.4556;b2^1_507.2770_507.2779_9784.2571;b3^1_608.3247_608.3265_6931.3389;b4^1_679.3618_679.3640_4166.2148;b5^1_794.3887_794.3913_36395.1133;b6^1_957.4521_957.4584_4834.5790;b7^1_1072.4790_1072.4816_29612.9968;b8^1_1429.7369_1429.7269_23647.1196;y1^1_376.2763_376.2769_137005.4940;y2^1_491.3032_491.3045_28750.6318;y3^1_654.3666_654.3678_90459.7979;y4^1_769.3935_769.3943_2…	141.82	25.5075	A2B2C1D1dD1E1edcba	0.0034722	0	0			0	0	High mannose	0	18	0.329119	0.359736	0.765509	0.880719	0.773
37593	37	37592	37591	0	88.5152,0.0000	3	1321.94	1321.94	-0.0032959	3962.78	3962.77	2204.77	N4H5S2		1757.99	LNGTDPIVAADSK	n[TMT10plex]LNGTDPIVAADSK[TMT10plex]	NORMAL	Prolow-density lipoprotein receptor-related protein 1	LRP1	Q07954	4075	203358	138.056	10	126.1277_126.1277_126.1282_10291.1465;127.1248_127.1248_127.1254_1671.8038;127.1311_127.1311_127.1315_8792.5137;128.1281_128.1281_128.1288_4087.6958;128.1344_128.1344_128.1351_10031.8809;129.1315_129.1315_129.1320_4175.8745;129.1378_129.1378_129.1384_14147.4814;130.1348_130.1348_130.1356_4921.8638;130.1411_130.1411_130.1417_12678.3682;131.1382_131.1382_131.1389_1540.4811	8	11	N1:[1961.0723040642001(981.5460205078125, 129673.42517089844, 2, 1961.076441015625)];N2:[2164.1517040642(1083.0858154296875, 38637.32958984375, 2, 2164.156030859375)];N2H1:[2326.2045040642(1164.10791015625, 25922.001220703125, 2, 2326.2002203125)];N2H2:[2488.2573040642(1244.6375732421875, 96878.53881835938, 2, 2487.259546484375)];N2H3:[2650.3101040642(1326.1644287109375, 94060.6806640625, 2, 2650…	16	b1^1_343.2548_343.2555_7413.7866;b2^1_457.2977_457.2988_1231.2875;b3^1_514.3192_0.0000_0.0000;b4^1_615.3669_0.0000_0.0000;b5^1_730.3938_730.3939_12657.7380;b6^1_827.4466_0.0000_0.0000;b7^1_940.5307_940.5313_1269.7953;b8^1_1039.5991_1039.5984_1001.9758;b9^1_1110.6362_0.0000_0.0000;b10^1_1181.6733_0.0000_0.0000;b11^1_1296.7002_1296.7031_7021.2812;b12^1_1383.7323_0.0000_0.0000;b13^1_1740.9902_0.0000…	88.8191	37.7914	A2B2C1D1E2F1G3gfedD1E2F1G3gfedcba	-0.00197906	0	0			0	0	Complex	0	8	0.239892	0.316226	0.768242	0.883068	0.886
35196	37	35195	35183	0	84.9731,0.0000	3	1167.51	1167.51	0.012085	3499.51	3499.49	1378.48	N2H6		2121.01	GTAGNALMDGASQLMGENR	n[TMT10plex]GTAGNALMDGASQLMGENR	NORMAL	Fibrinogen beta chain	FGB	P02675	394	415851	138.056	10	126.1277_126.1277_126.1284_61353.1758;127.1248_127.1248_127.1255_46466.0859;127.1311_127.1311_127.1317_58133.0312;128.1281_128.1281_128.1289_58982.7539;128.1344_128.1344_128.1351_67070.6328;129.1315_129.1315_129.1323_52293.0586;129.1378_129.1378_129.1384_73934.4922;130.1348_130.1348_130.1356_88527.5938;130.1411_130.1411_130.1417_69183.4453;131.1382_131.1382_131.1389_56322.2656	9	6	N1:[2324.0939730642(1163.0589599609375, 4388865.015136719, 2, 2324.102319921875)];N2:[2527.1733730642(1264.088134765625, 194209.517578125, 2, 2526.16066953125)];N2H1:[2689.2261730642(1345.62548828125, 75078.51123046875, 2, 2689.2353765625)];N2H2:[2851.2789730642(1426.6544189453125, 35651.330078125, 2, 2851.293237890625)];N2H3:[3013.3317730641998(1507.6815185546875, 63262.9423828125, 2, 3013.34743…	19	b1^1_287.1922_287.1930_15886.1182;b2^1_388.2399_388.2411_28318.0233;b3^1_459.2770_459.2783_34688.6519;b4^1_516.2985_516.2998_23771.0862;b5^1_630.3414_630.3431_75841.7314;b6^1_701.3785_701.3807_121612.8896;b7^1_814.4626_814.4648_97331.9148;b8^1_945.5031_945.5063_39205.3165;b9^1_1060.5300_0.0000_0.0000;b10^1_1117.5515_1117.5520_21498.5029;b11^1_1188.5886_1188.5927_28892.2964;b12^1_1275.6206_1275.63…	98.1681	5.78523	A2B2C1D1E1edD1E1eE1edcba	0.00834686	0	0			0	0	High mannose	0	26	0.708952	0.716564	0.824658	0.798805	3.186
20732	37	20731	20730	0	55.5107,0.0000	3	1153.83	1153.5	-0.983276	3457.47	3458.44	2204.77	N4H5S2		1253.67	NEEYNK	n[TMT10plex]NEEYNK[TMT10plex]	NORMAL	Alpha-1-acid glycoprotein 1	ORM1	P02763	56	751461	138.056	10	126.1277_126.1277_126.1284_13500.3691;127.1248_127.1248_127.1255_29143.4453;127.1311_127.1311_127.1317_19527.1426;128.1281_128.1281_128.1289_24912.0176;128.1344_128.1344_128.1351_24487.5723;129.1315_129.1315_129.1322_56036.9922;129.1378_129.1378_129.1383_17499.2871;130.1348_130.1348_130.1356_24939.9023;130.1411_130.1411_130.1418_16909.9258;131.1382_131.1382_131.1389_58199.4844	9	16	N1:[1456.7451560642(729.382568359375, 192546.72802734375, 2, 1456.74953671875)];N2:[1659.8245560642(830.923095703125, 60028.3359375, 2, 1659.83059140625)];N2H1:[1821.8773560641998(911.9488525390625, 46855.83459472656, 2, 1821.882105078125)];N2H2:[1983.9301560642(992.9758911132812, 167172.95825195312, 2, 1983.9361822265626)];N2H3:[2145.9829560642(1073.503173828125, 161453.75244140625, 2, 2144.9907…	11	b1^1_344.2137_344.2151_8309.7998;b2^1_473.2563_473.2580_12453.7040;b3^1_602.2989_602.3004_18765.0968;b4^1_765.3622_765.3631_17451.4028;b5^1_879.4051_879.4070_8420.2998;b6^1_1236.6630_1236.6620_106205.9014;y1^1_376.2763_376.2773_23703.1709;y2^1_490.3192_490.3202_6279.5415;y3^1_653.3825_653.3854_4554.2606;y4^1_782.4251_782.4317_1376.8336;y5^1_911.4677_911.4722_1514.5488;y6^1_1254.6736_0.0000_0.0000	92.5707	66.3766	A2B2C1D1E2F1fF3fedD1E2F1fF3fedcba	-0.989895	0	0			0	0	Complex	0	9	1.74712	2.24088	0.519547	0.57373	0.674
20571	37	20570	20568	0	49.9574,0.0000	3	1210.56	1210.56	-0.00219727	3628.67	3628.65	1702.58	N2H8		1926.07	VYKPSAGNNSLYR	n[TMT10plex]VYK[TMT10plex]PSAGNNSLYR	NORMAL	Beta-2-glycoprotein 1	APOH	P02749	162	126992	1065.09	10	126.1277_126.1277_126.1283_11637.0078;127.1248_127.1248_127.1256_5826.9805;127.1311_127.1311_127.1316_12617.5225;128.1281_128.1281_128.1287_7886.7036;128.1344_128.1344_128.1349_11989.0127;129.1315_129.1315_129.1319_1413.8523;129.1378_129.1378_129.1384_12921.2402;130.1348_130.1348_130.1353_3932.9658;130.1411_130.1411_130.1416_9396.4854;131.1382_131.1382_131.1387_2651.2927	8	5	N1:[2129.1522860642(1065.5858154296875, 141612.23266601562, 2, 2129.156030859375)];N2:[2332.2316860642(1167.126953125, 24972.942993164062, 2, 2332.23830625)];N2H1:[2494.2844860642(1247.6492919921875, 21061.497314453125, 2, 2493.282983984375)];N2H2:[2656.3372860642(1329.179931640625, 16616.11328125, 2, 2656.34426328125)];N2H3:[2818.3900860641997(1410.203857421875, 32358.287109375, 2, 2818.39211484…	11	b1^1_329.2392_329.2392_8818.4414;b2^1_492.3025_492.3034_5794.4379;b3^1_849.5604_849.5621_25725.9531;b4^1_946.6132_0.0000_0.0000;b5^1_1033.6452_1033.6421_1089.5635;b6^1_1104.6823_1104.6830_918.3319;b7^1_1161.7038_0.0000_0.0000;b8^1_1275.7467_0.0000_0.0000;b9^1_1389.7896_0.0000_0.0000;b10^1_1476.8216_0.0000_0.0000;b11^1_1589.9057_0.0000_0.0000;b12^1_1752.9690_0.0000_0.0000;b13^1_1909.0702_0.0000_0.…	38.8284	2.20117	A2B2C1D1E1F1fedD1E1eE1F1fedcba	0.0037448	0	0			0	0	High mannose	0	36	0.384297	0.306506	1.38405	1.06677	0.96
27035	37	27034	27025	0	68.6868,0.0000	3	1283.23	1283.22	-0.00183105	3846.65	3846.63	1702.58	N2H8		2144.05	QDQCIYNTTYLNVQR	n[TMT10plex]QDQC[Carbamidomethyl]IYNTTYLNVQR	NORMAL	Alpha-1-acid glycoprotein 1	ORM1	P02763	93	1.06e+06	1174.08	10	126.1277_126.1277_126.1284_132582.5781;127.1248_127.1248_127.1257_32278.4629;127.1311_127.1311_127.1317_115920.9688;128.1281_128.1281_128.1290_58346.2656;128.1344_128.1344_128.1351_120625.2109;129.1315_129.1315_129.1324_28618.3555;129.1378_129.1378_129.1385_82189.2422;130.1348_130.1348_130.1358_41053.4336;130.1411_130.1411_130.1418_110702.5625;131.1382_131.1382_131.1390_33786.8047	10	6	N1:[2347.1317377878004(783.7224731445312, 34248.98291015625, 3, 2348.1440194335937)];N2:[2550.2111377878005(1275.617431640625, 977115.44140625, 2, 2549.21926328125)];N2H1:[2712.2639377878004(1357.1451416015625, 504162.54052734375, 2, 2712.274683203125)];N2H2:[2874.3167377878003(1437.669921875, 433256.634765625, 2, 2873.32424375)];N2H3:[3036.3695377878003(1518.7032470703125, 358281.9934082031, 2, …	26	b1^1_358.2293_358.2302_84591.8271;b2^1_473.2563_473.2576_294803.0435;b3^1_601.3149_601.3170_87196.8770;b4^1_761.3455_761.3481_194446.8955;b5^1_874.4296_874.4324_191560.3682;b6^1_1037.4929_0.0000_0.0000;b7^1_1151.5358_1151.5402_79422.1597;b8^1_1252.5835_1252.5874_65174.2539;b9^1_1353.6312_1353.6371_30685.8931;b10^1_1516.6945_1516.7035_9206.2949;b11^1_1629.7786_0.0000_0.0000;b12^1_1743.8215_1743.83…	242.064	2.19887	A2B2C1D1E1F1fedD1E1eE1F1fedcba	0.00914385	0	0			0	0	High mannose	0	9	0.1814	0.169837	0.987171	0.925093	0.674
20398	37	20397	20386	0	49.5574,0.0000	3	1156.55	1156.54	-0.00878906	3466.61	3466.6	1540.53	N2H7		1926.07	VYKPSAGNNSLYR	n[TMT10plex]VYK[TMT10plex]PSAGNNSLYR	NORMAL	Beta-2-glycoprotein 1	APOH	P02749	162	64894.2	1065.08	10	126.1277_126.1277_126.1283_12849.2051;127.1248_127.1248_127.1254_5846.0464;127.1311_127.1311_127.1316_8045.5854;128.1281_128.1281_128.1288_7438.1465;128.1344_128.1344_128.1350_8938.2441;129.1315_129.1315_129.1321_3001.3008;129.1378_129.1378_129.1383_8708.1445;130.1348_130.1348_130.1354_4131.1772;130.1411_130.1411_130.1417_10841.2588;131.1382_131.1382_131.1387_4448.5850	7	5	N1:[2129.1522860642(1065.0828857421875, 96462.91247558594, 2, 2128.150171484375)];N2:[2332.2316860642(1167.120361328125, 17210.47021484375, 2, 2332.22512265625)];N2H1:[2494.2844860642(1247.643798828125, 13405.893737792969, 2, 2493.27199765625)];N2H2:[2656.3372860642(1329.1751708984375, 15058.092041015625, 2, 2656.334741796875)];N2H3:[2818.3900860641997(940.8065795898438, 55247.32067871094, 3, 281…	7	b1^1_329.2392_329.2391_6827.8926;b2^1_492.3025_492.3035_3517.7334;b3^1_849.5604_849.5598_14845.0693;b4^1_946.6132_0.0000_0.0000;b5^1_1033.6452_0.0000_0.0000;b6^1_1104.6823_0.0000_0.0000;b7^1_1161.7038_0.0000_0.0000;b8^1_1275.7467_0.0000_0.0000;b9^1_1389.7896_0.0000_0.0000;b10^1_1476.8216_0.0000_0.0000;b11^1_1589.9057_0.0000_0.0000;b12^1_1752.9690_0.0000_0.0000;b13^1_1909.0702_0.0000_0.0000;y1^1_1…	16.4869	3.35149	A2B2C1D1E1edD1E1eE1F1fedcba	-1.00211	0	0			0	0	High mannose	0.00872324	20	0.342842	0.418667	1.48534	1.87253	0.96
36420	37	36419	36414	0	83.7266,0.0000	3	1467.69	1467.69	-0.0102539	4400.04	4400.05	2204.77	N4H5S2		2195.28	IKLDNYSTQELGK	n[TMT10plex]IK[TMT10plex]LDNYSTQELGK[TMT10plex]	NORMAL	5'-nucleotidase	NT5E	P21589	333	885146	138.056	10	126.1277_126.1277_126.1285_72162.0625;127.1248_127.1248_127.1256_34254.5938;127.1311_127.1311_127.1318_59814.4844;128.1281_128.1281_128.1290_56279.1953;128.1344_128.1344_128.1351_65860.8828;129.1315_129.1315_129.1323_57835.9961;129.1378_129.1378_129.1385_76419.1719;130.1348_130.1348_130.1357_62145.6523;130.1411_130.1411_130.1418_74761.5078;131.1382_131.1382_131.1389_34629.0195	9	16	N1:[2398.3564140642(1199.6893310546875, 622227.4737548828, 2, 2397.363062109375)];N2:[2601.4358140642003(1301.2332763671875, 138229.19775390625, 2, 2600.450952734375)];N2H1:[2763.4886140642(1382.7569580078125, 72517.1240234375, 2, 2763.498316015625)];N2H2:[2925.5414140642(976.1928100585938, 18938.2900390625, 3, 2925.555030175781)];N2H3:[3087.5942140642(1544.31494140625, 186140.689453125, 2, 3086.…	19	b1^1_343.2548_343.2558_11873.9629;b2^1_700.5127_700.5153_43136.1836;b3^1_813.5968_813.6005_20162.1003;b4^1_928.6237_928.6267_128489.3145;b5^1_1042.6667_1042.6680_13373.4834;b6^1_1205.7300_1205.7319_7079.2883;b7^1_1292.7620_0.0000_0.0000;b8^1_1393.8097_0.0000_0.0000;b9^1_1521.8683_0.0000_0.0000;b10^1_1650.9109_1650.9127_7585.5264;b11^1_1763.9949_1763.9902_1185.6512;b12^1_1821.0164_0.0000_0.0000;b1…	139.677	42.8315	A2B2C1D1E2F1fF3fedD1E2F1G3gfedcba	2.011	0	0			A2B2C1D1E2F1feE2F1feE2F1fedD1E1eE1edcba	0	Complex	0	5	0.475641	0.758249	0.627588	0.872083	1.091
31866	37	31865	31854	0	75.4168,0.0000	3	1136.88	1136.88	-0.0032959	3407.6	3410.47	1702.58	N2H8		1707.88	LGNWSAMPSCK	n[TMT10plex]LGNWSAMPSC[Carbamidomethyl]K[TMT10plex]	NORMAL	Beta-2-glycoprotein 1	APOH	P02749	253	332287	138.056	10	126.1277_126.1277_126.1283_24584.2930;127.1248_127.1248_127.1254_9843.4014;127.1311_127.1311_127.1316_17593.9648;128.1281_128.1281_128.1287_11665.6006;128.1344_128.1344_128.1349_16963.3027;129.1315_129.1315_129.1321_10447.7275;129.1378_129.1378_129.1383_13862.6123;130.1348_130.1348_130.1355_8930.9229;130.1411_130.1411_130.1416_18505.6875;131.1382_131.1382_131.1387_10587.0352	8	5	N1:[1910.9636217878(956.4915771484375, 232925.146484375, 2, 1910.967554296875)];N2:[2114.0430217878(1057.5338134765625, 35163.45178222656, 2, 2113.052026953125)];N2H1:[2276.0958217878(1138.0880126953125, 187278.4697265625, 2, 2274.160425390625)];N2H2:[2438.1486217878(1220.085693359375, 22128.9443359375, 2, 2438.15578671875)];N2H3:[2600.2014217878(1301.1116943359375, 18256.65869140625, 2, 2600.207…	13	b1^1_343.2548_343.2550_4430.9370;b2^1_400.2763_400.2772_1375.2036;b3^1_514.3192_514.3187_1239.6871;b4^1_700.3985_0.0000_0.0000;b5^1_787.4306_0.0000_0.0000;b6^1_858.4677_0.0000_0.0000;b7^1_989.5082_989.5075_2970.0652;b8^1_1086.5609_0.0000_0.0000;b9^1_1173.5929_0.0000_0.0000;b10^1_1333.6236_0.0000_0.0000;b11^1_1690.8815_0.0000_0.0000;y1^1_376.2763_376.2772_6845.2631;y2^1_536.3069_536.3090_3456.4897…	64.1232	2.17072	A2B2C1D1E1F1fedD1E1eE1F1fedcba	0.00393251	0	0			0	0	High mannose	0	7	0.474583	0.607174	0.916719	1.14963	0.96
18376	37	18375	18374	0	50.2689,0.0000	3	1329.56	1329.56	0.00439453	3985.65	3985.63	1864.63	N2H9		2121	EHEGAIYPDNTTDFQR	n[TMT10plex]EHEGAIYPDNTTDFQR	NORMAL	Ceruloplasmin	CP	P00450	138	381131	1162.55	10	126.1277_126.1277_126.1284_24505.7051;127.1248_127.1248_127.1258_5311.2197;127.1311_127.1311_127.1318_24093.6895;128.1281_128.1281_128.1290_9051.1650;128.1344_128.1344_128.1351_21298.4961;129.1315_129.1315_129.1325_4902.0303;129.1378_129.1378_129.1385_15127.7207;130.1348_130.1348_130.1356_5019.4365;130.1411_130.1411_130.1418_14390.6611;131.1382_131.1382_131.1389_3075.4597	9	6	N1:[2324.0759970642002(1162.549072265625, 1694344.2578125, 2, 2323.08254453125)];N2:[2527.1553970642003(1264.08447265625, 230873.28173828125, 2, 2526.1533453125)];N2H1:[2689.2081970642002(1345.11572265625, 132162.12854003906, 2, 2688.2158453125)];N2H2:[2851.2609970642(951.765625, 148425.4599609375, 3, 2852.273475)];N2H3:[3013.3137970642(1005.44921875, 193500.3759765625, 3, 3013.32425625)];pep:[21…	23	b1^1_359.2134_359.2142_46007.5269;b2^1_496.2723_496.2740_45920.5749;b3^1_625.3149_625.3168_50705.2988;b4^1_682.3363_682.3383_32981.8145;b5^1_753.3734_753.3760_109560.7432;b6^1_866.4575_866.4603_109578.3855;b7^1_1029.5208_0.0000_0.0000;b8^1_1126.5736_0.0000_0.0000;b9^1_1241.6005_1241.6052_61402.6426;b10^1_1355.6435_1355.6418_3156.7869;b11^1_1456.6911_0.0000_0.0000;b12^1_1557.7388_0.0000_0.0000;b13…	158.714	1.57078	A2B2C1D1E1F1fedD1E1F1feE1F1fedcba	-0.993453	0	0			0	0	High mannose	0	12	0.322597	0.210124	1.42966	0.978782	1.037
14790	37	14789	14786	0	40.0005,0.0000	3	1377.95	1377.95	-0.00805664	4130.81	4130.8	2204.77	N4H5S2		1926.03	NAHGEEKENLTAR	n[TMT10plex]NAHGEEK[TMT10plex]ENLTAR	NORMAL	Inter-alpha-trypsin inhibitor heavy chain H3	ITIH3	Q06033	580	505301	138.056	10	126.1277_126.1277_126.1283_3173.2200;127.1248_127.1248_127.1253_11530.2666;127.1311_127.1311_127.1315_2585.4131;128.1281_128.1281_128.1287_4903.6177;128.1344_128.1344_128.1349_4646.3750;129.1315_129.1315_129.1321_19954.0918;129.1378_129.1378_129.1382_3436.2595;130.1348_130.1348_130.1354_10694.7881;130.1411_130.1411_130.1417_4036.1162;131.1382_131.1382_131.1388_24579.9062	9	13	N1:[2129.1118770641997(1065.06591796875, 157955.51000976562, 2, 2128.1162359375)];N2:[2332.1912770641998(1167.106689453125, 45155.129638671875, 2, 2332.19777890625)];N2H1:[2494.2440770641997(1248.1317138671875, 19042.1796875, 2, 2494.247827734375)];N2H2:[2656.2968770642(1328.6553955078125, 60862.346435546875, 2, 2655.295191015625)];N2H3:[2818.3496770641996(1410.1856689453125, 55063.0390625, 2, 28…	13	b1^1_344.2137_344.2142_14099.4507;b2^1_415.2508_415.2513_16568.2063;b3^1_552.3097_552.3100_15608.9720;b4^1_609.3312_609.3320_1524.4226;b5^1_738.3738_738.3767_10468.7208;b6^1_867.4164_867.4180_7505.2915;b7^1_1224.6743_1224.6740_5992.1624;b8^1_1353.7168_1353.7175_7802.5239;b9^1_1467.7598_0.0000_0.0000;b10^1_1580.8438_0.0000_0.0000;b11^1_1681.8915_0.0000_0.0000;b12^1_1752.9286_0.0000_0.0000;b13^1_19…	58.5751	47.3707	A2B2C1D1E2F1G3gfedD1E2F1G3gfedcba	-0.995641	0	0			0	0	Complex	0	7	3.6409	3.70816	0.595245	0.800389	1.02
42407	37	42406	42395	0	95.1112,0.0000	4	1177.03	1176.78	-1.01074	4703.08	4703.06	1702.58	N2H8		3000.48	NISDGFDGIPDNVDAALALPAHSYSGR	n[TMT10plex]NISDGFDGIPDNVDAALALPAHSYSGR	NORMAL	Vitronectin	VTN	P04004	242	2.8176e+06	874.42	10	126.1277_126.1277_126.1285_111239.5234;127.1248_127.1248_127.1256_110592.5078;127.1311_127.1311_127.1318_109451.5781;128.1281_128.1281_128.1289_127313.4688;128.1344_128.1344_128.1351_114470.0938;129.1315_129.1315_129.1323_95483.6797;129.1378_129.1378_129.1385_142794.2500;130.1348_130.1348_130.1357_120832.2656;130.1411_130.1411_130.1418_113710.0234;131.1382_131.1382_131.1390_90223.0234	10	6	N1:[3203.5574140642(1068.1934814453125, 36692853.53222656, 3, 3201.5570443359375)];N2:[3406.6368140642003(1135.8834228515625, 7799635.6982421875, 3, 3404.6268685546875)];N2H1:[3568.6896140642(1190.247802734375, 5565700.421875, 3, 3567.720008203125)];N2H2:[3730.7424140642(1244.2603759765625, 3767950.1328125, 3, 3729.7577279296875)];N2H3:[3892.7952140642(1298.6129150390625, 2414928.296875, 3, 3892.…	27	b1^1_344.2137_344.2146_63583.7461;b2^1_457.2977_457.2992_63582.3726;b3^1_544.3298_544.3315_30244.7480;b4^1_659.3567_659.3591_90967.6797;b5^1_716.3782_716.3818_31548.0430;b6^1_863.4466_0.0000_0.0000;b7^1_978.4735_978.4767_163137.2473;b8^1_1035.4950_0.0000_0.0000;b9^1_1148.5791_1148.5844_215356.2207;b10^1_1245.6318_0.0000_0.0000;b11^1_1360.6588_0.0000_0.0000;b12^1_1474.7017_0.0000_0.0000;b13^1_1573…	168.835	1.63226	A2B2C1D1E1F1fedD1E1eE1F1fedcba	2.01844	0	0			0	0	High mannose	0	14	0.798585	0.684563	0.92058	0.778488	1.693
35061	37	35060	35049	0	84.7044,0.0000	4	936.907	936.909	0.0112305	3743.61	3743.6	1622.58	N4H5		2121.01	GTAGNALMDGASQLMGENR	n[TMT10plex]GTAGNALMDGASQLMGENR	NORMAL	Fibrinogen beta chain	FGB	P02675	394	2.93241e+06	936.494	10	126.1277_126.1277_126.1284_157770.1719;127.1248_127.1248_127.1255_167936.0156;127.1311_127.1311_127.1317_142980.0938;128.1281_128.1281_128.1289_133578.9688;128.1344_128.1344_128.1351_139307.8281;129.1315_129.1315_129.1323_133796.2656;129.1378_129.1378_129.1384_130612.5000;130.1348_130.1348_130.1357_114542.1953;130.1411_130.1411_130.1418_228078.6094;131.1382_131.1382_131.1390_63985.2266	8	7	N1:[2324.0939730642(1162.5592041015625, 1262616.751953125, 2, 2323.102808203125)];N2:[2527.1733730642(1264.60009765625, 167042.16357421875, 2, 2527.1845953125)];N2H1:[2689.2261730642(1345.122802734375, 233196.30444335938, 2, 2688.23000546875)];N2H2:[2851.2789730642(1426.1494140625, 753205.03125, 2, 2850.283228125)];N2H3:[3013.3317730641998(1507.1793212890625, 828867.8271484375, 2, 3012.3430425781…	15	b1^1_287.1922_287.1930_13936.5938;b2^1_388.2399_388.2412_9351.5596;b3^1_459.2770_459.2775_14286.3887;b4^1_516.2985_516.2993_10743.5947;b5^1_630.3414_630.3427_41108.7397;b6^1_701.3785_701.3807_66252.8330;b7^1_814.4626_814.4648_50298.2617;b8^1_945.5031_945.5075_22585.4790;b9^1_1060.5300_1060.5343_135031.4153;b10^1_1117.5515_0.0000_0.0000;b11^1_1188.5886_1188.5905_17572.3491;b12^1_1275.6206_1275.627…	60.7772	3.39124	A2B2C1D1E2eE2F1fedD1E1edcba	-0.991165	0	0			0	0	Hybrid	0	13	1.58649	1.20646	1.0462	0.837452	3.186
10756	37	10755	10746	0	32.6536,0.0000	3	1095.17	1095.17	-0.00622559	3282.48	3282.46	1540.53	N2H7		1741.94	YKNNSDISSTR	n[TMT10plex]YK[TMT10plex]NNSDISSTR	NORMAL	Immunoglobulin heavy constant mu	IGHM	P01871	46	81496.8	138.056	10	126.1277_126.1277_126.1282_3055.5652;127.1248_127.1248_127.1253_1125.3885;127.1311_127.1311_127.1316_3310.8567;128.1281_128.1281_128.1258_599.3153;128.1344_128.1344_128.1350_4609.1592;129.1315_129.1315_129.1319_2750.8284;129.1378_129.1378_129.1383_5367.3306;130.1348_130.1348_130.1353_4111.9175;130.1411_130.1411_130.1416_3682.5576;131.1382_131.1382_131.1388_21681.7227	8	5	N1:[1945.0158500641999(974.5198974609375, 18607.5322265625, 2, 1947.024194921875)];N2:[2148.0952500641997(1075.05859375, 16851.400756835938, 2, 2148.1015875)];N2H1:[2310.1480500641997(1155.5775146484375, 15440.360229492188, 2, 2309.139429296875)];N2H2:[2472.2008500641996(1236.5709228515625, 14039.600219726562, 2, 2471.126245703125)];N2H3:[2634.2536500642(879.0944213867188, 62703.49658203125, 3, 2…	9	b1^1_393.2341_393.2358_1125.7117;b2^1_750.4920_750.4931_1369.3993;b3^1_864.5349_0.0000_0.0000;b4^1_978.5778_0.0000_0.0000;b5^1_1065.6099_0.0000_0.0000;b6^1_1180.6368_1180.6482_1008.7991;b7^1_1293.7209_0.0000_0.0000;b8^1_1380.7529_0.0000_0.0000;b9^1_1467.7849_0.0000_0.0000;b10^1_1568.8326_0.0000_0.0000;b11^1_1724.9337_0.0000_0.0000;y1^1_175.1195_175.1199_5789.9263;y2^1_276.1672_0.0000_0.0000;y3^1_…	29.6441	3.30459	A2B2C1D1E1edD1E1eE1F1fedcba	0.00609906	0	0			0	0	High mannose	0.00303214	8	0.527721	0.704305	0.486681	0.611244	1.068
10867	37	10866	10860	0	31.9082,0.0000	3	972.783	972.78	-0.00933838	2915.32	2915.3	1216.42	N2H5		1698.87	YHSQTYGNGSK	n[TMT10plex]YHSQTYGNGSK[TMT10plex]	NORMAL	Protein OS-9	OS9	Q13438	177	29271.9	951.987	6	126.1277_126.1277_0.0000_0.0000;127.1248_127.1248_127.1254_4429.5088;127.1311_127.1311_0.0000_0.0000;128.1281_128.1281_128.1288_3766.1516;128.1344_128.1344_0.0000_0.0000;129.1315_129.1315_129.1322_5953.6084;129.1378_129.1378_0.0000_0.0000;130.1348_130.1348_130.1354_3249.5474;130.1411_130.1411_130.1416_807.9557;131.1382_131.1382_131.1389_1165.1095	8	6	N1:[1901.9525240642001(951.9862670898438, 113336.5400390625, 2, 1901.9569341796876)];N2:[2105.0319240642(1053.529541015625, 7945.251220703125, 2, 2105.04348203125)];N2H1:[2267.0847240642(1134.5517578125, 2171.8525390625, 2, 2267.087915625)];N2H2:[2429.1375240642(1215.5791015625, 13299.201293945312, 2, 2429.142603125)];N2H3:[2591.1903240642(865.0753173828125, 13183.255859375, 3, 2592.2025521484375…	7	b1^1_393.2341_393.2357_1024.1503;b2^1_530.2930_530.2952_3980.5628;b3^1_617.3250_617.3262_1244.2284;b4^1_745.3836_745.3870_989.1772;b5^1_846.4313_0.0000_0.0000;b6^1_1009.4946_0.0000_0.0000;b7^1_1066.5161_0.0000_0.0000;b8^1_1180.5590_0.0000_0.0000;b9^1_1237.5805_0.0000_0.0000;b10^1_1324.6125_0.0000_0.0000;b11^1_1681.8704_0.0000_0.0000;y1^1_376.2763_376.2770_1492.6161;y2^1_463.3083_463.3106_908.8043…	17.1107	12.816	A2B2C1D1dD1E1eE1edcba	0.00441012	0	0			0	0	High mannose	0.00914286	9	5.64065	5.8042	0.625177	0.8097	1.185
43146	37	43145	43133	0	99.8177,0.0000	3	1487.05	1486.7	-1.0426	4457.09	4457.1	2204.77	N4H5S2		2252.33	VVLHPNYSQVDIGLIK	n[TMT10plex]VVLHPNYSQVDIGLIK[TMT10plex]	NORMAL	Haptoglobin	HP	P00738	241	236869	138.056	10	126.1277_126.1277_126.1283_18821.2441;127.1248_127.1248_127.1255_22373.8516;127.1311_127.1311_127.1316_21607.0078;128.1281_128.1281_128.1288_22371.0078;128.1344_128.1344_128.1350_19646.5312;129.1315_129.1315_129.1322_26452.5371;129.1378_129.1378_129.1384_30174.9160;130.1348_130.1348_130.1355_28730.6680;130.1411_130.1411_130.1417_23774.0039;131.1382_131.1382_131.1388_44963.2812	9	13	N1:[2455.4092300642(1228.716552734375, 116816.34814453125, 2, 2455.41750546875)];N2:[2658.4886300642(1330.7508544921875, 15159.48974609375, 2, 2659.486108984375)];N2H1:[2820.5414300642(1411.2862548828125, 6306.22998046875, 2, 2820.556909765625)];N2H2:[2982.5942300642(1492.310791015625, 36508.535888671875, 2, 2982.60598203125)];N2H3:[3144.6470300642(1573.34130859375, 35435.583251953125, 2, 3144.66…	14	b1^1_329.2392_329.2397_14190.1108;b2^1_428.3076_428.3082_18451.1177;b3^1_541.3916_541.3931_40553.8594;b4^1_678.4506_678.4521_43790.1436;b5^1_775.5033_0.0000_0.0000;b6^1_889.5463_0.0000_0.0000;b7^1_1052.6096_0.0000_0.0000;b8^1_1139.6416_0.0000_0.0000;b9^1_1267.7002_0.0000_0.0000;b10^1_1366.7686_0.0000_0.0000;b11^1_1481.7955_0.0000_0.0000;b12^1_1594.8796_0.0000_0.0000;b13^1_1651.9011_0.0000_0.0000;…	59.2291	34.1077	A2B2C1D1E2F1fF3fedD1E2F1G3gfedcba	0.0082754	0	0			0	0	Complex	0	9	1.19114	1.16258	0.797536	0.812064	0.461
29802	37	29801	29791	0	71.2526,0.0000	3	948.412	948.414	0.00585937	2842.22	2842.21	1702.58	N2H8		1139.63	NGSLFAFR	n[TMT10plex]NGSLFAFR	NORMAL	Vitronectin	VTN	P04004	169	1.68743e+06	672.364	10	126.1277_126.1277_126.1285_166360.3125;127.1248_127.1248_127.1256_127278.0000;127.1311_127.1311_127.1318_155703.1562;128.1281_128.1281_128.1289_167646.9844;128.1344_128.1344_128.1351_169380.5000;129.1315_129.1315_129.1323_186042.1094;129.1378_129.1378_129.1384_166878.5625;130.1348_130.1348_130.1357_184949.8281;130.1411_130.1411_130.1418_150951.8125;131.1382_131.1382_131.1390_127240.3672	10	5	N1:[1342.7084280642(672.3641967773438, 2511362.1357421875, 2, 1342.7127935546876)];N2:[1545.7878280641999(773.9044799804688, 944281.1806640625, 2, 1545.7933599609376)];N2H1:[1707.8406280641998(854.9308471679688, 1252064.384765625, 2, 1707.8460943359376)];N2H2:[1869.8934280642(624.642578125, 30343.7548828125, 3, 1870.904334375)];N2H3:[2031.9462280641999(1016.4840698242188, 1935479.537109375, 2, 20…	12	b1^1_344.2137_344.2152_16061.6807;b2^1_401.2351_401.2385_2900.1333;b3^1_488.2672_0.0000_0.0000;b4^1_601.3512_601.3557_7196.4854;b5^1_748.4197_748.4224_10389.0791;b6^1_819.4568_819.4592_15460.4312;b7^1_966.5252_0.0000_0.0000;b8^1_1122.6263_0.0000_0.0000;y1^1_175.1195_175.1199_121860.1221;y2^1_322.1879_322.1891_11410.8438;y3^1_393.2250_0.0000_0.0000;y4^1_540.2934_540.2962_12018.5430;y5^1_653.3775_6…	88.5712	1.69388	A2B2C1D1E1F1fedD1E1eE1F1fedcba	2.01347	0	0			0	0	High mannose	0	6	0.779541	0.903076	0.788264	0.919248	1.693
[truncated: 7 more columns]
