# Supplementary material for: Heterogeneities of Site-Specific N-Glycosylation in HCC Tumors With Low and High AFP Concentrations
Source: Front Oncol. 2020 Apr 21;10:496. doi: 10.3389/fonc.2020.00496 (PMC7212448; doi:10.3389/fonc.2020.00496)
Supplement: Supplementary file 6 [file Table_5.XLSX]

## Sheet: Table S5-A
Table S5-A: KEGG pathways that were involved by glycoproteins with commonly decreased oligo-mannose glycans in both low and high AFP of HCC tumors
#term ID	KEGG pathway description	Observed protein count	Background gene count	p-value	Matching proteins in your network (labels)
hsa04610	Complement and coagulation cascades	5	78	7.69e-09	CLU, FGB, FGG, SERPIND1, VTN
hsa04611	Platelet activation	2	123	0.015	FGB, FGG

## Sheet: Table S5-B
Table S5-B: KEGG pathways that were involved by glycoproteins with commonly decreased glycans in both low and high AFP of HCC tumors
#term ID	KEGG pathway description	Observed protein count	Background gene count	p-value	Matching proteins in your network (labels)
hsa04512	ECM-receptor interaction	5	81	2.54e-06	COL6A3, ITGB1, THBS2, TNC, VTN
hsa04510	Focal adhesion	5	197	6.25e-05	COL6A3, ITGB1, THBS2, TNC, VTN
hsa04151	PI3K-Akt signaling pathway	5	348	0.00043	COL6A3, ITGB1, THBS2, TNC, VTN
hsa04610	Complement and coagulation cascades	4	78	6.25e-05	C6, CLU, FGB, VTN
hsa04145	Phagosome	4	145	0.00033	ITGB1, LAMP1, LAMP2, THBS2
