# Supplementary material for: Heterogeneities of Site-Specific N-Glycosylation in HCC Tumors With Low and High AFP Concentrations
Source: Front Oncol. 2020 Apr 21;10:496. doi: 10.3389/fonc.2020.00496 (PMC7212448; doi:10.3389/fonc.2020.00496)
Supplement: Supplementary file 7 [file Table_6.XLSX]

## Sheet: Table S6-A
Table S6-A: Intact glycopeptides uniquely increased in low AFP of HCC tumors
																																													Intact Glycopeptide Quantification				Proteins Quantification
MS2Scan	Energy	LowEnergy_MS2Scan	MS1Scan	PrecursorIntensity	RetentionTime	PrecursorCharge	OriginalPrecursorMz	PrecursorMz	PMZShift	PrecursorMass	TheoreticalPrecursorMass	GlycanMass	GlycanComposition	GlycanModification	PeptideMass	PeptideSequence	Peptide	Status	Protein	GeneName	ProteinID	Glycosite_Position	BasePeakIntensity	BasePeakMz	Matched_Reporter_Number	Matched_Reporter_Ions	Matched_OXO_Number	Matched_Y_ions_Number	Matched_Y_ions	Matched_Pepfragment_Number	Matched_Pepfragment_Ions	PeptideScore	GlycanScore	structure_coding	Peptide_MassShift	Corefucose	Bisection	Corefucose_decoy	Bisection_decoy	Glycan_decoy	Isoforms	Glycan_type	FDR	PSMs	AFP-L C/AFP-L P	AFP-H C/AFP- H P	AFP-L C/AFP-H C	AFP-L P/AFP-H P	AFP-L C/AFP-L P
23576	37	23575	23574	0	58.7494,0.0000	3	1127.8	1127.8	-0.00109863	3380.38	3380.37	2204.77	N4H5S2		1175.6	EDALNETR	n[TMT10plex]EDALNETR	NORMAL	Clusterin	CLU	P10909	86	928927	138.056	10	126.1277_126.1277_126.1284_28101.4160;127.1248_127.1248_127.1255_26524.8496;127.1311_127.1311_127.1287_1319.9313;128.1281_128.1281_128.1288_31674.5684;128.1344_128.1344_128.1350_24323.4766;129.1315_129.1315_129.1322_43120.0039;129.1378_129.1378_129.1383_21233.1504;130.1348_130.1348_130.1356_26461.8066;130.1411_130.1411_130.1418_24905.9941;131.1382_131.1382_131.1389_27149.2637	9	16	N1:[1378.6779150642(1379.68994140625, 132352.2841796875, 1, 1378.68214140625)];N2:[1581.7573150642(792.3896484375, 34645.60546875, 2, 1582.763696875)];N2H1:[1743.8101150642(872.9165649414062, 32182.814453125, 2, 1743.8175298828126)];N2H2:[1905.8629150642(953.9421997070312, 129971.30798339844, 2, 1905.8687994140626)];N2H3:[2067.9157150642(1034.968505859375, 126864.94226074219, 2, 2067.92141171875)…	11	b1^1_359.2134_359.2147_8339.1895;b2^1_474.2403_474.2418_28691.5869;b3^1_545.2774_545.2793_13974.6692;b4^1_658.3615_658.3621_11407.8042;b5^1_772.4044_772.4081_7097.8901;b6^1_901.4470_901.4453_12201.8154;b7^1_1002.4947_0.0000_0.0000;b8^1_1158.5958_1158.5917_58714.3005;y1^1_175.1195_175.1198_18705.5234;y2^1_276.1672_276.1677_19797.4043;y3^1_405.2098_0.0000_0.0000;y4^1_519.2527_0.0000_0.0000;y5^1_632…	74.2324	67.1405	A2B2C1D1E2F1fF3fedD1E2F1fF3fedcba	0.00387263	0	0			0	0	Complex	0	7	0.995733	1.73986	0.580559	0.932639	1.657
21999	37	21998	21987	0	58.2339,0.0000	3	1249.51	1249.85	1.00415	3746.52	3745.5	2569.9	N5H6S2		1175.6	EDALNETR	n[TMT10plex]EDALNETR	NORMAL	Clusterin	CLU	P10909	86	649274	138.056	10	126.1277_126.1277_126.1284_11215.1689;127.1248_127.1248_127.1255_10392.3994;127.1311_127.1311_127.1317_9252.4795;128.1281_128.1281_128.1289_11260.8418;128.1344_128.1344_128.1350_10320.2637;129.1315_129.1315_129.1322_20029.9160;129.1378_129.1378_129.1384_10418.9883;130.1348_130.1348_130.1356_12798.2725;130.1411_130.1411_130.1418_13221.5527;131.1382_131.1382_131.1390_13786.7051	9	21	N1:[1378.6779150642(690.3487548828125, 80916.31787109375, 2, 1378.681909765625)];N2:[1581.7573150642(791.8892211914062, 42612.42236328125, 2, 1581.7628423828126)];N2H1:[1743.8101150642(872.913818359375, 18233.269897460938, 2, 1743.81203671875)];N2H2:[1905.8629150642(1906.87060546875, 33100.65185546875, 1, 1905.86280546875)];N5H4:[2839.2067150641997(1420.617431640625, 6415.746337890625, 2, 2839.21…	9	b1^1_359.2134_359.2142_3413.6863;b2^1_474.2403_474.2413_11573.4062;b3^1_545.2774_545.2796_5795.0796;b4^1_658.3615_658.3641_5509.8507;b5^1_772.4044_772.4067_1345.5394;b6^1_901.4470_901.4479_4872.5100;b7^1_1002.4947_0.0000_0.0000;b8^1_1158.5958_0.0000_0.0000;y1^1_175.1195_175.1198_9872.2256;y2^1_276.1672_276.1676_9149.1514;y3^1_405.2098_0.0000_0.0000;y4^1_519.2527_0.0000_0.0000;y5^1_632.3368_0.0000…	45.7501	20.9224	A2B2C1D1E2F1fF3fedD1E2F1feE2F1G3gfedcba	0.0039947	0	0		True	0	0	Complex	0.000716846	7	0.928495	1.52219	0.601276	0.955221	1.657
20552	37	20551	20542	0	49.9135,0.0000	3	1113.48	1113.49	0.0219727	3337.44	3337.42	1216.42	N2H5		2121	EHEGAIYPDNTTDFQR	n[TMT10plex]EHEGAIYPDNTTDFQR	NORMAL	Ceruloplasmin	CP	P00450	138	69969.3	138.056	10	126.1277_126.1277_126.1282_7798.1416;127.1248_127.1248_127.1254_6929.6875;127.1311_127.1311_127.1315_5025.6582;128.1281_128.1281_128.1286_5548.7075;128.1344_128.1344_128.1349_5322.0557;129.1315_129.1315_129.1322_6848.9902;129.1378_129.1378_129.1383_8592.8730;130.1348_130.1348_130.1354_11412.7207;130.1411_130.1411_130.1416_8925.0186;131.1382_131.1382_131.1387_3186.9368	7	6	N1:[2324.0759970642002(1163.047607421875, 635375.896484375, 2, 2324.07961484375)];N2:[2527.1553970642003(1264.58740234375, 61719.95947265625, 2, 2527.1592046875)];N2H1:[2689.2081970642002(897.7463989257812, 42440.83935546875, 3, 2690.2157967773437)];N2H2:[2851.2609970642(1426.1427001953125, 66221.76513671875, 2, 2850.269800390625)];N2H3:[3013.3137970642(1005.445068359375, 53101.822265625, 3, 3013…	16	b1^1_359.2134_359.2136_12617.9287;b2^1_496.2723_496.2732_9069.3815;b3^1_625.3149_625.3158_12586.2900;b4^1_682.3363_682.3368_9108.5541;b5^1_753.3734_753.3741_29490.9644;b6^1_866.4575_866.4584_24124.5762;b7^1_1029.5208_1029.5239_18574.3101;b8^1_1126.5736_0.0000_0.0000;b9^1_1241.6005_1241.6024_8030.6895;b10^1_1355.6435_0.0000_0.0000;b11^1_1456.6911_0.0000_0.0000;b12^1_1557.7388_0.0000_0.0000;b13^1_1…	73.4323	13.6587	A2B2C1D1dD1E1eE1edcba	0.00361778	0	0			0	0	High mannose	0	29	0.881558	0.802955	1.16657	1.0847	1.037
20279	37	20278	20269	0	49.2810,0.0000	3	1167.5	1167.5	-0.0102539	3499.48	3499.47	1378.48	N2H6		2121	EHEGAIYPDNTTDFQR	n[TMT10plex]EHEGAIYPDNTTDFQR	NORMAL	Ceruloplasmin	CP	P00450	138	27167	138.056	10	126.1277_126.1277_126.1282_2883.3379;127.1248_127.1248_127.1253_2814.2275;127.1311_127.1311_127.1315_2980.4038;128.1281_128.1281_128.1287_1191.4039;128.1344_128.1344_128.1350_3466.8184;129.1315_129.1315_129.1320_1242.3003;129.1378_129.1378_129.1383_3415.0593;130.1348_130.1348_130.1353_1516.6815;130.1411_130.1411_130.1416_3003.2681;131.1382_131.1382_131.1388_1086.0911	6	6	N1:[2324.0759970642002(1162.5433349609375, 213574.88745117188, 2, 2323.071069921875)];N2:[2527.1553970642003(1264.5863037109375, 20924.11083984375, 2, 2527.157007421875)];N2H1:[2689.2081970642002(1345.6180419921875, 18039.874145507812, 2, 2689.220483984375)];N2H2:[2851.2609970642(951.7638549804688, 16356.704345703125, 3, 2852.268164941406)];N2H3:[3013.3137970642(1507.66455078125, 29478.9506835937…	10	b1^1_359.2134_359.2135_4785.8608;b2^1_496.2723_496.2732_4335.3779;b3^1_625.3149_625.3152_5027.8931;b4^1_682.3363_682.3372_4388.9539;b5^1_753.3734_753.3758_13806.3027;b6^1_866.4575_866.4564_11627.0371;b7^1_1029.5208_1029.5247_10048.8056;b8^1_1126.5736_0.0000_0.0000;b9^1_1241.6005_1241.6052_1271.9016;b10^1_1355.6435_0.0000_0.0000;b11^1_1456.6911_0.0000_0.0000;b12^1_1557.7388_0.0000_0.0000;b13^1_167…	28.8196	8.89829	A2B2C1D1E1edD1E1eE1edcba	2.00205	0	0			0	0	High mannose	0	33	0.453325	0.265808	1.74233	1.06805	1.037
18621	37	18620	18613	0	50.8325,0.0000	3	1221.52	1221.52	-0.00805664	3661.53	3661.52	1540.53	N2H7		2121	EHEGAIYPDNTTDFQR	n[TMT10plex]EHEGAIYPDNTTDFQR	NORMAL	Ceruloplasmin	CP	P00450	138	230667	138.056	10	126.1277_126.1277_126.1284_18332.4668;127.1248_127.1248_127.1256_8935.5830;127.1311_127.1311_127.1318_18409.5312;128.1281_128.1281_128.1290_11007.1025;128.1344_128.1344_128.1351_19046.3770;129.1315_129.1315_129.1324_9672.5713;129.1378_129.1378_129.1384_16527.0566;130.1348_130.1348_130.1356_11447.5996;130.1411_130.1411_130.1418_16608.9941;131.1382_131.1382_131.1390_12662.7686	9	6	N1:[2324.0759970642002(1162.5408935546875, 742809.2509765625, 2, 2323.066187109375)];N2:[2527.1553970642003(1264.5889892578125, 83913.0673828125, 2, 2527.162378515625)];N2H1:[2689.2081970642002(1345.613525390625, 75448.73095703125, 2, 2689.21145078125)];N2H2:[2851.2609970642(951.7640380859375, 63981.62023925781, 3, 2852.2687142578125)];N2H3:[3013.3137970642(1507.667236328125, 101074.24047851562, …	16	b1^1_359.2134_359.2141_16998.0360;b2^1_496.2723_496.2738_16377.5852;b3^1_625.3149_625.3164_18847.7441;b4^1_682.3363_682.3391_11745.6097;b5^1_753.3734_753.3757_42476.0671;b6^1_866.4575_866.4597_34408.3262;b7^1_1029.5208_1029.5238_30945.5105;b8^1_1126.5736_0.0000_0.0000;b9^1_1241.6005_1241.6072_15931.2196;b10^1_1355.6435_0.0000_0.0000;b11^1_1456.6911_0.0000_0.0000;b12^1_1557.7388_0.0000_0.0000;b13^…	76.2431	3.64665	A2B2C1D1E1edD1E1eE1F1fedcba	-1.00981	0	0			0	0	High mannose	0	31	0.368996	0.23552	1.27723	0.928554	1.037
18495	37	18494	18493	0	50.5446,0.0000	3	1275.54	1275.54	-0.00512695	3823.59	3823.58	1702.58	N2H8		2121	EHEGAIYPDNTTDFQR	n[TMT10plex]EHEGAIYPDNTTDFQR	NORMAL	Ceruloplasmin	CP	P00450	138	320184	1163.05	10	126.1277_126.1277_126.1284_33220.6719;127.1248_127.1248_127.1256_9148.1426;127.1311_127.1311_127.1317_26079.4805;128.1281_128.1281_128.1289_11648.1152;128.1344_128.1344_128.1350_28427.2227;129.1315_129.1315_129.1323_12666.6084;129.1378_129.1378_129.1384_28390.3477;130.1348_130.1348_130.1358_9165.5566;130.1411_130.1411_130.1418_20652.4434;131.1382_131.1382_131.1388_7924.9585	9	6	N1:[2324.0759970642002(1162.5404052734375, 1885896.3901367188, 2, 2323.065210546875)];N2:[2527.1553970642003(1264.589599609375, 247395.37231445312, 2, 2527.16359921875)];N2H1:[2689.2081970642002(1345.616455078125, 162272.4873046875, 2, 2689.21731015625)];N2H2:[2851.2609970642(1426.643798828125, 143985.1455078125, 2, 2851.27199765625)];N2H3:[3013.3137970642(1005.4479370117188, 232241.53881835938, …	21	b1^1_359.2134_359.2141_48572.1035;b2^1_496.2723_496.2735_39656.7954;b3^1_625.3149_625.3166_53779.6978;b4^1_682.3363_682.3380_33899.0553;b5^1_753.3734_753.3753_111237.9019;b6^1_866.4575_866.4595_108462.8862;b7^1_1029.5208_0.0000_0.0000;b8^1_1126.5736_0.0000_0.0000;b9^1_1241.6005_1241.6045_50910.9327;b10^1_1355.6435_1355.6398_1156.6927;b11^1_1456.6911_0.0000_0.0000;b12^1_1557.7388_0.0000_0.0000;b13…	135.913	2.11722	A2B2C1D1E1F1fedD1E1eE1F1fedcba	-1.01079	0	0			0	0	High mannose	0	19	0.263324	0.208425	1.0917	0.950728	1.037
18376	37	18375	18374	0	50.2689,0.0000	3	1329.56	1329.56	0.00439453	3985.65	3985.63	1864.63	N2H9		2121	EHEGAIYPDNTTDFQR	n[TMT10plex]EHEGAIYPDNTTDFQR	NORMAL	Ceruloplasmin	CP	P00450	138	381131	1162.55	10	126.1277_126.1277_126.1284_24505.7051;127.1248_127.1248_127.1258_5311.2197;127.1311_127.1311_127.1318_24093.6895;128.1281_128.1281_128.1290_9051.1650;128.1344_128.1344_128.1351_21298.4961;129.1315_129.1315_129.1325_4902.0303;129.1378_129.1378_129.1385_15127.7207;130.1348_130.1348_130.1356_5019.4365;130.1411_130.1411_130.1418_14390.6611;131.1382_131.1382_131.1389_3075.4597	9	6	N1:[2324.0759970642002(1162.549072265625, 1694344.2578125, 2, 2323.08254453125)];N2:[2527.1553970642003(1264.08447265625, 230873.28173828125, 2, 2526.1533453125)];N2H1:[2689.2081970642002(1345.11572265625, 132162.12854003906, 2, 2688.2158453125)];N2H2:[2851.2609970642(951.765625, 148425.4599609375, 3, 2852.273475)];N2H3:[3013.3137970642(1005.44921875, 193500.3759765625, 3, 3013.32425625)];pep:[21…	23	b1^1_359.2134_359.2142_46007.5269;b2^1_496.2723_496.2740_45920.5749;b3^1_625.3149_625.3168_50705.2988;b4^1_682.3363_682.3383_32981.8145;b5^1_753.3734_753.3760_109560.7432;b6^1_866.4575_866.4603_109578.3855;b7^1_1029.5208_0.0000_0.0000;b8^1_1126.5736_0.0000_0.0000;b9^1_1241.6005_1241.6052_61402.6426;b10^1_1355.6435_1355.6418_3156.7869;b11^1_1456.6911_0.0000_0.0000;b12^1_1557.7388_0.0000_0.0000;b13…	158.714	1.57078	A2B2C1D1E1F1fedD1E1F1feE1F1fedcba	-0.993453	0	0			0	0	High mannose	0	12	0.322597	0.210124	1.42966	0.978782	1.037
18296	37	18295	18284	0	47.7754,0.0000	3	1291.56	1291.56	-0.00732422	3871.66	3871.65	1378.48	N2H6		2493.18	ENGTDTVQEEEESPAEGSK	n[TMT10plex]ENGTDTVQEEEESPAEGSK[TMT10plex]	NORMAL	Hypoxia up-regulated protein 1	HYOU1	Q9Y4L1	596	677128	138.056	10	126.1277_126.1277_126.1283_80801.1328;127.1248_127.1248_127.1254_52135.6289;127.1311_127.1311_127.1316_60914.2148;128.1281_128.1281_128.1288_60823.1367;128.1344_128.1344_128.1349_60454.4844;129.1315_129.1315_129.1322_41898.4141;129.1378_129.1378_129.1384_73533.7109;130.1348_130.1348_130.1356_59774.4297;130.1411_130.1411_130.1417_78570.7969;131.1382_131.1382_131.1388_28841.6953	10	6	N1:[2696.2554250642006(1348.1319580078125, 3526993.3115234375, 2, 2694.248316015625)];N2:[2899.3348250642007(967.7899169921875, 23727.879150390625, 3, 2900.3463509765625)];N2H1:[3061.3876250642006(1531.703125, 53959.47705078125, 2, 3061.39065)];N2H2:[3223.4404250642006(1612.7308349609375, 23211.72607421875, 2, 3223.446069921875)];N2H3:[3385.4932250642005(1693.7388916015625, 25762.076171875, 2, 33…	23	b1^1_359.2134_359.2145_25237.6050;b2^1_473.2563_473.2578_15655.8350;b3^1_530.2777_530.2785_2277.5149;b4^1_631.3254_0.0000_0.0000;b5^1_746.3524_746.3541_30215.7781;b6^1_847.4000_847.4030_10321.6553;b7^1_946.4685_946.4705_18379.6001;b8^1_1074.5270_1074.5294_19922.9268;b9^1_1203.5696_1203.5707_14079.9180;b10^1_1332.6122_1332.6205_9138.7246;b11^1_1461.6548_1461.6534_15298.3218;b12^1_1590.6974_0.0000_…	146.019	4.72395	A2B2C1D1E1edD1E1eE1edcba	1.01378	0	0			0	0	High mannose	0	5	0.68453	0.598426	1.28396	1.16331	1.054
26735	37	26734	26731	0	65.1982,0.0000	3	1124.5	1124.5	0.00292969	3370.47	3370.45	1913.68	N4H5S1		1456.77	ENISDPTSPLR	n[TMT10plex]ENISDPTSPLR	NORMAL	Immunoglobulin J chain	JCHAIN	P01591	71	2.25121e+06	138.056	10	126.1277_126.1277_126.1284_36288.3672;127.1248_127.1248_127.1255_39692.7852;127.1311_127.1311_127.1317_38415.0586;128.1281_128.1281_128.1289_48500.1836;128.1344_128.1344_128.1351_37775.2578;129.1315_129.1315_129.1322_51573.0820;129.1378_129.1378_129.1384_45661.3242;130.1348_130.1348_130.1356_47142.0508;130.1411_130.1411_130.1418_43547.7773;131.1382_131.1382_131.1389_53697.5352	9	12	N1:[1659.8518560642(830.9361572265625, 409287.818359375, 2, 1659.856714453125)];N2:[1862.9312560642(932.477294921875, 116362.09155273438, 2, 1862.93898984375)];N2H1:[2024.9840560642(1013.501953125, 73929.52612304688, 2, 2024.98830625)];N2H2:[2187.0368560642(1094.529541015625, 333020.1604003906, 2, 2187.04348203125)];N2H3:[2349.0896560642(1175.5570068359375, 347487.51318359375, 2, 2349.09841367187…	11	b1^1_359.2134_359.2144_17456.5117;b2^1_473.2563_473.2576_8246.2886;b3^1_586.3403_586.3423_2160.6455;b4^1_673.3724_0.0000_0.0000;b5^1_788.3993_788.4008_40745.3838;b6^1_885.4521_0.0000_0.0000;b7^1_986.4998_0.0000_0.0000;b8^1_1073.5318_0.0000_0.0000;b9^1_1170.5845_0.0000_0.0000;b10^1_1283.6686_0.0000_0.0000;b11^1_1439.7697_0.0000_0.0000;y1^1_175.1195_175.1198_51564.3840;y2^1_288.2036_0.0000_0.0000;y…	56.8255	41.373	A2B2C1D1E2F1fF3fedD1E2F1fedcba	0.00277069	0	0			0	0	Complex	0	6	1.00629	0.872542	0.85674	0.802839	1.08
15067	37	15066	15055	0	37.5157,0.0000	3	1019.47	1019.47	-0.0146484	3055.38	3055.36	1378.48	N2H6		1676.89	ENQNHSYSLK	n[TMT10plex]ENQNHSYSLK[TMT10plex]	NORMAL	Integrin alpha-V	ITGAV	P06756	945	325942	138.056	10	126.1277_126.1277_126.1283_18488.8691;127.1248_127.1248_127.1254_18015.0938;127.1311_127.1311_127.1316_15733.4717;128.1281_128.1281_128.1287_25197.4629;128.1344_128.1344_128.1348_14422.0264;129.1315_129.1315_129.1322_12716.1953;129.1378_129.1378_129.1383_17855.5273;130.1348_130.1348_130.1355_20122.0020;130.1411_130.1411_130.1416_18083.1699;131.1382_131.1382_131.1388_51054.6250	7	6	N1:[1879.9681730642(940.9934692382812, 394850.8469238281, 2, 1879.9713384765626)];N2:[2083.0475730642(1042.5330810546875, 57520.190673828125, 2, 2083.050562109375)];N2H1:[2245.1003730642(1123.5599365234375, 47828.67138671875, 2, 2245.104273046875)];N2H2:[2407.1531730642(803.3934326171875, 69923.8369140625, 3, 2407.1568978515625)];N2H3:[2569.2059730642(857.74560546875, 144020.17626953125, 3, 2570.…	13	b1^1_359.2134_359.2142_8613.8906;b2^1_473.2563_473.2564_5785.3574;b3^1_601.3149_601.3152_6542.1646;b4^1_715.3578_715.3608_9672.4635;b5^1_852.4167_852.4174_6943.5902;b6^1_939.4487_939.4495_2889.1758;b7^1_1102.5121_0.0000_0.0000;b8^1_1189.5441_0.0000_0.0000;b9^1_1302.6281_0.0000_0.0000;b10^1_1659.8860_0.0000_0.0000;y1^1_376.2763_376.2769_25806.7637;y2^1_489.3603_489.3616_10389.7338;y3^1_576.3924_57…	81.352	4.86369	A2B2C1D1E1edD1E1eE1edcba	0.00316541	0	0			0	0	High mannose	0	14	1.04215	0.636892	1.43456	0.919692	0.966
14165	37	14164	14162	0	40.5933,0.0000	3	982.759	982.757	-0.00750732	2945.25	2945.24	1378.48	N2H6		1566.76	EQYIHENYSR	n[TMT10plex]EQYIHENYSR	NORMAL	Procollagen-lysine,2-oxoglutarate 5-dioxygenase 3	PLOD3	O60568	548	542605	885.932	10	126.1277_126.1277_126.1285_17693.9355;127.1248_127.1248_127.1256_26057.0195;127.1311_127.1311_127.1318_17516.1914;128.1281_128.1281_128.1289_31296.4121;128.1344_128.1344_128.1351_15978.9170;129.1315_129.1315_129.1324_16543.6387;129.1378_129.1378_129.1385_19010.2988;130.1348_130.1348_130.1356_48864.9219;130.1411_130.1411_130.1418_27741.5215;131.1382_131.1382_131.1390_24772.1289	8	6	N1:[1769.8423560642(885.93212890625, 920412.1630859375, 2, 1769.8486578125)];N2:[1972.9217560641998(987.4722900390625, 402090.7127685547, 2, 1972.928980078125)];N2H1:[2134.9745560642(713.0029296875, 155331.9921875, 3, 2135.9853890625)];N2H2:[2297.0273560642(767.0206298828125, 178476.68310546875, 3, 2298.0384896484375)];N2H3:[2459.0801560642(821.038330078125, 319546.36376953125, 3, 2460.0915902343…	16	b1^1_359.2134_359.2143_41884.7690;b2^1_487.2719_487.2733_43967.1333;b3^1_650.3353_650.3375_77715.1272;b4^1_763.4193_763.4227_80986.8411;b5^1_900.4782_900.4818_34807.3030;b6^1_1029.5208_1029.5247_39574.8948;b7^1_1143.5638_1143.5709_13981.8329;b8^1_1306.6271_1306.6326_4365.1626;b9^1_1393.6591_0.0000_0.0000;b10^1_1549.7602_1549.7380_46564.1477;y1^1_175.1195_175.1199_24333.9434;y2^1_262.1515_262.1520…	127.697	4.55425	A2B2C1D1E1edD1E1eE1edcba	0.00630175	0	0			0	0	High mannose	0	6	1.50756	1.07827	1.57608	0.99974	0.735
13913	37	13912	13903	0	40.0066,0.0000	3	1090.8	1090.8	0.00256348	3269.36	3269.34	1702.58	N2H8		1566.76	EQYIHENYSR	n[TMT10plex]EQYIHENYSR	NORMAL	Procollagen-lysine,2-oxoglutarate 5-dioxygenase 3	PLOD3	O60568	548	219185	885.931	10	126.1277_126.1277_126.1284_7927.7769;127.1248_127.1248_127.1254_10852.7090;127.1311_127.1311_127.1316_7650.1675;128.1281_128.1281_128.1287_13179.6680;128.1344_128.1344_128.1349_8448.8955;129.1315_129.1315_129.1322_7152.5161;129.1378_129.1378_129.1383_8447.1934;130.1348_130.1348_130.1356_13653.2275;130.1411_130.1411_130.1417_13276.1104;131.1382_131.1382_131.1389_11396.1289	8	6	N1:[1769.8423560642(885.9310913085938, 410157.85546875, 2, 1769.8465826171876)];N2:[1972.9217560641998(987.4710083007812, 172584.9501953125, 2, 1972.9264166015626)];N2H1:[2134.9745560642(1067.996337890625, 214060.30053710938, 2, 2133.97707578125)];N2H2:[2297.0273560642(1149.01806640625, 190814.9208984375, 2, 2296.0205328125)];N2H3:[2459.0801560642(1230.0478515625, 328815.71337890625, 2, 2458.0801…	13	b1^1_359.2134_359.2141_19223.8839;b2^1_487.2719_487.2733_23453.7476;b3^1_650.3353_650.3370_37978.8608;b4^1_763.4193_763.4214_36270.8198;b5^1_900.4782_900.4778_16019.1606;b6^1_1029.5208_1029.5243_14168.2646;b7^1_1143.5638_1143.5670_4688.0909;b8^1_1306.6271_1306.6278_2594.0797;b9^1_1393.6591_1393.6367_7963.7422;b10^1_1549.7602_0.0000_0.0000;y1^1_175.1195_175.1197_8187.4995;y2^1_262.1515_262.1521_34…	80.8987	2.21972	A2B2C1D1E1F1fedD1E1eE1F1fedcba	0.00348163	0	0			0	0	High mannose	0	9	1.35207	0.853091	1.53906	0.921448	0.735
17071	37	17070	17065	0	47.2770,0.0000	3	1089.13	1089.13	0.00256348	3264.37	3264.36	1702.58	N2H8		1561.78	GGSSGWSGGLAQNR	n[TMT10plex]GGSSGWSGGLAQNR	NORMAL	Complement component C8 alpha chain	C8A	P07357	437	661039	883.44	10	126.1277_126.1277_126.1284_24864.4512;127.1248_127.1248_127.1256_8741.9170;127.1311_127.1311_127.1318_26268.1035;128.1281_128.1281_128.1290_13791.4248;128.1344_128.1344_128.1351_35324.9453;129.1315_129.1315_129.1325_7398.2583;129.1378_129.1378_129.1385_33497.5195;130.1348_130.1348_130.1358_10380.5605;130.1411_130.1411_130.1418_31440.5137;131.1382_131.1382_131.1388_7314.3101	10	6	N1:[1764.8594030642(883.43994140625, 1945158.185546875, 2, 1764.8642828125)];N2:[1967.9388030641999(984.9804077148438, 332102.4638671875, 2, 1967.9452154296876)];N2H1:[2129.9916030642(1066.0068359375, 210268.8671875, 2, 2129.998071875)];N2H2:[2292.0444030642(1147.0340576171875, 157307.3720703125, 2, 2292.052515234375)];N2H3:[2454.0972030641997(1227.5576171875, 167171.1170654297, 2, 2453.099634375…	17	b1^1_287.1922_287.1925_4981.9458;b2^1_344.2137_344.2136_5217.2827;b3^1_431.2457_431.2464_6358.6177;b4^1_518.2777_518.2791_10419.3108;b5^1_575.2992_575.3007_21495.9795;b6^1_761.3785_761.3790_21085.5107;b7^1_848.4105_848.4111_17813.8016;b8^1_905.4320_905.4362_11140.3066;b9^1_962.4535_962.4556_43871.7869;b10^1_1075.5375_1075.5406_26691.8210;b11^1_1146.5747_1146.5760_27814.1278;b12^1_1274.6332_1274.6…	99.4708	2.98185	A2B2C1D1E1F1fedD1E1eE1F1fedcba	0.00487975	0	0			0	0	High mannose	0	10	0.466963	0.29554	1.21582	0.694713	0.782
23407	37	23406	23404	0	56.3710,0.0000	3	869.078	869.077	-0.00476074	2604.21	2604.2	1216.42	N2H5		1387.78	GHTLTLNFTR	n[TMT10plex]GHTLTLNFTR	NORMAL	Lysosome-associated membrane glycoprotein 1	LAMP1	P11279	103	844440	796.438	10	126.1277_126.1277_126.1283_19189.2324;127.1248_127.1248_127.1253_44197.1484;127.1311_127.1311_127.1315_21769.2715;128.1281_128.1281_128.1287_53998.4219;128.1344_128.1344_128.1348_22102.9180;129.1315_129.1315_129.1321_38721.7812;129.1378_129.1378_129.1382_24711.1973;130.1348_130.1348_130.1354_56976.2578;130.1411_130.1411_130.1415_27930.4473;131.1382_131.1382_131.1388_42541.5078	8	6	N1:[1590.8568820642001(796.4375610351562, 2250454.53125, 2, 1590.8595220703126)];N2:[1793.9362820642(897.9776611328125, 726718.9067382812, 2, 1793.939722265625)];N2H1:[1955.9890820642(979.0042724609375, 701802.125, 2, 1955.992944921875)];N2H2:[2118.0418820642(1059.528564453125, 944759.71484375, 2, 2117.04152890625)];N2H3:[2280.0946820642002(1140.5545654296875, 389338.3193359375, 2, 2279.093530859…	15	b1^1_287.1922_287.1925_21661.6689;b2^1_424.2511_424.2523_34128.4292;b3^1_525.2988_525.2998_27003.5449;b4^1_638.3829_638.3840_28481.1418;b5^1_739.4306_739.4318_24471.7446;b6^1_852.5146_852.5159_19462.9028;b7^1_966.5575_966.5562_14502.8101;b8^1_1113.6260_1113.6265_9467.8722;b9^1_1214.6736_0.0000_0.0000;b10^1_1370.7747_1370.7631_37429.2957;y1^1_175.1195_175.1196_31306.4933;y2^1_276.1672_276.1670_636…	109.137	10.9426	A2B2C1D1dD1E1eE1edcba	0.00116266	0	0			0	0	High mannose	0	14	1.36971	1.09581	1.26275	0.915636	0.706
23182	37	23181	23175	0	55.8638,0.0000	3	923.094	923.095	0.00402832	2766.26	2766.25	1378.48	N2H6		1387.78	GHTLTLNFTR	n[TMT10plex]GHTLTLNFTR	NORMAL	Lysosome-associated membrane glycoprotein 1	LAMP1	P11279	103	388748	796.438	10	126.1277_126.1277_126.1283_14504.4365;127.1248_127.1248_127.1254_30342.4473;127.1311_127.1311_127.1315_17356.2031;128.1281_128.1281_128.1287_39024.9766;128.1344_128.1344_128.1348_15104.5332;129.1315_129.1315_129.1321_20335.1699;129.1378_129.1378_129.1383_17228.5605;130.1348_130.1348_130.1355_25538.5156;130.1411_130.1411_130.1416_16212.1855;131.1382_131.1382_131.1388_32258.6855	8	6	N1:[1590.8568820642001(796.437744140625, 909208.0771484375, 2, 1590.85988828125)];N2:[1793.9362820642(897.9776000976562, 291150.4404296875, 2, 1793.9396001953126)];N2H1:[1955.9890820642(979.505615234375, 245098.19189453125, 2, 1956.99563046875)];N2H2:[2118.0418820642(1059.5316162109375, 370022.056640625, 2, 2117.047632421875)];N2H3:[2280.0946820642002(1140.556884765625, 437616.3332519531, 2, 2279…	13	b1^1_287.1922_287.1924_14037.4814;b2^1_424.2511_424.2522_16734.4042;b3^1_525.2988_525.3000_15649.0879;b4^1_638.3829_638.3848_14565.8589;b5^1_739.4306_739.4326_8897.7958;b6^1_852.5146_852.5152_8795.7642;b7^1_966.5575_966.5577_10555.9596;b8^1_1113.6260_1113.6270_2462.3251;b9^1_1214.6736_1214.6726_6918.0242;b10^1_1370.7747_0.0000_0.0000;y1^1_175.1195_175.1196_24388.3541;y2^1_276.1672_276.1678_2536.3…	79.2174	6.1717	A2B2C1D1E1edD1E1eE1edcba	0.00201715	0	0			0	0	High mannose	0	19	1.97097	1.24572	1.36921	0.926399	0.706
22994	37	22993	22988	0	55.4353,0.0000	3	977.113	977.114	0.00109863	2928.32	2928.31	1540.53	N2H7		1387.78	GHTLTLNFTR	n[TMT10plex]GHTLTLNFTR	NORMAL	Lysosome-associated membrane glycoprotein 1	LAMP1	P11279	103	110857	796.438	10	126.1277_126.1277_126.1282_10881.9971;127.1248_127.1248_127.1254_15251.9121;127.1311_127.1311_127.1316_11668.8594;128.1281_128.1281_128.1287_24621.6152;128.1344_128.1344_128.1348_10843.8164;129.1315_129.1315_129.1321_11632.6494;129.1378_129.1378_129.1382_10751.9902;130.1348_130.1348_130.1355_16940.8984;130.1411_130.1411_130.1416_11064.2500;131.1382_131.1382_131.1388_24714.3359	8	5	N1:[1590.8568820642001(796.4378051757812, 328630.95654296875, 2, 1590.8600103515626)];N2:[1793.9362820642(897.9779052734375, 114322.67333984375, 2, 1793.940210546875)];N2H1:[1955.9890820642(979.0039672851562, 145151.845703125, 2, 1955.9923345703126)];N2H2:[2118.0418820642(1059.533447265625, 124237.28930664062, 2, 2117.05129453125)];N2H3:[2280.0946820642002(1140.5517578125, 219024.1845703125, 2, 2…	9	b1^1_287.1922_287.1928_4770.9692;b2^1_424.2511_424.2509_7054.4714;b3^1_525.2988_525.2996_3096.1345;b4^1_638.3829_638.3846_5715.7596;b5^1_739.4306_739.4305_4659.1060;b6^1_852.5146_852.5146_3990.2021;b7^1_966.5575_966.5575_1351.3950;b8^1_1113.6260_0.0000_0.0000;b9^1_1214.6736_0.0000_0.0000;b10^1_1370.7747_0.0000_0.0000;y1^1_175.1195_175.1196_12586.0273;y2^1_276.1672_0.0000_0.0000;y3^1_423.2356_0.00…	35.805	4.01275	A2B2C1D1E1edD1E1eE1F1fedcba	-0.00140081	0	0			0	0	High mannose	0	17	2.43943	1.28079	1.89854	0.950922	0.706
23356	37	23355	23343	0	61.1727,0.0000	3	1243.91	1243.9	-0.0172119	3728.68	3728.68	1864.63	N2H9		1864.05	GLNLTEDTYKPR	n[TMT10plex]GLNLTEDTYK[TMT10plex]PR	NORMAL	Galectin-3-binding protein	LGALS3BP	Q08380	398	244150	138.056	10	126.1277_126.1277_126.1284_24623.7734;127.1248_127.1248_127.1255_28271.4590;127.1311_127.1311_127.1317_27531.3984;128.1281_128.1281_128.1289_31769.6680;128.1344_128.1344_128.1350_20268.8750;129.1315_129.1315_129.1323_30208.4844;129.1378_129.1378_129.1384_26674.8555;130.1348_130.1348_130.1356_41767.6289;130.1411_130.1411_130.1417_21132.8516;131.1382_131.1382_131.1389_25128.9902	9	4	N1:[2067.1254020642(1034.0792236328125, 103459.310546875, 2, 2066.142847265625)];N2:[2270.2048020642(757.746337890625, 10605.2763671875, 3, 2270.215613671875)];N2H2:[2594.3104020642(1298.1658935546875, 4281.8936767578125, 2, 2594.316187109375)];N2H3:[2756.3632020642(919.7979736328125, 6577.2169189453125, 3, 2756.3705208984375)];	14	b1^1_287.1922_287.1925_5954.4399;b2^1_400.2763_400.2766_5964.5728;b3^1_514.3192_514.3207_52951.8184;b4^1_627.4033_627.4041_1352.3440;b5^1_728.4510_0.0000_0.0000;b6^1_857.4935_857.4978_3339.2605;b7^1_972.5205_972.5193_5047.3097;b8^1_1073.5682_0.0000_0.0000;b9^1_1236.6315_0.0000_0.0000;b10^1_1593.8894_0.0000_0.0000;b11^1_1690.9422_0.0000_0.0000;b12^1_1847.0433_0.0000_0.0000;y1^1_175.1195_175.1199_8…	74.5045	1.49136	A2B2C1D1E1F1fedD1E1F1feE1F1fedcba	-0.982555	0	0			0	0	High mannose	0	5	0.911559	0.725295	1.23212	1.07613	0.872
22508	37	22507	22500	0	57.9105,0.0000	3	958.778	958.776	-0.00622559	2873.31	2873.28	1540.53	N2H7		1332.76	GLNVTLSSTGR	n[TMT10plex]GLNVTLSSTGR	NORMAL	Complement C4-A	C4A	P0C0L4	1328	628920	768.928	10	126.1277_126.1277_126.1284_41379.0391;127.1248_127.1248_127.1254_41044.7773;127.1311_127.1311_127.1316_39679.8672;128.1281_128.1281_128.1288_37675.7070;128.1344_128.1344_128.1350_38785.1836;129.1315_129.1315_129.1323_30291.4805;129.1378_129.1378_129.1384_47911.3281;130.1348_130.1348_130.1355_59820.2031;130.1411_130.1411_130.1417_47089.2148;131.1382_131.1382_131.1388_28405.7910	10	6	N1:[1535.8358120642001(768.9279174804688, 1481570.0209960938, 2, 1535.8402349609376)];N2:[1738.9152120642(870.4678344726562, 386666.75244140625, 2, 1738.9200689453126)];N2H1:[1900.9680120642001(634.99951171875, 14672.587890625, 3, 1901.97513515625)];N2H2:[2063.0208120642(1032.0205078125, 435861.9873046875, 2, 2062.025415625)];N2H3:[2225.0736120642(1113.0498046875, 540597.357421875, 2, 2224.084009…	16	b1^1_287.1922_287.1926_13711.8993;b2^1_400.2763_400.2773_9182.4492;b3^1_514.3192_514.3205_6224.6616;b4^1_613.3876_613.3884_8890.9795;b5^1_714.4353_714.4372_4426.3123;b6^1_827.5194_827.5207_4540.3652;b7^1_914.5514_0.0000_0.0000;b8^1_1001.5834_0.0000_0.0000;b9^1_1102.6311_0.0000_0.0000;b10^1_1159.6526_0.0000_0.0000;b11^1_1315.7537_0.0000_0.0000;y1^1_175.1195_175.1197_27372.2041;y2^1_232.1410_232.14…	107.754	3.18542	A2B2C1D1E1edD1E1eE1F1fedcba	0.00245727	0	0			0	0	High mannose	0	6	0.96196	0.686581	1.21265	0.868628	1.448
4955	37	4954	4953	0	17.6542,0.0000	4	946.921	946.671	-0.997803	3782.65	3783.64	1702.58	N2H8		2081.06	HSHNNNSSDLHPHK	n[TMT10plex]HSHNNNSSDLHPHK[TMT10plex]	NORMAL	Histidine-rich glycoprotein	HRG	P04196	344	89044.9	610.389	9	126.1277_126.1277_126.1283_1014.1761;127.1248_127.1248_127.1253_3634.4443;127.1311_127.1311_127.1317_13986.3340;128.1281_128.1281_128.1288_5726.7280;128.1344_128.1344_128.1349_1686.6995;129.1315_129.1315_129.1322_722.7238;129.1378_129.1378_129.1385_7876.3730;130.1348_130.1348_130.1354_3418.0840;130.1411_130.1411_130.1418_5648.9453;131.1382_131.1382_0.0000_0.0000	7	6	N1:[2284.1350710642(762.7217407226562, 99951.13244628906, 3, 2285.1418221679687)];N2:[2487.2144710642(830.0797119140625, 23608.0166015625, 3, 2487.2157357421875)];N2H1:[2649.2672710642(663.32568359375, 15411.6416015625, 4, 2649.271534375)];N2H2:[2811.3200710642(938.4522094726562, 18892.5751953125, 3, 2812.3332284179687)];N2H3:[2973.3728710642(992.468017578125, 41894.706787109375, 3, 2974.38065273…	12	b1^1_367.2297_367.2298_6637.6167;b2^1_454.2617_454.2626_4698.1022;b3^1_591.3206_591.3220_4727.1670;b4^1_705.3635_705.3637_3456.1160;b5^1_819.4065_819.4103_1535.5525;b6^1_933.4494_0.0000_0.0000;b7^1_1020.4814_0.0000_0.0000;b8^1_1107.5134_0.0000_0.0000;b9^1_1222.5404_1222.5432_6126.2794;b10^1_1335.6245_0.0000_0.0000;b11^1_1472.6834_0.0000_0.0000;b12^1_1569.7361_0.0000_0.0000;b13^1_1706.7950_0.0000_…	46.9589	2.51008	A2B2C1D1E1F1fedD1E1eE1F1fedcba	0.00802034	0	0			0	0	High mannose	0	10	0.920642	0.32952	2.65176	0.879338	0.969
8461	37	8460	8455	0	22.6220,0.0000	4	1108.98	1108.98	0.00244141	4431.91	4431.89	2350.83	N4H5F1S2		2081.06	HSHNNNSSDLHPHK	n[TMT10plex]HSHNNNSSDLHPHK[TMT10plex]	NORMAL	Histidine-rich glycoprotein	HRG	P04196	344	123118	138.056	9	126.1277_126.1277_126.1283_1374.2728;127.1248_127.1248_127.1252_614.8823;127.1311_127.1311_127.1315_3016.5361;128.1281_128.1281_128.1287_3737.2600;128.1344_128.1344_128.1349_992.8873;129.1315_129.1315_0.0000_0.0000;129.1378_129.1378_129.1383_4183.7358;130.1348_130.1348_130.1355_4997.3267;130.1411_130.1411_130.1417_6885.3164;131.1382_131.1382_131.1387_2878.2700	9	14	N1:[2284.1350710642(762.3893432617188, 10358.240234375, 3, 2284.144629785156)];N2:[2487.2144710642(830.4147338867188, 1791.5985107421875, 3, 2488.220801660156)];N2H2:[2811.3200710642(1406.6715087890625, 8831.3564453125, 2, 2811.327417578125)];N2H2F1:[2957.3779710642(1479.697021484375, 32767.76318359375, 2, 2957.37844296875)];N2H3F1:[3119.4307710641997(1560.72705078125, 39699.97412109375, 2, 3119.…	10	b1^1_367.2297_367.2304_3226.5432;b2^1_454.2617_454.2622_1403.2021;b3^1_591.3206_591.3230_2641.8777;b4^1_705.3635_705.3670_1592.4854;b5^1_819.4065_819.4056_1194.2661;b6^1_933.4494_0.0000_0.0000;b7^1_1020.4814_0.0000_0.0000;b8^1_1107.5134_0.0000_0.0000;b9^1_1222.5404_1222.5389_2671.1637;b10^1_1335.6245_0.0000_0.0000;b11^1_1472.6834_0.0000_0.0000;b12^1_1569.7361_0.0000_0.0000;b13^1_1706.7950_0.0000_…	31.6346	32.9964	A2B2C1D1E2F1G3gfedD1E2F1G3gfedcbB5ba	0.00362581	1	0			0	0	Complex	0.00340948	9	1.22717	0.983195	1.54771	1.03094	0.969
18546	37	18545	18542	0	48.2804,0.0000	3	1264.56	1264.57	0.00109863	3790.67	3790.66	2204.77	N4H5S2		1585.88	IHNVTASDSGK	n[TMT10plex]IHNVTASDSGK[TMT10plex]	NORMAL	Butyrophilin subfamily 3 member A3	BTN3A3	O00478	115	389772	138.056	10	126.1277_126.1277_126.1283_19849.6836;127.1248_127.1248_127.1255_13756.4805;127.1311_127.1311_127.1316_29548.6992;128.1281_128.1281_128.1288_13343.5518;128.1344_128.1344_128.1349_22354.4844;129.1315_129.1315_129.1322_6628.7051;129.1378_129.1378_129.1383_18321.5586;130.1348_130.1348_130.1355_6106.7627;130.1411_130.1411_130.1417_14496.5137;131.1382_131.1382_131.1387_3988.6472	9	14	N1:[1788.9623590642(895.992431640625, 112197.87158203125, 2, 1789.96926328125)];N2:[1992.0417590641998(997.5328369140625, 34677.266845703125, 2, 1993.050073828125)];N2H1:[2154.0945590642(1077.5550537109375, 51842.77502441406, 2, 2153.094507421875)];N2H2:[2316.1473590642(1158.5740966796875, 146545.62109375, 2, 2315.132593359375)];N2H3:[2478.2001590642(1240.1102294921875, 153597.05493164062, 2, 247…	15	b1^1_343.2548_343.2551_16826.0583;b2^1_480.3137_480.3149_15968.0938;b3^1_594.3567_594.3561_6383.3828;b4^1_693.4251_693.4267_6417.9968;b5^1_794.4728_0.0000_0.0000;b6^1_865.5099_0.0000_0.0000;b7^1_952.5419_0.0000_0.0000;b8^1_1067.5688_0.0000_0.0000;b9^1_1154.6009_0.0000_0.0000;b10^1_1211.6223_0.0000_0.0000;b11^1_1568.8802_0.0000_0.0000;y1^1_376.2763_376.2766_5897.4087;y2^1_433.2977_433.2981_6536.58…	97.281	42.2059	A2B2C1D1E2F1G3gfedD1E2F1G3gfedcba	0.00213097	0	0			0	0	Complex	0	10	0.64761	0.220864	2.45941	0.912216	0.91
12845	37	12844	12839	0	36.0654,0.0000	3	1079.49	1079.49	-0.00292969	3235.45	3235.44	1702.58	N2H8		1532.86	KEDALNETR	n[TMT10plex]K[TMT10plex]EDALNETR	NORMAL	Clusterin	CLU	P10909	86	125263	138.056	10	126.1277_126.1277_126.1282_9636.7822;127.1248_127.1248_127.1253_7028.2329;127.1311_127.1311_127.1315_6814.5386;128.1281_128.1281_128.1288_7347.7363;128.1344_128.1344_128.1350_8649.8457;129.1315_129.1315_129.1322_8212.1172;129.1378_129.1378_129.1383_8975.6172;130.1348_130.1348_130.1355_11227.4795;130.1411_130.1411_130.1417_9826.6055;131.1382_131.1382_131.1388_6942.9907	8	5	N1:[1735.9358100642(868.9774780273438, 95820.75537109375, 2, 1735.9393560546876)];N2:[1939.0152100642(970.5178833007812, 34271.947998046875, 2, 1939.0201666015626)];N2H1:[2101.0680100642(1051.5435791015625, 43755.02062988281, 2, 2101.071558203125)];N2H2:[2263.1208100641998(1132.57080078125, 42526.1904296875, 2, 2263.1260015625)];N2H3:[2425.1736100642(1213.596923828125, 75511.17724609375, 2, 2425.…	7	b1^1_587.4287_587.4288_2848.6541;b2^1_716.4712_716.4736_1104.9133;b3^1_831.4982_831.4998_14682.8438;b4^1_902.5353_902.5356_1290.3322;b5^1_1015.6194_0.0000_0.0000;b6^1_1129.6623_0.0000_0.0000;b7^1_1258.7049_0.0000_0.0000;b8^1_1359.7526_0.0000_0.0000;b9^1_1515.8537_0.0000_0.0000;y1^1_175.1195_175.1197_5688.3247;y2^1_276.1672_276.1673_8782.8700;y3^1_405.2098_0.0000_0.0000;y4^1_519.2527_0.0000_0.0000…	23.8269	2.44354	A2B2C1D1E1F1fedD1E1eE1F1fedcba	-0.00171553	0	0			0	0	High mannose	0.00646088	7	0.93501	0.734293	1.1276	0.904312	1.657
23290	37	23289	23285	0	61.0309,0.0000	3	1465.63	1465.63	0.00549316	4393.88	4393.86	2861	N5H6S3		1532.86	KEDALNETR	n[TMT10plex]K[TMT10plex]EDALNETR	NORMAL	Clusterin	CLU	P10909	86	810754	138.056	10	126.1277_126.1277_126.1284_6411.8350;127.1248_127.1248_127.1255_10753.0010;127.1311_127.1311_127.1317_5126.8188;128.1281_128.1281_128.1289_6676.7119;128.1344_128.1344_128.1351_5636.6797;129.1315_129.1315_129.1289_1333.0885;129.1378_129.1378_129.1382_6757.4922;130.1348_130.1348_130.1356_6938.8530;130.1411_130.1411_130.1418_7804.2021;131.1382_131.1382_131.1389_10709.3457	9	21	N1:[1735.9358100642(868.9788208007812, 174858.4053955078, 2, 1735.9420416015626)];N2:[1939.0152100642(970.5189208984375, 96418.68408203125, 2, 1939.022241796875)];N2H1:[2101.0680100642(1051.5472412109375, 20768.015380859375, 2, 2101.078882421875)];N2H2:[2263.1208100641998(1132.5738525390625, 40111.177490234375, 2, 2263.132105078125)];N5H4:[3196.4646100642(1066.4979248046875, 4032.7007446289062, 3…	11	b1^1_587.4287_587.4300_9624.1334;b2^1_716.4712_716.4744_6091.2400;b3^1_831.4982_831.5010_51770.7369;b4^1_902.5353_902.5380_4300.1066;b5^1_1015.6194_1015.6212_1560.4208;b6^1_1129.6623_1129.6638_2232.2434;b7^1_1258.7049_1258.7112_1642.8916;b8^1_1359.7526_0.0000_0.0000;b9^1_1515.8537_0.0000_0.0000;y1^1_175.1195_175.1199_7229.9282;y2^1_276.1672_276.1678_14925.7354;y3^1_405.2098_405.2104_895.0221;y4^1…	59.6309	21.1649	A2B2C1D1E2F1fF3fedD1E2F1G3gfeE2F1G3gfedcba	0.000970014	0	0			0	0	Complex	0	8	1.1728	1.84444	0.598297	1.05573	1.657
13569	37	13568	13562	0	34.0934,0.0000	3	1198.58	1198.24	-1.01733	3591.69	3592.7	1702.58	N2H8		1890.11	KKEDALNETR	n[TMT10plex]K[TMT10plex]K[TMT10plex]EDALNETR	NORMAL	Clusterin	CLU	P10909	86	236395	1047.11	10	126.1277_126.1277_126.1282_16130.1084;127.1248_127.1248_127.1253_10362.4541;127.1311_127.1311_127.1316_11479.0029;128.1281_128.1281_128.1287_11939.9404;128.1344_128.1344_128.1349_14645.8037;129.1315_129.1315_129.1321_9859.9121;129.1378_129.1378_129.1383_15001.3047;130.1348_130.1348_130.1354_23485.9922;130.1411_130.1411_130.1416_16429.3867;131.1382_131.1382_131.1387_4134.7363	7	6	N1:[2093.1937050642(1047.10498046875, 181487.931640625, 2, 2092.1943609375)];N2:[2296.2731050642(1148.648193359375, 33964.470458984375, 2, 2295.28078671875)];N2H1:[2458.3259050642(1230.1717529296875, 23820.587890625, 2, 2458.327905859375)];N2H2:[2620.3787050642(874.4688720703125, 22123.979064941406, 3, 2620.3832162109375)];N2H3:[2782.4315050642(928.8211059570312, 40742.655822753906, 3, 2783.43991…	11	b1^1_587.4287_587.4294_6775.3203;b2^1_944.6865_944.6875_2934.0046;b3^1_1073.7291_1073.7275_7801.8379;b4^1_1188.7561_0.0000_0.0000;b5^1_1259.7932_1259.7888_1070.6680;b6^1_1372.8773_1372.8802_3477.6060;b7^1_1486.9202_0.0000_0.0000;b8^1_1615.9628_0.0000_0.0000;b9^1_1717.0105_1716.9919_2680.3896;b10^1_1873.1116_0.0000_0.0000;y1^1_175.1195_175.1196_10792.3750;y2^1_276.1672_276.1673_18783.3578;y3^1_405…	52.3987	1.91696	A2B2C1D1E1F1fedD1E1eE1F1fedcba	-0.999344	0	0			0	0	High mannose	0	5	0.820636	0.581301	1.29202	0.875456	1.657
19037	37	19036	19035	0	51.7909,0.0000	4	1225.31	1225.31	-0.000976562	4897.19	4898.19	3008.08	N5H6F3S2		1890.11	KKEDALNETR	n[TMT10plex]K[TMT10plex]K[TMT10plex]EDALNETR	NORMAL	Clusterin	CLU	P10909	86	1.36927e+06	138.056	10	126.1277_126.1277_126.1285_14214.8320;127.1248_127.1248_127.1255_50576.0312;127.1311_127.1311_127.1316_11555.4912;128.1281_128.1281_128.1289_15668.3965;128.1344_128.1344_128.1352_13833.5508;129.1315_129.1315_129.1322_69893.5312;129.1378_129.1378_129.1382_16642.8672;130.1348_130.1348_130.1358_11160.5684;130.1411_130.1411_130.1418_12204.8252;131.1382_131.1382_131.1390_18251.9727	9	43	N1:[2093.1937050642(1047.1068115234375, 177546.10278320312, 2, 2092.198023046875)];N2:[2296.2731050642(1148.645263671875, 93657.89208984375, 2, 2295.27492734375)];N2H1:[2458.3259050642(1229.6695556640625, 144164.3994140625, 2, 2457.323511328125)];N2H2:[2620.3787050642(1310.7020263671875, 311076.373046875, 2, 2619.388452734375)];N2H3:[2782.4315050642(1392.22705078125, 37640.93896484375, 2, 2782.43…	9	b1^1_587.4287_587.4305_16797.4089;b2^1_944.6865_944.6902_14104.3503;b3^1_1073.7291_0.0000_0.0000;b4^1_1188.7561_0.0000_0.0000;b5^1_1259.7932_1259.7998_4370.0308;b6^1_1372.8773_0.0000_0.0000;b7^1_1486.9202_0.0000_0.0000;b8^1_1615.9628_1615.9690_2354.1133;b9^1_1717.0105_0.0000_0.0000;b10^1_1873.1116_0.0000_0.0000;y1^1_175.1195_175.1199_20292.4219;y2^1_276.1672_276.1678_37140.2146;y3^1_405.2098_405.…	38.7277	21.5637	A2B2C1D1E2F1G3gfF5fedD1E2F1fF5feE2F1G3gfF5fedcba	-0.995682	0	0			0	1	Complex	0.000675219	11	2.93216	3.45518	0.83437	1.00118	1.657
18312	37	18311	18301	0	47.8042,0.0000	4	912.683	912.678	-0.0195312	3646.68	3646.68	1872.65	N3H6S1		1774.03	KLNYTLSQGHR	n[TMT10plex]K[TMT10plex]LNYTLSQGHR	NORMAL	Aminopeptidase N	ANPEP	P15144	128	1.07023e+06	989.563	10	126.1277_126.1277_126.1284_70877.0312;127.1248_127.1248_127.1255_68991.3984;127.1311_127.1311_127.1317_72540.3438;128.1281_128.1281_128.1288_97592.5312;128.1344_128.1344_128.1350_64113.0273;129.1315_129.1315_129.1322_53743.9609;129.1378_129.1378_129.1384_65501.8164;130.1348_130.1348_130.1356_68410.4922;130.1411_130.1411_130.1418_74775.4297;131.1382_131.1382_131.1389_43430.1094	9	13	N1:[1977.1049420642(990.06494140625, 234518.16015625, 2, 1978.1142828125)];N2:[2180.1843420642(727.7384643554688, 72527.81982421875, 3, 2180.191993066406)];N2H1:[2342.2371420642(782.0900268554688, 46387.81787109375, 3, 2343.246680566406)];N2H2:[2504.2899420641997(1253.1556396484375, 123002.3037109375, 2, 2504.295679296875)];N2H3:[2666.3427420642(890.1260986328125, 431461.26708984375, 3, 2667.3548…	12	b1^1_587.4287_587.4307_33107.4463;b2^1_700.5127_700.5156_10872.8870;b3^1_814.5556_814.5581_5640.8770;b4^1_977.6190_0.0000_0.0000;b5^1_1078.6667_0.0000_0.0000;b6^1_1191.7507_0.0000_0.0000;b7^1_1278.7827_0.0000_0.0000;b8^1_1406.8413_0.0000_0.0000;b9^1_1463.8628_0.0000_0.0000;b10^1_1600.9217_0.0000_0.0000;b11^1_1757.0228_0.0000_0.0000;y1^1_175.1195_175.1197_94528.9113;y2^1_312.1784_312.1795_5983.364…	63.2919	67.0788	A2B2C1D1E2F1G3gfedD1E1eE1edcba	0.00733909	0	0		True	0	0	Hybrid	0	5	1.89643	0.917704	1.72606	0.968714	1.016
24037	37	24036	24033	0	57.8044,0.0000	3	1327.28	1327.28	0.00109863	3978.81	3978.8	2204.77	N4H5S2		1774.03	KLNYTLSQGHR	n[TMT10plex]K[TMT10plex]LNYTLSQGHR	NORMAL	Aminopeptidase N	ANPEP	P15144	128	1.10308e+06	138.056	10	126.1277_126.1277_126.1284_13547.1543;127.1248_127.1248_127.1255_11340.3516;127.1311_127.1311_127.1317_30253.0195;128.1281_128.1281_128.1288_20810.9570;128.1344_128.1344_128.1350_16425.5000;129.1315_129.1315_129.1320_5257.3652;129.1378_129.1378_129.1384_41528.0391;130.1348_130.1348_130.1358_10815.4102;130.1411_130.1411_130.1418_36601.6797;131.1382_131.1382_131.1389_4421.3818	9	15	N1:[1977.1049420642(989.5632934570312, 280570.3405761719, 2, 1977.1109869140626)];N2:[2180.1843420642(1090.595703125, 76695.02502441406, 2, 2179.17580625)];N2H1:[2342.2371420642(1172.1329345703125, 33198.076171875, 2, 2342.250269140625)];N2H2:[2504.2899420641997(1252.6427001953125, 126834.24682617188, 2, 2503.269800390625)];N2H3:[2666.3427420642(1334.1832275390625, 99326.7392578125, 2, 2666.35085…	14	b1^1_587.4287_587.4301_42790.1144;b2^1_700.5127_700.5142_14789.5425;b3^1_814.5556_814.5592_7076.2080;b4^1_977.6190_977.6223_1670.7073;b5^1_1078.6667_0.0000_0.0000;b6^1_1191.7507_0.0000_0.0000;b7^1_1278.7827_0.0000_0.0000;b8^1_1406.8413_0.0000_0.0000;b9^1_1463.8628_0.0000_0.0000;b10^1_1600.9217_1600.9177_16198.0573;b11^1_1757.0228_0.0000_0.0000;y1^1_175.1195_175.1197_41009.8940;y2^1_312.1784_312.1…	86.2435	50.3088	A2B2C1D1E2F1G3gfedD1E2F1G3gfedcba	0.00604485	0	0			0	0	Complex	0	15	0.857898	0.462543	1.51979	0.829778	1.016
26851	37	26850	26843	0	64.1145,0.0000	3	1179.92	1180.26	1.01514	3537.76	3536.62	1540.53	N2H7		1996.09	KQNNGAFNETLFR	n[TMT10plex]K[TMT10plex]QNNGAFNETLFR	NORMAL	Transferrin receptor protein 1	TFRC	P02786	727	148134	138.056	10	126.1277_126.1277_126.1282_23655.2051;127.1248_127.1248_127.1253_37139.6172;127.1311_127.1311_127.1315_25926.4629;128.1281_128.1281_128.1287_34773.3320;128.1344_128.1344_128.1349_25501.7910;129.1315_129.1315_129.1321_24646.2695;129.1378_129.1378_129.1383_37252.8047;130.1348_130.1348_130.1354_26406.8457;130.1411_130.1411_130.1416_21576.8926;131.1382_131.1382_131.1388_16551.8027	8	6	N1:[2199.1689980642(1100.583984375, 181347.79541015625, 2, 2199.15236875)];N2:[2402.2483980642(1202.625244140625, 27629.251953125, 2, 2403.23488828125)];N2H1:[2564.3011980642(856.1044311523438, 21758.937255859375, 3, 2565.289893457031)];N2H2:[2726.3539980642(1364.239013671875, 22401.58642578125, 2, 2726.46242734375)];N2H3:[2888.4067980642(964.4727172851562, 78791.65740966797, 3, 2890.394751855468…	9	b1^1_587.4287_587.4308_6788.8271;b2^1_715.4872_715.4878_2765.0154;b3^1_829.5302_829.5320_9414.5947;b4^1_943.5731_943.5551_3427.4443;b5^1_1000.5945_0.0000_0.0000;b6^1_1071.6317_0.0000_0.0000;b7^1_1218.7001_0.0000_0.0000;b8^1_1332.7430_0.0000_0.0000;b9^1_1461.7856_0.0000_0.0000;b10^1_1562.8333_0.0000_0.0000;b11^1_1675.9173_0.0000_0.0000;b12^1_1822.9858_0.0000_0.0000;b13^1_1979.0869_0.0000_0.0000;y1…	27.3551	2.82359	A2B2C1D1E1edD1E1eE1F1fedcba	-0.0166293	0	0			0	0	High mannose	0.00095511	5	1.77802	1.19323	1.33892	0.878524	1.34
32585	37	32584	32573	0	79.7138,0.0000	3	1097.84	1097.84	0.0032959	3290.49	3290.46	1378.48	N2H6		1911.99	LANLTQGEDQYYLR	n[TMT10plex]LANLTQGEDQYYLR	NORMAL	Clusterin	CLU	P10909	374	540082	138.056	10	126.1277_126.1277_126.1284_49068.4570;127.1248_127.1248_127.1255_47621.7500;127.1311_127.1311_127.1317_45728.4883;128.1281_128.1281_128.1289_47673.7070;128.1344_128.1344_128.1351_46459.0156;129.1315_129.1315_129.1322_48443.2695;129.1378_129.1378_129.1384_50810.9141;130.1348_130.1348_130.1356_93736.8281;130.1411_130.1411_130.1417_56538.5859;131.1382_131.1382_131.1389_45543.6133	9	6	N1:[2115.0687280642(1058.545166015625, 4213014.349609375, 2, 2115.07473203125)];N2:[2318.1481280642(1160.0858154296875, 430035.5236816406, 2, 2318.156030859375)];N2H1:[2480.2009280642(1241.1116943359375, 327764.1796875, 2, 2480.207788671875)];N2H2:[2642.2537280642(1322.1390380859375, 240326.6279296875, 2, 2642.262476171875)];N2H3:[2804.3065280642(1403.164794921875, 283047.435546875, 2, 2804.31398…	23	b1^1_343.2548_343.2557_53134.6948;b2^1_414.2919_414.2931_33295.8130;b3^1_528.3349_528.3364_25702.9510;b4^1_641.4189_641.4208_12617.1665;b5^1_742.4666_742.4705_4598.5864;b6^1_870.5252_870.5296_5795.3105;b7^1_927.5466_927.5449_1953.9288;b8^1_1056.5892_1056.5953_8265.9238;b9^1_1171.6162_1171.6289_18741.7338;b10^1_1299.6748_1299.6777_2038.9364;b11^1_1462.7381_0.0000_0.0000;b12^1_1625.8014_0.0000_0.00…	184.459	5.55926	A2B2C1D1E1edD1E1eE1edcba	-0.00133275	0	0			0	0	High mannose	0	6	1.25962	1.12055	0.996337	0.897236	1.657
32442	37	32441	32435	0	79.4301,0.0000	3	1151.85	1151.85	-0.00292969	3452.53	3452.52	1540.53	N2H7		1911.99	LANLTQGEDQYYLR	n[TMT10plex]LANLTQGEDQYYLR	NORMAL	Clusterin	CLU	P10909	374	896982	1058.04	10	126.1277_126.1277_126.1283_115350.2344;127.1248_127.1248_127.1255_83054.1719;127.1311_127.1311_127.1317_117411.1094;128.1281_128.1281_128.1289_76145.3281;128.1344_128.1344_128.1350_107410.9062;129.1315_129.1315_129.1323_50133.6914;129.1378_129.1378_129.1384_134750.4688;130.1348_130.1348_130.1356_112929.2734;130.1411_130.1411_130.1417_142308.8281;131.1382_131.1382_131.1389_54301.7109	9	6	N1:[2115.0687280642(1058.04345703125, 6897895.82421875, 2, 2114.0713140625)];N2:[2318.1481280642(1161.086181640625, 278440.48828125, 2, 2320.15676328125)];N2H1:[2480.2009280642(1241.111572265625, 537550.98828125, 2, 2480.20754453125)];N2H2:[2642.2537280642(1322.138671875, 501384.7783203125, 2, 2642.26174375)];N2H3:[2804.3065280642(1403.16455078125, 411525.47265625, 2, 2804.3135015625)];pep:[1911.…	21	b1^1_343.2548_343.2553_116008.9961;b2^1_414.2919_414.2926_63883.4292;b3^1_528.3349_528.3361_63441.9229;b4^1_641.4189_641.4203_32614.1650;b5^1_742.4666_742.4690_23666.6658;b6^1_870.5252_870.5255_8103.0864;b7^1_927.5466_0.0000_0.0000;b8^1_1056.5892_0.0000_0.0000;b9^1_1171.6162_1171.6266_33103.5732;b10^1_1299.6748_1299.6852_7055.6230;b11^1_1462.7381_0.0000_0.0000;b12^1_1625.8014_1625.7961_11895.1162…	168.335	2.83216	A2B2C1D1E1edD1E1eE1F1fedcba	-0.997414	0	0			0	0	High mannose	0	16	0.835282	0.631523	1.17657	0.878201	1.657
32195	37	32194	32191	0	78.9323,0.0000	3	1205.87	1205.53	-1.02063	3613.58	3614.57	1702.58	N2H8		1911.99	LANLTQGEDQYYLR	n[TMT10plex]LANLTQGEDQYYLR	NORMAL	Clusterin	CLU	P10909	374	1.6176e+06	1058.05	10	126.1277_126.1277_126.1285_104130.0859;127.1248_127.1248_127.1255_84487.6562;127.1311_127.1311_127.1317_97700.0547;128.1281_128.1281_128.1289_90776.3516;128.1344_128.1344_128.1351_110777.5391;129.1315_129.1315_129.1324_59591.0977;129.1378_129.1378_129.1385_104923.3750;130.1348_130.1348_130.1356_99250.6328;130.1411_130.1411_130.1418_94061.2109;131.1382_131.1382_131.1389_47891.0469	10	6	N1:[2115.0687280642(1058.047607421875, 10108007.07421875, 2, 2114.07961484375)];N2:[2318.1481280642(1159.5867919921875, 1275503.6484375, 2, 2317.157983984375)];N2H1:[2480.2009280642(1240.61083984375, 886180.169921875, 2, 2479.2060796875)];N2H2:[2642.2537280642(1321.6395263671875, 729454.1127929688, 2, 2641.263452734375)];N2H3:[2804.3065280642(1402.662109375, 643544.6557617188, 2, 2803.30861875)];…	26	b1^1_343.2548_343.2557_200661.9657;b2^1_414.2919_414.2931_115389.6362;b3^1_528.3349_528.3366_94818.2449;b4^1_641.4189_641.4212_53121.2000;b5^1_742.4666_742.4631_28404.0996;b6^1_870.5252_870.5300_27787.3516;b7^1_927.5466_927.5468_20728.9059;b8^1_1056.5892_0.0000_0.0000;b9^1_1171.6162_1171.6240_60554.0518;b10^1_1299.6748_1299.6763_22105.1265;b11^1_1462.7381_1462.7429_17001.4155;b12^1_1625.8014_1625…	264.699	2.12407	A2B2C1D1E1F1fedD1E1eE1F1fedcba	-0.989113	0	0			0	0	High mannose	0	14	0.816818	0.491563	1.39567	0.797165	1.657
20170	37	20168	20164	0	43.1786,0.0000	3	1325.25	1324.92	-0.993164	3971.73	3971.72	2059.73	N4H5F1S1		1911.99	LANLTQGEDQYYLR	n[TMT10plex]LANLTQGEDQYYLR	NORMAL	Clusterin	CLU	P10909	374	2.59492e+06	138.055	10	126.1277_126.1277_126.1277_102129.6172;127.1248_127.1248_127.1248_93035.7578;127.1311_127.1311_127.1310_98523.5156;128.1281_128.1281_128.1281_141813.7812;128.1344_128.1344_128.1343_107088.1094;129.1315_129.1315_129.1315_183068.1562;129.1378_129.1378_129.1376_95092.1953;130.1348_130.1348_130.1348_144696.0156;130.1411_130.1411_130.1410_75934.5156;131.1382_131.1382_131.1382_141829.9688	9	19	N1:[2115.0687280642(1058.5400390625, 300728.955078125, 2, 2115.064478125)];N2:[2318.1481280642(1160.079833984375, 65550.25634765625, 2, 2318.14406796875)];N2H1:[2480.2009280642(1241.6016845703125, 50520.208984375, 2, 2481.187769140625)];N2H2:[2642.2537280642(1323.6380615234375, 331837.77587890625, 2, 2645.260523046875)];N2H2F1:[2788.3116280642(1395.1585693359375, 331296.73095703125, 2, 2788.30153…	15	b1^1_343.2548_343.2534_45875.6187;b2^1_414.2919_414.2912_23088.2754;b3^1_528.3349_528.3336_34111.9575;b4^1_641.4189_641.4180_6157.1426;b5^1_742.4666_0.0000_0.0000;b6^1_870.5252_0.0000_0.0000;b7^1_927.5466_0.0000_0.0000;b8^1_1056.5892_0.0000_0.0000;b9^1_1171.6162_1171.6112_16674.2539;b10^1_1299.6748_0.0000_0.0000;b11^1_1462.7381_0.0000_0.0000;b12^1_1625.8014_0.0000_0.0000;b13^1_1738.8855_0.0000_0.…	83.8563	49.3111	A2B2C1D1E2F1fF3fedD2dD1E1edcbB5ba	-0.00768041	1	1			0	0	Hybrid	0	7	0.917537	1.23738	0.654608	0.83017	1.657
45061	37	45060	45055	0	103.6663,0.0000	3	1373.6	1373.27	-1.00598	4116.77	4116.76	2204.77	N4H5S2		1911.99	LANLTQGEDQYYLR	n[TMT10plex]LANLTQGEDQYYLR	NORMAL	Clusterin	CLU	P10909	374	909786	138.056	10	126.1277_126.1277_126.1283_30141.3223;127.1248_127.1248_127.1254_31418.6738;127.1311_127.1311_127.1316_31107.8809;128.1281_128.1281_128.1288_37546.5352;128.1344_128.1344_128.1350_31853.5371;129.1315_129.1315_129.1322_63371.8086;129.1378_129.1378_129.1383_40877.4570;130.1348_130.1348_130.1355_44247.7109;130.1411_130.1411_130.1417_34609.6406;131.1382_131.1382_131.1388_51622.4023	9	14	N1:[2115.0687280642(1058.5450439453125, 441754.14807128906, 2, 2115.074487890625)];N2:[2318.1481280642(1160.0860595703125, 106271.126953125, 2, 2318.156519140625)];N2H1:[2480.2009280642(1241.112060546875, 72618.73010253906, 2, 2480.20852109375)];N2H2:[2642.2537280642(1321.1663818359375, 233276.42736816406, 2, 2640.317163671875)];N2H3:[2804.3065280642(1402.6627197265625, 201636.83068847656, 2, 280…	20	b1^1_343.2548_343.2553_39478.8696;b2^1_414.2919_414.2925_19920.9929;b3^1_528.3349_528.3365_15566.8679;b4^1_641.4189_641.4196_6038.9478;b5^1_742.4666_0.0000_0.0000;b6^1_870.5252_0.0000_0.0000;b7^1_927.5466_0.0000_0.0000;b8^1_1056.5892_0.0000_0.0000;b9^1_1171.6162_1171.6206_9826.5186;b10^1_1299.6748_1299.6730_1948.4572;b11^1_1462.7381_0.0000_0.0000;b12^1_1625.8014_1625.8027_3638.9774;b13^1_1738.885…	136.741	63.1524	A2B2C1D1E2F1fF3fedD1E2F1fF3fedcba	0.00575983	0	0			0	0	Complex	0	54	1.18161	1.4511	0.656695	0.813164	1.657
44028	37	44027	44019	0	102.4166,0.0000	3	1543.33	1543.66	0.984375	4627.96	4627.95	2715.96	N5H6F1S2		1911.99	LANLTQGEDQYYLR	n[TMT10plex]LANLTQGEDQYYLR	NORMAL	Clusterin	CLU	P10909	374	2.10845e+06	138.056	10	126.1277_126.1277_126.1285_21659.2656;127.1248_127.1248_127.1256_31829.4805;127.1311_127.1311_127.1317_24638.8672;128.1281_128.1281_128.1290_25927.1328;128.1344_128.1344_128.1351_23841.7109;129.1315_129.1315_129.1323_55649.6641;129.1378_129.1378_129.1384_25967.0332;130.1348_130.1348_130.1356_28707.8594;130.1411_130.1411_130.1417_23271.4121;131.1382_131.1382_131.1390_30774.2305	9	33	N1:[2115.0687280642(1058.0506591796875, 756632.9912109375, 2, 2114.085718359375)];N2:[2318.1481280642(1159.5863037109375, 201993.11865234375, 2, 2317.157007421875)];N2H1:[2480.2009280642(1241.111083984375, 104008.0302734375, 2, 2480.20656796875)];N2H2:[2642.2537280642(1321.617919921875, 155851.24609375, 2, 2641.22023984375)];N2H3:[2804.3065280642(1403.1654052734375, 17072.890380859375, 2, 2804.31…	20	b1^1_343.2548_343.2554_34147.9766;b2^1_414.2919_414.2930_26356.8982;b3^1_528.3349_528.3362_13931.8828;b4^1_641.4189_641.4208_7753.1782;b5^1_742.4666_0.0000_0.0000;b6^1_870.5252_870.5277_2204.1960;b7^1_927.5466_0.0000_0.0000;b8^1_1056.5892_1056.5927_250086.4636;b9^1_1171.6162_1171.6218_13439.7109;b10^1_1299.6748_0.0000_0.0000;b11^1_1462.7381_0.0000_0.0000;b12^1_1625.8014_0.0000_0.0000;b13^1_1738.8…	146.525	21.134	A2B2C1D1E2F1G3gfF5fedD1E2F1feE2F1fF3fedcba	-0.98301	0	0			0	0	Complex	0	12	1.24376	1.57314	0.642928	0.848017	1.657
48222	37	48221	48220	0	110.6511,0.0000	4	1230.78	1230.53	-1.00195	4918.07	4920.07	3008.08	N5H6F3S2		1911.99	LANLTQGEDQYYLR	n[TMT10plex]LANLTQGEDQYYLR	NORMAL	Clusterin	CLU	P10909	374	8.58003e+06	138.056	10	126.1277_126.1277_126.1285_45004.2656;127.1248_127.1248_127.1256_104716.0781;127.1311_127.1311_127.1318_34791.7617;128.1281_128.1281_128.1290_44855.6797;128.1344_128.1344_128.1352_31585.0215;129.1315_129.1315_129.1323_255609.0938;129.1378_129.1378_129.1382_45889.0352;130.1348_130.1348_130.1357_51240.9141;130.1411_130.1411_130.1418_40867.0195;131.1382_131.1382_131.1390_73334.4922	9	32	N1:[2115.0687280642(1058.04736328125, 6267401.947265625, 2, 2114.0791265625)];N2:[2318.1481280642(1160.0870361328125, 1299264.08203125, 2, 2318.158472265625)];N2H1:[2480.2009280642(1240.6114501953125, 1906631.5078125, 2, 2479.207300390625)];N2H2:[2642.2537280642(1322.140380859375, 5136153.87109375, 2, 2642.26516171875)];N2H3:[2804.3065280642(1403.1661376953125, 802158.126953125, 2, 2804.316675390…	24	b1^1_343.2548_343.2560_218230.0312;b2^1_414.2919_414.2935_162507.2227;b3^1_528.3349_528.3371_109775.2344;b4^1_641.4189_641.4220_58846.1055;b5^1_742.4666_0.0000_0.0000;b6^1_870.5252_870.5264_24278.7026;b7^1_927.5466_927.5455_7718.9971;b8^1_1056.5892_0.0000_0.0000;b9^1_1171.6162_1171.6307_70890.1191;b10^1_1299.6748_1299.6798_19259.8809;b11^1_1462.7381_1462.7505_18391.8965;b12^1_1625.8014_1625.8098_…	232.032	6.71556	A2B2C1D1E2F1G3gfF5fedD1E2F1fF5feE2F1G3gfF5fedcba	-0.989602	0	0			0	0	Complex	0	5	1.26704	1.57668	0.679892	0.854171	1.657
48312	37	48311	48308	0	110.8387,0.0000	3	1592.02	1592.02	0.0117188	4773.03	4772.99	2861	N5H6S3		1911.99	LANLTQGEDQYYLR	n[TMT10plex]LANLTQGEDQYYLR	NORMAL	Clusterin	CLU	P10909	374	2.38521e+06	138.056	10	126.1277_126.1277_126.1285_12667.4492;127.1248_127.1248_127.1255_17881.7109;127.1311_127.1311_127.1317_10067.6455;128.1281_128.1281_128.1290_13284.3691;128.1344_128.1344_128.1351_9966.5088;129.1315_129.1315_129.1323_45779.9688;129.1378_129.1378_129.1383_15266.8730;130.1348_130.1348_130.1357_17158.1250;130.1411_130.1411_130.1418_13342.4971;131.1382_131.1382_131.1390_18817.7500	9	25	N1:[2115.0687280642(1058.0474853515625, 947327.9833984375, 2, 2114.079370703125)];N2:[2318.1481280642(1159.583251953125, 264750.38513183594, 2, 2317.15090390625)];N2H1:[2480.2009280642(1241.1168212890625, 108101.02587890625, 2, 2480.218042578125)];N2H2:[2642.2537280642(1321.6383056640625, 171676.1640625, 2, 2641.261011328125)];N2H3:[2804.3065280642(1403.6727294921875, 15547.7314453125, 2, 2805.32…	23	b1^1_343.2548_343.2558_43713.0566;b2^1_414.2919_414.2933_32836.7195;b3^1_528.3349_528.3369_17580.9766;b4^1_641.4189_641.4211_9036.0801;b5^1_742.4666_0.0000_0.0000;b6^1_870.5252_870.5302_2457.2300;b7^1_927.5466_0.0000_0.0000;b8^1_1056.5892_1056.5908_5672.8657;b9^1_1171.6162_1171.6227_6187.7446;b10^1_1299.6748_1299.6733_4585.4937;b11^1_1462.7381_1462.7386_4863.9824;b12^1_1625.8014_0.0000_0.0000;b13…	187.295	22.3004	A2B2C1D1E2F1fF3fedD1E2F1G3gfeE2F1fF3fedcba	-0.989357	0	0			0	0	Complex	0	18	1.08316	1.5121	0.630602	0.901741	1.657
24607	37	24606	24601	0	57.8686,0.0000	3	1288.91	1288.58	-0.988037	3862.73	3863.7	2643.94	N6H7S1		1219.75	LNSSTIK	n[TMT10plex]LNSSTIK[TMT10plex]	NORMAL	Lysosome-associated membrane glycoprotein 2	LAMP2	P13473	275	3.12413e+06	138.056	10	126.1277_126.1277_126.1284_25528.8887;127.1248_127.1248_127.1255_96351.1562;127.1311_127.1311_127.1316_29922.7500;128.1281_128.1281_128.1288_66044.6484;128.1344_128.1344_128.1349_30391.9922;129.1315_129.1315_129.1322_78731.3750;129.1378_129.1378_129.1382_27178.6387;130.1348_130.1348_130.1356_38188.8750;130.1411_130.1411_130.1417_30180.7969;131.1382_131.1382_131.1389_38983.9297	9	25	N1:[1422.8335760642(712.4268798828125, 212071.37841796875, 2, 1422.838159765625)];N2:[1625.9129760642(813.9666137695312, 126297.27392578125, 2, 1625.9176275390626)];N2H1:[1787.9657760641999(895.4940795898438, 19714.7158203125, 2, 1788.9725591796876)];N2H2:[1950.0185760642(976.0204467773438, 58681.19787597656, 2, 1950.0252935546876)];N2H3:[2112.0713760642(1057.038330078125, 3079.3031005859375, 2, …	13	b1^1_343.2548_343.2557_18960.2944;b2^1_457.2977_457.2987_10929.8553;b3^1_544.3298_544.3309_3205.5647;b4^1_631.3618_631.3622_1979.7115;b5^1_732.4095_732.4164_8144.1145;b6^1_845.4935_845.5033_12643.0161;b7^1_1202.7514_1202.7476_220893.7368;y1^1_376.2763_376.2772_104290.8900;y2^1_489.3603_489.3617_31796.4922;y3^1_590.4080_590.4094_27876.5204;y4^1_677.4401_677.4425_31620.4893;y5^1_764.4721_764.4741_3…	119.522	21.1099	A2B2C1D1E2F1fF3feE2F1fedD1E2F1feE2F1fedcba	0.0045837	0	0			0	0	Complex	0	6	1.52297	1.06555	1.31037	0.82922	1.359
28017	37	28016	28007	0	70.5931,0.0000	3	1385.95	1385.94	-0.00256348	4154.81	4154.79	2935.04	N6H7S2		1219.75	LNSSTIK	n[TMT10plex]LNSSTIK[TMT10plex]	NORMAL	Lysosome-associated membrane glycoprotein 2	LAMP2	P13473	275	1.30469e+06	138.056	10	126.1277_126.1277_126.1284_22797.9824;127.1248_127.1248_127.1255_36826.3867;127.1311_127.1311_127.1316_20701.7930;128.1281_128.1281_128.1289_28244.2148;128.1344_128.1344_128.1351_22095.9922;129.1315_129.1315_129.1323_21636.5254;129.1378_129.1378_129.1384_25658.8965;130.1348_130.1348_130.1356_15228.6621;130.1411_130.1411_130.1418_19452.6270;131.1382_131.1382_131.1389_17798.1895	9	26	N1:[1422.8335760642(712.427001953125, 127036.03540039062, 2, 1422.83840390625)];N2:[1625.9129760642(813.9674072265625, 62837.71484375, 2, 1625.919214453125)];N2H1:[1787.9657760641999(894.9953002929688, 14491.667846679688, 2, 1787.9750005859376)];N2H2:[1950.0185760642(976.5230712890625, 8438.017822265625, 2, 1951.030542578125)];N5H4:[2883.3623760642(1443.198486328125, 21219.11767578125, 2, 2884.38…	11	b1^1_343.2548_343.2559_7859.7290;b2^1_457.2977_457.2996_4154.0898;b3^1_544.3298_0.0000_0.0000;b4^1_631.3618_0.0000_0.0000;b5^1_732.4095_732.4131_3006.2825;b6^1_845.4935_845.4952_4853.6542;b7^1_1202.7514_1202.7428_112023.3350;y1^1_376.2763_376.2772_48168.7378;y2^1_489.3603_489.3619_15169.2426;y3^1_590.4080_590.4102_12191.8325;y4^1_677.4401_677.4418_15345.4028;y5^1_764.4721_764.4736_15713.7725;y6^1…	82.537	19.1375	A2B2C1D1E2F1fF3feE2F1fedD1E2F1feE2F1G3gfedcba	0.00482784	0	0			0	0	Complex	0	5	1.61857	0.845503	1.47468	0.808284	1.359
32156	37	32154	32147	0	65.1035,0.0000	4	1215.55	1216.04	1.95947	4860.12	4858.11	2204.77	N4H5S2		2653.34	MLNTSSLLEQLNEQFNWVSR	n[TMT10plex]M[Oxidation]LNTSSLLEQLNEQFNWVSR	NORMAL	Clusterin	CLU	P10909	354	1.11167e+06	138.055	10	126.1277_126.1277_126.1277_32116.8535;127.1248_127.1248_127.1247_34136.3633;127.1311_127.1311_127.1309_31123.8926;128.1281_128.1281_128.1281_42380.0820;128.1344_128.1344_128.1342_36813.1172;129.1315_129.1315_129.1314_53233.9297;129.1378_129.1378_129.1376_43769.8828;130.1348_130.1348_130.1348_37724.0742;130.1411_130.1411_130.1410_37094.8086;131.1382_131.1382_131.1381_45639.4766	9	11	N1:[2856.4166846863004(1429.2115478515625, 503554.1682128906, 2, 2856.407495703125)];N2:[3059.4960846863005(1530.74853515625, 119746.01611328125, 2, 3059.4814703125)];N2H1:[3221.5488846863004(1611.7774658203125, 207801.62109375, 2, 3221.539331640625)];N2H2:[3383.6016846863004(1692.8028564453125, 665482.2421875, 2, 3383.590112890625)];N2H3:[3545.6544846863003(1773.83447265625, 655679.767578125, 2,…	10	b1^1_377.2062_0.0000_0.0000;b2^1_490.2902_0.0000_0.0000;b3^1_604.3331_0.0000_0.0000;b4^1_705.3808_0.0000_0.0000;b5^1_792.4129_0.0000_0.0000;b6^1_879.4449_879.4509_2440.2639;b7^1_992.5289_0.0000_0.0000;b8^1_1105.6130_0.0000_0.0000;b9^1_1234.6556_0.0000_0.0000;b10^1_1362.7142_0.0000_0.0000;b11^1_1475.7982_0.0000_0.0000;b12^1_1589.8412_0.0000_0.0000;b13^1_1718.8838_0.0000_0.0000;b14^1_1846.9423_0.00…	25.6102	28.7168	A2B2C1D1E2F1G3gfedD1E2F1G3gfedcba	-0.00918898	0	0			0	0	Complex	0.00468994	8	1.23719	1.48521	0.637478	0.804461	1.657
32756	37	32754	32750	0	66.2902,0.0000	4	1303.31	1303.08	-0.933594	5208.28	5207.25	2569.9	N5H6S2		2637.34	MLNTSSLLEQLNEQFNWVSR	n[TMT10plex]MLNTSSLLEQLNEQFNWVSR	NORMAL	Clusterin	CLU	P10909	354	1.20001e+06	138.055	10	126.1277_126.1277_126.1277_20412.2461;127.1248_127.1248_127.1248_23225.8359;127.1311_127.1311_127.1310_18985.9766;128.1281_128.1281_128.1281_26468.0430;128.1344_128.1344_128.1344_21488.9863;129.1315_129.1315_129.1315_39641.9844;129.1378_129.1378_129.1376_29308.3340;130.1348_130.1348_130.1348_33201.8906;130.1411_130.1411_130.1410_23811.0273;131.1382_131.1382_131.1382_35822.5039	9	18	N1:[2840.4217700642002(1422.714111328125, 155511.8681640625, 2, 2843.41262265625)];N2:[3043.5011700642003(1523.253173828125, 100773.328125, 2, 3044.49074765625)];N2H1:[3205.5539700642003(1603.2589111328125, 209083.53955078125, 2, 3204.502222265625)];N2H2:[3367.6067700642(1684.8106689453125, 398684.9169921875, 2, 3367.605737890625)];N2H3:[3529.6595700642(1765.829345703125, 106961.23754882812, 2, 3…	16	b1^1_361.2112_361.2082_17972.7118;b2^1_474.2953_474.2939_14098.9297;b3^1_588.3382_0.0000_0.0000;b4^1_689.3859_0.0000_0.0000;b5^1_776.4179_0.0000_0.0000;b6^1_863.4500_0.0000_0.0000;b7^1_976.5340_0.0000_0.0000;b8^1_1089.6181_1089.6152_3103.8533;b9^1_1218.6607_1218.6575_2133.8984;b10^1_1346.7193_1346.7109_3609.3972;b11^1_1459.8033_0.0000_0.0000;b12^1_1573.8463_0.0000_0.0000;b13^1_1702.8889_0.0000_0.…	62.7039	15.2164	A2B2C1D1E2F1G3gfF3fedD1E2F1feE2F1fedcba	-1.05175	0	0			0	0	Complex	0	6	1.15777	1.59938	0.573219	0.814638	1.657
33687	37	33685	33681	0	68.2072,0.0000	4	1376.35	1375.83	-2.05713	5499.3	5498.34	2861	N5H6S3		2637.34	MLNTSSLLEQLNEQFNWVSR	n[TMT10plex]MLNTSSLLEQLNEQFNWVSR	NORMAL	Clusterin	CLU	P10909	354	992143	138.055	10	126.1277_126.1277_126.1277_17405.4277;127.1248_127.1248_127.1247_17834.0117;127.1311_127.1311_127.1310_16498.8438;128.1281_128.1281_128.1281_24631.9883;128.1344_128.1344_128.1342_13614.4014;129.1315_129.1315_129.1314_29909.9316;129.1378_129.1378_129.1376_18023.7363;130.1348_130.1348_130.1348_17249.2812;130.1411_130.1411_130.1409_17432.9570;131.1382_131.1382_131.1381_24799.1133	9	17	N1:[2840.4217700642002(1421.208740234375, 487214.4580078125, 2, 2840.40188046875)];N2:[3043.5011700642003(1523.251953125, 126710.498046875, 2, 3044.48830625)];N2H1:[3205.5539700642003(1603.7786865234375, 164198.27197265625, 2, 3205.541773046875)];N2H2:[3367.6067700642(1684.8173828125, 494600.580078125, 2, 3367.619165625)];N2H3:[3529.6595700642(1766.3294677734375, 98585.2158203125, 2, 3530.6433355…	12	b1^1_361.2112_361.2075_13638.4076;b2^1_474.2953_474.2932_8585.4124;b3^1_588.3382_588.3343_3264.8635;b4^1_689.3859_689.3892_1773.6042;b5^1_776.4179_776.4126_1894.8121;b6^1_863.4500_0.0000_0.0000;b7^1_976.5340_0.0000_0.0000;b8^1_1089.6181_0.0000_0.0000;b9^1_1218.6607_0.0000_0.0000;b10^1_1346.7193_0.0000_0.0000;b11^1_1459.8033_0.0000_0.0000;b12^1_1573.8463_0.0000_0.0000;b13^1_1702.8889_0.0000_0.0000…	35.3112	12.4979	A2B2C1D1E2F1G3gfF3fedD1E2F1feE2F1G3gfedcba	-0.0198896	0	0			0	0	Complex	0.000580383	10	1.16928	1.6547	0.6118	0.867943	1.657
9608	37	9607	9602	0	28.4975,0.0000	3	1102.51	1102.18	-1.00671	3303.51	3304.51	1378.48	N2H6		1926.03	NAHGEEKENLTAR	n[TMT10plex]NAHGEEK[TMT10plex]ENLTAR	NORMAL	Inter-alpha-trypsin inhibitor heavy chain H3	ITIH3	Q06033	580	97384.4	1065.57	10	126.1277_126.1277_126.1283_8376.0205;127.1248_127.1248_127.1253_10279.9014;127.1311_127.1311_127.1315_7024.2822;128.1281_128.1281_128.1288_11015.9600;128.1344_128.1344_128.1350_8736.0654;129.1315_129.1315_129.1322_5849.9629;129.1378_129.1378_129.1384_8972.4658;130.1348_130.1348_130.1355_17202.4219;130.1411_130.1411_130.1417_11029.6455;131.1382_131.1382_131.1388_4789.1631	8	5	N1:[2129.1118770641997(1065.0667724609375, 95668.658203125, 2, 2128.117944921875)];N2:[2332.1912770641998(1167.10888671875, 17057.84912109375, 2, 2332.2021734375)];N2H1:[2494.2440770641997(1248.134521484375, 17710.728515625, 2, 2494.25344296875)];N2H2:[2656.2968770642(887.09814453125, 14411.613037109375, 3, 2658.27103359375)];N2H3:[2818.3496770641996(940.7950439453125, 79314.232421875, 3, 2819.36…	11	b1^1_344.2137_344.2147_8423.2520;b2^1_415.2508_415.2519_5330.5127;b3^1_552.3097_552.3102_5184.7305;b4^1_609.3312_0.0000_0.0000;b5^1_738.3738_738.3755_1652.0887;b6^1_867.4164_867.4184_2755.4221;b7^1_1224.6743_1224.6729_1685.0406;b8^1_1353.7168_1353.7134_1121.4143;b9^1_1467.7598_0.0000_0.0000;b10^1_1580.8438_0.0000_0.0000;b11^1_1681.8915_0.0000_0.0000;b12^1_1752.9286_0.0000_0.0000;b13^1_1909.0297_0…	38.1573	4.79261	A2B2C1D1E1edD1E1eE1edcba	-0.993932	0	0			0	0	High mannose	0	6	1.20597	0.862977	1.56755	1.10163	1.02
29802	37	29801	29791	0	71.2526,0.0000	3	948.412	948.414	0.00585937	2842.22	2842.21	1702.58	N2H8		1139.63	NGSLFAFR	n[TMT10plex]NGSLFAFR	NORMAL	Vitronectin	VTN	P04004	169	1.68743e+06	672.364	10	126.1277_126.1277_126.1285_166360.3125;127.1248_127.1248_127.1256_127278.0000;127.1311_127.1311_127.1318_155703.1562;128.1281_128.1281_128.1289_167646.9844;128.1344_128.1344_128.1351_169380.5000;129.1315_129.1315_129.1323_186042.1094;129.1378_129.1378_129.1384_166878.5625;130.1348_130.1348_130.1357_184949.8281;130.1411_130.1411_130.1418_150951.8125;131.1382_131.1382_131.1390_127240.3672	10	5	N1:[1342.7084280642(672.3641967773438, 2511362.1357421875, 2, 1342.7127935546876)];N2:[1545.7878280641999(773.9044799804688, 944281.1806640625, 2, 1545.7933599609376)];N2H1:[1707.8406280641998(854.9308471679688, 1252064.384765625, 2, 1707.8460943359376)];N2H2:[1869.8934280642(624.642578125, 30343.7548828125, 3, 1870.904334375)];N2H3:[2031.9462280641999(1016.4840698242188, 1935479.537109375, 2, 20…	12	b1^1_344.2137_344.2152_16061.6807;b2^1_401.2351_401.2385_2900.1333;b3^1_488.2672_0.0000_0.0000;b4^1_601.3512_601.3557_7196.4854;b5^1_748.4197_748.4224_10389.0791;b6^1_819.4568_819.4592_15460.4312;b7^1_966.5252_0.0000_0.0000;b8^1_1122.6263_0.0000_0.0000;y1^1_175.1195_175.1199_121860.1221;y2^1_322.1879_322.1891_11410.8438;y3^1_393.2250_0.0000_0.0000;y4^1_540.2934_540.2962_12018.5430;y5^1_653.3775_6…	88.5712	1.69388	A2B2C1D1E1F1fedD1E1eE1F1fedcba	2.01347	0	0			0	0	High mannose	0	6	0.779541	0.903076	0.788264	0.919248	1.693
30481	37	30480	30470	0	72.2665,0.0000	3	854.054	854.052	-0.0067749	2559.13	2559.13	1419.5	N3H5		1139.63	NGSLFAFR	n[TMT10plex]NGSLFAFR	NORMAL	Vitronectin	VTN	P04004	169	390808	1342.72	10	126.1277_126.1277_126.1283_37142.2109;127.1248_127.1248_127.1254_35730.3906;127.1311_127.1311_127.1316_40197.7070;128.1281_128.1281_128.1288_37026.3516;128.1344_128.1344_128.1350_41788.5547;129.1315_129.1315_129.1321_46320.6172;129.1378_129.1378_129.1383_38335.3398;130.1348_130.1348_130.1355_38817.5156;130.1411_130.1411_130.1417_40491.5117;131.1382_131.1382_131.1388_37133.7773	8	10	N1:[1342.7084280642(672.3630981445312, 48841.94274902344, 2, 1342.7105962890626)];N2:[1545.7878280641999(773.9034423828125, 54542.2919921875, 2, 1545.791284765625)];N2H1:[1707.8406280641998(855.9326171875, 16724.565185546875, 2, 1709.849634375)];N2H2:[1869.8934280642(935.9561157226562, 244443.55859375, 2, 1869.8966314453126)];N2H3:[2031.9462280641999(1016.4806518554688, 668286.5361328125, 2, 2030…	10	b1^1_344.2137_344.2146_1743.7159;b2^1_401.2351_0.0000_0.0000;b3^1_488.2672_0.0000_0.0000;b4^1_601.3512_0.0000_0.0000;b5^1_748.4197_0.0000_0.0000;b6^1_819.4568_819.4600_1383.9789;b7^1_966.5252_966.5264_2051.2559;b8^1_1122.6263_0.0000_0.0000;y1^1_175.1195_175.1196_23170.0131;y2^1_322.1879_0.0000_0.0000;y3^1_393.2250_393.2255_1515.3086;y4^1_540.2934_540.2940_1506.1239;y5^1_653.3775_653.3776_977.1943…	51.6064	62.6701	A2B2C1D1E2edD1E1eE1edcba	2.00901	0	0			0	0	Hybrid	0	8	0.815933	0.923262	0.790154	0.927862	1.693
36196	37	36195	36194	0	85.2930,0.0000	3	1005.1	1005.1	-0.00183105	3012.29	3012.28	1872.65	N3H6S1		1139.63	NGSLFAFR	n[TMT10plex]NGSLFAFR	NORMAL	Vitronectin	VTN	P04004	169	272838	1342.72	10	126.1277_126.1277_126.1283_14240.8477;127.1248_127.1248_127.1253_15667.5352;127.1311_127.1311_127.1315_12428.9980;128.1281_128.1281_128.1287_20167.5547;128.1344_128.1344_128.1349_15204.8662;129.1315_129.1315_129.1320_22919.0664;129.1378_129.1378_129.1382_16274.3301;130.1348_130.1348_130.1355_21961.9355;130.1411_130.1411_130.1416_15937.5127;131.1382_131.1382_131.1388_13630.0322	9	14	N1:[1342.7084280642(1343.718505859375, 58336.24365234375, 1, 1342.710705859375)];N2:[1545.7878280641999(773.9027709960938, 33176.36315917969, 2, 1545.7899419921876)];N2H1:[1707.8406280641998(854.9287109375, 31442.7578125, 2, 1707.841821875)];N2H2:[1869.8934280642(936.4586791992188, 58244.0625, 2, 1870.9017583984376)];N2H3:[2031.9462280641999(1016.4830322265625, 193223.9678955078, 2, 2030.95046445…	11	b1^1_344.2137_344.2135_2208.9128;b2^1_401.2351_0.0000_0.0000;b3^1_488.2672_0.0000_0.0000;b4^1_601.3512_601.3525_1607.6228;b5^1_748.4197_748.4187_1489.6726;b6^1_819.4568_819.4657_1109.0292;b7^1_966.5252_0.0000_0.0000;b8^1_1122.6263_1122.6342_28609.7223;y1^1_175.1195_175.1195_11834.1191;y2^1_322.1879_0.0000_0.0000;y3^1_393.2250_0.0000_0.0000;y4^1_540.2934_540.2950_1364.7815;y5^1_653.3775_653.3768_1…	62.7005	65.8722	A2B2C1D1E2F1G3gfedD1E1eE1edcba	0.00204615	0	0			0	0	Hybrid	0	26	1.15084	1.31209	0.707527	0.829038	1.693
44158	37	44157	44154	0	102.6839,0.0000	3	1164.5	1164.5	0.00805664	3490.48	3490.46	2350.83	N4H5F1S2		1139.63	NGSLFAFR	n[TMT10plex]NGSLFAFR	NORMAL	Vitronectin	VTN	P04004	169	589059	138.056	10	126.1277_126.1277_126.1284_40379.8438;127.1248_127.1248_127.1255_61813.1445;127.1311_127.1311_127.1316_31976.8242;128.1281_128.1281_128.1289_53271.8672;128.1344_128.1344_128.1350_32928.0469;129.1315_129.1315_129.1322_62077.5430;129.1378_129.1378_129.1384_43590.0078;130.1348_130.1348_130.1356_69904.8203;130.1411_130.1411_130.1417_43879.3164;131.1382_131.1382_131.1389_58635.1289	10	16	N1:[1342.7084280642(672.364013671875, 51119.9501953125, 2, 1342.71242734375)];N2:[1545.7878280641999(773.904052734375, 17359.074340820312, 2, 1545.79250546875)];N2H1:[1707.8406280641998(855.4307861328125, 10300.0615234375, 2, 1708.845972265625)];N2H2:[1869.8934280642(935.9581298828125, 101410.2353515625, 2, 1869.900659765625)];N2H3:[2031.9462280641999(1016.984619140625, 39993.720703125, 2, 2031.9…	8	b1^1_344.2137_344.2147_4009.7142;b2^1_401.2351_0.0000_0.0000;b3^1_488.2672_0.0000_0.0000;b4^1_601.3512_601.3563_2167.0681;b5^1_748.4197_0.0000_0.0000;b6^1_819.4568_819.4624_2368.0442;b7^1_966.5252_0.0000_0.0000;b8^1_1122.6263_0.0000_0.0000;y1^1_175.1195_175.1198_29794.2891;y2^1_322.1879_0.0000_0.0000;y3^1_393.2250_0.0000_0.0000;y4^1_540.2934_540.2965_3764.3318;y5^1_653.3775_0.0000_0.0000;y6^1_740…	35.7873	30.8371	A2B2C1D1E2F1G3gfF5fedD1E2F1G3gfedcba	0.00399928	0	0			0	0	Complex	0.000655308	6	3.59519	6.72043	0.698502	1.2199	1.693
36183	37	36182	36181	0	85.2630,0.0000	3	1018.78	1018.78	-0.000732422	3053.31	3053.31	1913.68	N4H5S1		1139.63	NGSLFAFR	n[TMT10plex]NGSLFAFR	NORMAL	Vitronectin	VTN	P04004	169	756819	138.056	10	126.1277_126.1277_126.1283_20761.2246;127.1248_127.1248_127.1254_14884.8945;127.1311_127.1311_127.1316_14295.4561;128.1281_128.1281_128.1289_12054.9736;128.1344_128.1344_128.1350_22678.3418;129.1315_129.1315_129.1321_20810.1016;129.1378_129.1378_129.1382_12622.2432;130.1348_130.1348_130.1355_11782.3965;130.1411_130.1411_130.1417_16504.2988;131.1382_131.1382_131.1388_13595.7939	9	13	N1:[1342.7084280642(1343.718505859375, 99414.09375, 1, 1342.710705859375)];N2:[1545.7878280641999(773.9037475585938, 39932.13671875, 2, 1545.7918951171876)];N2H1:[1707.8406280641998(854.928466796875, 35158.07080078125, 2, 1707.84133359375)];N2H2:[1869.8934280642(935.9558715820312, 127466.07373046875, 2, 1869.8961431640626)];N2H3:[2031.9462280641999(1015.936767578125, 155356.54443359375, 2, 2029.8…	14	b1^1_344.2137_344.2146_1583.1266;b2^1_401.2351_0.0000_0.0000;b3^1_488.2672_0.0000_0.0000;b4^1_601.3512_601.3537_1144.8536;b5^1_748.4197_748.4207_3487.2908;b6^1_819.4568_819.4589_5774.9456;b7^1_966.5252_966.5283_7411.6744;b8^1_1122.6263_1122.6216_66868.0427;y1^1_175.1195_175.1195_11061.8232;y2^1_322.1879_322.1888_1005.5215;y3^1_393.2250_393.2258_2507.6677;y4^1_540.2934_540.2947_5183.2933;y5^1_653.…	106.66	40.2689	A2B2C1D1E2F1fF3fedD1E2F1fedcba	0.00216822	0	0			0	0	Complex	0	8	1.06162	1.67254	0.648041	0.859739	1.693
43992	37	43991	43986	0	102.3510,0.0000	3	1115.81	1115.81	0.00146484	3344.42	3344.4	2204.77	N4H5S2		1139.63	NGSLFAFR	n[TMT10plex]NGSLFAFR	NORMAL	Vitronectin	VTN	P04004	169	7.60216e+06	138.056	10	126.1277_126.1277_126.1286_37955.9062;127.1248_127.1248_127.1256_70106.9453;127.1311_127.1311_127.1317_39241.9141;128.1281_128.1281_128.1290_59774.3398;128.1344_128.1344_128.1352_46394.7070;129.1315_129.1315_129.1322_150194.2812;129.1378_129.1378_129.1383_44689.1484;130.1348_130.1348_130.1328_3097.1138;130.1411_130.1411_130.1418_51734.4141;131.1382_131.1382_131.1391_83464.2422	9	16	N1:[1342.7084280642(1342.7158203125, 844545.8046875, 1, 1341.7080203125)];N2:[1545.7878280641999(773.9044799804688, 409349.1796875, 2, 1545.7933599609376)];N2H1:[1707.8406280641998(1708.8544921875, 194676.013671875, 1, 1707.8466921875)];N2H2:[1869.8934280642(935.9577026367188, 848398.90625, 2, 1869.8998052734376)];N2H3:[2031.9462280641999(1016.4850463867188, 877543.8999023438, 2, 2030.95449277343…	14	b1^1_344.2137_344.2147_17218.2188;b2^1_401.2351_0.0000_0.0000;b3^1_488.2672_488.2692_5456.4277;b4^1_601.3512_601.3546_25816.2676;b5^1_748.4197_748.4240_51843.6812;b6^1_819.4568_819.4592_30089.7695;b7^1_966.5252_966.5272_26019.6426;b8^1_1122.6263_1122.6218_656364.5127;y1^1_175.1195_175.1199_96277.5889;y2^1_322.1879_322.1891_19526.2578;y3^1_393.2250_393.2261_28340.0117;y4^1_540.2934_540.2949_53955.…	131.478	52.3342	A2B2C1D1E2F1fF3fedD1E2F1G3gfedcba	1.00925	0	0			0	0	Complex	0	27	1.27516	1.57346	0.641212	0.849321	1.693
43105	37	43104	43096	0	96.4789,0.0000	3	1406.29	1405.63	-1.97534	4213.88	4216.9	1216.42	N2H5		3000.48	NISDGFDGIPDNVDAALALPAHSYSGR	n[TMT10plex]NISDGFDGIPDNVDAALALPAHSYSGR	NORMAL	Vitronectin	VTN	P04004	242	439615	138.056	10	126.1277_126.1277_126.1284_22012.7754;127.1248_127.1248_127.1255_25205.8496;127.1311_127.1311_127.1317_26601.6172;128.1281_128.1281_128.1289_29376.7148;128.1344_128.1344_128.1350_24140.1055;129.1315_129.1315_129.1322_26979.2012;129.1378_129.1378_129.1385_38008.3750;130.1348_130.1348_130.1356_39396.4219;130.1411_130.1411_130.1417_30822.2637;131.1382_131.1382_131.1389_32983.2188	9	6	N1:[3203.5574140642(1603.2938232421875, 135986.4013671875, 2, 3204.572046484375)];N2:[3406.6368140642003(1136.8914794921875, 50408.17236328125, 3, 3407.6510384765625)];N2H1:[3568.6896140642(1190.5762939453125, 46596.228515625, 3, 3568.7054818359375)];N2H2:[3730.7424140642(1245.259521484375, 91440.38671875, 3, 3732.755164453125)];N2H3:[3892.7952140642(1298.2738037109375, 268298.494140625, 3, 3891.…	20	b1^1_344.2137_344.2151_1066.6757;b2^1_457.2977_457.2990_2038.2399;b3^1_544.3298_544.3354_1054.8333;b4^1_659.3567_659.3602_8035.2307;b5^1_716.3782_0.0000_0.0000;b6^1_863.4466_0.0000_0.0000;b7^1_978.4735_978.4720_7261.9110;b8^1_1035.4950_1035.5001_5515.8008;b9^1_1148.5791_1148.5768_8045.9288;b10^1_1245.6318_0.0000_0.0000;b11^1_1360.6588_0.0000_0.0000;b12^1_1474.7017_0.0000_0.0000;b13^1_1573.7701_0.…	71.1994	6.78615	A2B2C1D1dD1E1eE1edcba	0.0178187	0	0		True	0	0	High mannose	0	8	0.976266	0.995662	0.861768	0.812623	1.693
42467	37	42466	42463	0	95.2207,0.0000	4	1136.27	1136.02	-0.992188	4540.04	4541.01	1540.53	N2H7		3000.48	NISDGFDGIPDNVDAALALPAHSYSGR	n[TMT10plex]NISDGFDGIPDNVDAALALPAHSYSGR	NORMAL	Vitronectin	VTN	P04004	242	5.78389e+06	874.421	10	126.1277_126.1277_126.1285_150022.4844;127.1248_127.1248_127.1257_133381.8281;127.1311_127.1311_127.1318_179659.0625;128.1281_128.1281_128.1290_191003.0312;128.1344_128.1344_128.1352_150216.9531;129.1315_129.1315_129.1324_140596.8906;129.1378_129.1378_129.1386_204265.1406;130.1348_130.1348_130.1358_154214.6406;130.1411_130.1411_130.1419_181859.0469;131.1382_131.1382_131.1390_346951.1250	10	6	N1:[3203.5574140642(1068.2003173828125, 51656058.39550781, 3, 3201.5775521484375)];N2:[3406.6368140642003(1136.556396484375, 12830401.609375, 3, 3406.645789453125)];N2H1:[3568.6896140642(1190.2431640625, 7096225.20703125, 3, 3567.7060921875)];N2H2:[3730.7424140642(1244.25732421875, 4223846.232421875, 3, 3729.74857265625)];N2H3:[3892.7952140642(1298.279296875, 3324895.75390625, 3, 3891.814490625)]…	25	b1^1_344.2137_344.2148_135811.1240;b2^1_457.2977_457.2996_135946.4004;b3^1_544.3298_544.3318_44669.2773;b4^1_659.3567_659.3588_223169.3906;b5^1_716.3782_716.3799_109946.2651;b6^1_863.4466_0.0000_0.0000;b7^1_978.4735_978.4776_504448.6738;b8^1_1035.4950_0.0000_0.0000;b9^1_1148.5791_0.0000_0.0000;b10^1_1245.6318_0.0000_0.0000;b11^1_1360.6588_0.0000_0.0000;b12^1_1474.7017_0.0000_0.0000;b13^1_1573.770…	154.866	2.66793	A2B2C1D1E1edD1E1eE1F1fedcba	2.03505	0	0			0	0	High mannose	0	14	0.994785	0.971728	0.816942	0.802731	1.693
46589	37	46588	46577	0	107.4766,0.0000	3	1517.7	1517.68	-0.0351563	4550.03	4549.02	1548.54	N3H4S1		3000.48	NISDGFDGIPDNVDAALALPAHSYSGR	n[TMT10plex]NISDGFDGIPDNVDAALALPAHSYSGR	NORMAL	Vitronectin	VTN	P04004	242	418309	138.056	10	126.1277_126.1277_126.1283_9981.5674;127.1248_127.1248_127.1255_9648.9531;127.1311_127.1311_127.1317_12580.5029;128.1281_128.1281_128.1289_13208.3584;128.1344_128.1344_128.1351_11829.0498;129.1315_129.1315_129.1322_20411.3633;129.1378_129.1378_129.1384_11351.2432;130.1348_130.1348_130.1357_10855.6367;130.1411_130.1411_130.1418_9417.2119;131.1382_131.1382_131.1390_21827.4512	8	8	N1:[3203.5574140642(1602.2528076171875, 280482.7937011719, 2, 3202.490015234375)];N2:[3406.6368140642003(1704.3343505859375, 40284.80859375, 2, 3406.653101171875)];N2H1:[3568.6896140642(1190.584228515625, 29019.80029296875, 3, 3568.729285546875)];N2H2:[3730.7424140642(1865.8665771484375, 320059.6611328125, 2, 3729.717554296875)];N2H3:[3892.7952140642(1946.395263671875, 630206.22265625, 2, 3890.77…	22	b1^1_344.2137_344.2142_2750.5525;b2^1_457.2977_0.0000_0.0000;b3^1_544.3298_0.0000_0.0000;b4^1_659.3567_659.3577_4901.7212;b5^1_716.3782_716.3706_2268.4390;b6^1_863.4466_0.0000_0.0000;b7^1_978.4735_978.4743_8294.1582;b8^1_1035.4950_1035.4908_4789.7222;b9^1_1148.5791_1148.5785_6065.4771;b10^1_1245.6318_0.0000_0.0000;b11^1_1360.6588_0.0000_0.0000;b12^1_1474.7017_0.0000_0.0000;b13^1_1573.7701_0.0000_…	86.9887	151.163	A2B2C1D1E2F1G3gfedD1dcba	0.0218367	0	0			0	0	Complex	0	7	1.14013	1.48321	0.638922	0.813386	1.693
48762	37	48761	48760	0	107.2719,0.0000	4	1302.33	1302.32	-0.00830078	5205.27	5205.25	2204.77	N4H5S2		3000.48	NISDGFDGIPDNVDAALALPAHSYSGR	n[TMT10plex]NISDGFDGIPDNVDAALALPAHSYSGR	NORMAL	Vitronectin	VTN	P04004	242	1.95473e+07	138.056	10	126.1277_126.1277_126.1285_99332.1016;127.1248_127.1248_127.1256_281103.4688;127.1311_127.1311_127.1317_132379.9531;128.1281_128.1281_128.1289_200145.2344;128.1344_128.1344_128.1351_96507.8203;129.1315_129.1315_129.1322_460204.4375;129.1378_129.1378_129.1383_167298.7812;130.1348_130.1348_130.1356_128227.7031;130.1411_130.1411_130.1418_151924.3125;131.1382_131.1382_131.1389_375527.4688	9	15	N1:[3203.5574140642(1068.529296875, 9998694.5078125, 3, 3202.564490625)];N2:[3406.6368140642003(1136.55859375, 3843110.58984375, 3, 3406.65238125)];N2H1:[3568.6896140642(1190.2401123046875, 3100997.546875, 3, 3567.6969369140625)];N2H2:[3730.7424140642(1244.2589111328125, 7774124.2578125, 3, 3729.7533333984375)];N2H3:[3892.7952140642(1946.9248046875, 7407993.83984375, 2, 3891.834009375)];N4H3:[429…	32	b1^1_344.2137_344.2149_241326.1426;b2^1_457.2977_457.2995_145830.9150;b3^1_544.3298_544.3317_46131.9023;b4^1_659.3567_659.3583_758116.4531;b5^1_716.3782_716.3830_24411.5059;b6^1_863.4466_0.0000_0.0000;b7^1_978.4735_978.4766_584980.6328;b8^1_1035.4950_1035.4993_732525.7969;b9^1_1148.5791_1148.5841_619619.9141;b10^1_1245.6318_0.0000_0.0000;b11^1_1360.6588_1360.6577_144492.2695;b12^1_1474.7017_1474.…	253.097	54.6295	A2B2C1D1E2F1fF3fedD1E2F1G3gfedcba	-0.992923	0	0	True		0	0	Complex	0	33	1.52603	1.95918	0.623064	0.83383	1.693
29977	37	29976	29965	0	71.1214,0.0000	3	1055.15	1055.16	0.00695801	3162.44	3162.43	1378.48	N2H6		1783.95	SANSTLAQALHWTR	n[TMT10plex]SANSTLAQALHWTR	NORMAL	Lipase maturation factor 2	LMF2	Q9BU23	616	260311	994.526	10	126.1277_126.1277_126.1283_19674.2402;127.1248_127.1248_127.1254_20900.1309;127.1311_127.1311_127.1316_29844.8633;128.1281_128.1281_128.1287_24714.1152;128.1344_128.1344_128.1349_22119.6992;129.1315_129.1315_129.1322_10341.6152;129.1378_129.1378_129.1383_29879.7520;130.1348_130.1348_130.1355_18749.8770;130.1411_130.1411_130.1416_25095.1602;131.1382_131.1382_131.1388_15084.9990	8	5	N1:[1987.0326150642(994.5261840820312, 503595.88623046875, 2, 1987.0367681640626)];N2:[2190.1120150642(1095.571044921875, 98730.4150390625, 2, 2189.12648984375)];N2H1:[2352.1648150642(1177.59375, 68470.6796875, 2, 2353.1719)];N2H2:[2514.2176150642(1258.1197509765625, 87246.6025390625, 2, 2514.223901953125)];N2H3:[2676.2704150642(1338.6387939453125, 270081.34338378906, 2, 2675.261987890625)];	21	b1^1_317.2028_317.2032_11731.1787;b2^1_388.2399_388.2400_13125.7756;b3^1_502.2828_502.2839_5931.0253;b4^1_589.3149_0.0000_0.0000;b5^1_690.3625_690.3657_1383.1486;b6^1_803.4466_803.4499_4301.8630;b7^1_874.4837_874.4882_5475.0677;b8^1_1002.5423_1002.5413_3226.1221;b9^1_1073.5794_1073.5819_8722.7965;b10^1_1186.6635_1186.6687_3226.2192;b11^1_1323.7224_0.0000_0.0000;b12^1_1509.8017_0.0000_0.0000;b13^1…	146.854	4.69666	A2B2C1D1E1edD1E1eE1edcba	0.00233455	0	0			0	0	High mannose	0	13	0.754727	0.43004	1.25604	0.764415	1.103
29605	37	29604	29597	0	70.8781,0.0000	3	1109.17	1109.18	0.00915527	3324.51	3324.48	1540.53	N2H7		1783.95	SANSTLAQALHWTR	n[TMT10plex]SANSTLAQALHWTR	NORMAL	Lipase maturation factor 2	LMF2	Q9BU23	616	794828	138.056	10	126.1277_126.1277_126.1285_139345.2656;127.1248_127.1248_127.1256_141595.8594;127.1311_127.1311_127.1318_214211.4531;128.1281_128.1281_128.1289_268451.2188;128.1344_128.1344_128.1350_143367.0625;129.1315_129.1315_129.1323_165939.2812;129.1378_129.1378_129.1385_202753.6562;130.1348_130.1348_130.1357_243821.3281;130.1411_130.1411_130.1418_177378.9375;131.1382_131.1382_131.1390_148959.8906	9	5	N1:[1987.0326150642(994.5284423828125, 2088549.0234375, 2, 1987.041284765625)];N2:[2190.1120150642(731.3824462890625, 205960.32666015625, 3, 2191.1239388671875)];N2H1:[2352.1648150642(1177.5977783203125, 249885.45703125, 2, 2353.179956640625)];N2H2:[2514.2176150642(1257.0958251953125, 372167.51806640625, 2, 2512.176050390625)];N2H3:[2676.2704150642(1338.6434326171875, 860526.615234375, 2, 2675.27…	24	b1^1_317.2028_317.2037_45845.8086;b2^1_388.2399_388.2411_29941.1265;b3^1_502.2828_502.2844_23022.5488;b4^1_589.3149_589.3168_8507.9893;b5^1_690.3625_690.3657_9153.8174;b6^1_803.4466_803.4507_8592.6875;b7^1_874.4837_874.4896_36671.0879;b8^1_1002.5423_1002.5416_19863.6992;b9^1_1073.5794_1073.5874_26681.6663;b10^1_1186.6635_1186.6716_11997.9316;b11^1_1323.7224_1323.7255_7427.4346;b12^1_1509.8017_0.0…	215.968	2.12144	A2B2C1D1E1edD1E1eE1F1fedcba	0.00782771	0	0			0	0	High mannose	0	8	1.01744	0.910295	0.95329	0.860242	1.103
29378	37	29377	29364	0	70.4609,0.0000	3	1163.52	1162.52	-3.00549	3484.54	3486.53	1702.58	N2H8		1783.95	SANSTLAQALHWTR	n[TMT10plex]SANSTLAQALHWTR	NORMAL	Lipase maturation factor 2	LMF2	Q9BU23	616	924075	138.056	10	126.1277_126.1277_126.1285_96304.5156;127.1248_127.1248_127.1256_110299.2422;127.1311_127.1311_127.1318_123096.1719;128.1281_128.1281_128.1290_134043.2969;128.1344_128.1344_128.1351_109904.5938;129.1315_129.1315_129.1323_122912.5469;129.1378_129.1378_129.1385_125613.4609;130.1348_130.1348_130.1357_126411.8594;130.1411_130.1411_130.1418_110953.3906;131.1382_131.1382_131.1390_114827.4531	9	5	N1:[1987.0326150642(995.0299682617188, 732132.7958984375, 2, 1988.0443365234376)];N2:[2190.1120150642(1096.068359375, 224860.0009765625, 2, 2190.12111875)];N2H1:[2352.1648150642(1177.09619140625, 196380.37890625, 2, 2352.1767828125)];N2H2:[2514.2176150642(1258.121826171875, 198926.7705078125, 2, 2514.22805234375)];N2H3:[2676.2704150642(1338.628662109375, 319049.009765625, 2, 2675.24172421875)];	23	b1^1_317.2028_317.2033_33662.8175;b2^1_388.2399_388.2404_16547.3359;b3^1_502.2828_502.2844_17923.4885;b4^1_589.3149_589.3167_2042.6366;b5^1_690.3625_690.3671_7080.1187;b6^1_803.4466_803.4509_5670.4019;b7^1_874.4837_874.4855_10300.7600;b8^1_1002.5423_1002.5452_9384.8665;b9^1_1073.5794_1073.5844_11821.6853;b10^1_1186.6635_1186.6654_14364.4541;b11^1_1323.7224_0.0000_0.0000;b12^1_1509.8017_0.0000_0.0…	188.235	1.6766	A2B2C1D1E1F1fedD1E1eE1F1fedcba	0.00963376	0	0		True	0	0	High mannose	0	5	1.053	0.795156	0.945443	0.770229	1.103
26802	37	26801	26790	0	64.0022,0.0000	3	1277.24	1277.25	0.0314941	3828.73	3828.69	1702.58	N2H8		2126.11	TILVDNNTWNNTHISR	n[TMT10plex]TILVDNNTWNNTHISR	NORMAL	Dolichyl-diphosphooligosaccharide--protein glycosyltransferase subunit STT3A	STT3A	P46977	544	84573.5	138.056	10	126.1277_126.1277_126.1283_5184.7837;127.1248_127.1248_127.1254_7817.1230;127.1311_127.1311_127.1315_9497.7539;128.1281_128.1281_128.1258_705.8494;128.1344_128.1344_128.1346_5360.7051;129.1315_129.1315_129.1292_563.8417;129.1378_129.1378_129.1383_12303.7520;130.1348_130.1348_130.1356_7847.5571;130.1411_130.1411_130.1417_12623.8369;131.1382_131.1382_131.1387_8938.4502	8	6	N1:[2329.1865470641997(1164.5787353515625, 351376.8614501953, 2, 2327.141870703125)];N2:[2532.2659470641997(845.4310913085938, 39292.34606933594, 3, 2533.269873925781)];N2H1:[2694.3187470641997(899.44873046875, 29570.598876953125, 3, 2695.32279140625)];N2H2:[2856.3715470641996(953.4677124023438, 32741.331787109375, 3, 2857.379737207031)];N2H3:[3018.4243470641995(1007.1502075195312, 68907.23168945…	16	b1^1_331.2184_331.2188_15329.9619;b2^1_444.3025_444.3033_18685.1079;b3^1_557.3866_557.3870_27386.9253;b4^1_656.4550_656.4549_13852.4341;b5^1_771.4819_771.4830_24211.1045;b6^1_885.5248_885.5260_3463.7515;b7^1_999.5678_999.5696_7389.9272;b8^1_1100.6155_1100.6188_5328.5416;b9^1_1286.6948_0.0000_0.0000;b10^1_1400.7377_0.0000_0.0000;b11^1_1514.7806_0.0000_0.0000;b12^1_1615.8283_0.0000_0.0000;b13^1_175…	73.1097	2.29868	A2B2C1D1E1F1fedD1E1eE1F1fedcba	1.00471	0	0			0	0	High mannose	0	7	1.48123	0.713855	1.65139	0.850154	1.05
47813	37	47812	47799	0	108.9077,0.0000	3	1672.46	1672.12	-1.00452	5013.35	5014.35	2204.77	N4H5S2		2809.58	VDKDLQSLEDILHQVENK	n[TMT10plex]VDK[TMT10plex]DLQSLEDILHQVENK[TMT10plex]	NORMAL	Fibrinogen gamma chain	FGG	P02679	78	755647	138.056	10	126.1277_126.1277_126.1284_8946.8486;127.1248_127.1248_127.1254_82205.5625;127.1311_127.1311_127.1316_8049.6016;128.1281_128.1281_128.1288_14045.2119;128.1344_128.1344_128.1327_643.9930;129.1315_129.1315_129.1322_37550.2500;129.1378_129.1378_129.1382_11324.2822;130.1348_130.1348_130.1356_10466.6494;130.1411_130.1411_130.1418_10775.4766;131.1382_131.1382_131.1389_10207.6973	9	15	N1:[3012.6588040642005(1506.8333740234375, 234606.1630859375, 2, 3011.651148046875)];N2:[3215.7382040642005(1608.8828125, 14566.35498046875, 2, 3215.750025)];N2H1:[3377.7910040642005(1126.950439453125, 2912.3267822265625, 3, 3377.827918359375)];N2H2:[3539.8438040642004(1770.9378662109375, 7782.929931640625, 2, 3539.860132421875)];N2H3:[3701.8966040642003(1234.975830078125, 2867.6190185546875, 3, …	25	b1^1_329.2392_329.2398_9227.6458;b2^1_444.2661_444.2672_38714.5762;b3^1_801.5240_801.5269_10364.8499;b4^1_916.5510_916.5538_113560.2666;b5^1_1029.6350_1029.6384_19789.1945;b6^1_1157.6936_0.0000_0.0000;b7^1_1244.7256_1244.7307_11789.2322;b8^1_1357.8097_1357.8103_15385.2158;b9^1_1486.8523_0.0000_0.0000;b10^1_1601.8792_1601.8845_95945.0903;b11^1_1714.9633_0.0000_0.0000;b12^1_1828.0474_1828.0513_4295…	170.112	46.1329	A2B2C1D1E2F1fF3fedD1E2F1G3gfedcba	-1.00766	0	0			0	0	Complex	0	14	5.31601	1.93501	2.06523	0.866044	3.802
37166	37	37165	37164	0	87.5281,0.0000	3	1260.91	1260.91	0.00585937	3779.71	3779.69	2204.77	N4H5S2		1574.92	VQPFNVTQGK	n[TMT10plex]VQPFNVTQGK[TMT10plex]	NORMAL	Lysosome-associated membrane glycoprotein 2	LAMP2	P13473	356	285393	138.056	10	126.1277_126.1277_126.1283_13133.4600;127.1248_127.1248_127.1254_6426.6201;127.1311_127.1311_127.1316_16158.1387;128.1281_128.1281_128.1288_8560.8604;128.1344_128.1344_128.1349_14999.4873;129.1315_129.1315_129.1320_4585.9771;129.1378_129.1378_129.1383_13865.6611;130.1348_130.1348_130.1356_6982.2031;130.1411_130.1411_130.1417_19957.8789;131.1382_131.1382_131.1386_1386.0081	8	14	N1:[1777.9980180642(890.0079956054688, 180650.91772460938, 2, 1778.0003912109376)];N2:[1981.0774180642(991.5481567382812, 52521.484375, 2, 1981.0807134765626)];N2H1:[2143.1302180642(1072.57373046875, 36803.1435546875, 2, 2143.1318609375)];N2H2:[2305.1830180642(1153.6014404296875, 147732.96337890625, 2, 2305.187280859375)];N2H3:[2467.2358180642(1234.12353515625, 120597.1240234375, 2, 2466.23147031…	15	b1^1_329.2392_329.2393_22797.3662;b2^1_457.2977_457.2983_45932.3696;b3^1_554.3505_0.0000_0.0000;b4^1_701.4189_701.4210_7432.5905;b5^1_815.4619_815.4632_8089.4487;b6^1_914.5303_914.5319_5999.8000;b7^1_1015.5779_0.0000_0.0000;b8^1_1143.6365_0.0000_0.0000;b9^1_1200.6580_0.0000_0.0000;b10^1_1557.9159_1557.9127_30745.0400;y1^1_376.2763_376.2770_9718.9736;y2^1_433.2977_433.2984_14849.0898;y3^1_561.3563…	107.198	43.5476	A2B2C1D1E2F1G3gfedD1E2F1G3gfedcba	0.00237315	0	0			0	0	Complex	0	10	0.591178	0.573185	1.30816	0.867172	1.359
44788	37	44787	44785	0	103.9851,0.0000	3	1479.66	1479.65	-0.0065918	4435.94	4435.92	2861	N5H6S3		1574.92	VQPFNVTQGK	n[TMT10plex]VQPFNVTQGK[TMT10plex]	NORMAL	Lysosome-associated membrane glycoprotein 2	LAMP2	P13473	356	1.75601e+06	138.056	10	126.1277_126.1277_126.1284_40543.0859;127.1248_127.1248_127.1255_39844.3555;127.1311_127.1311_127.1317_43589.1367;128.1281_128.1281_128.1289_39714.0742;128.1344_128.1344_128.1350_37554.6211;129.1315_129.1315_129.1294_1255.9146;129.1378_129.1378_129.1385_41603.3320;130.1348_130.1348_130.1357_17608.6133;130.1411_130.1411_130.1418_53220.3438;131.1382_131.1382_131.1389_8785.3711	9	26	N1:[1777.9980180642(890.0094604492188, 831144.1059570312, 2, 1778.0033208984376)];N2:[1981.0774180642(991.5504150390625, 257295.91528320312, 2, 1981.085230078125)];N2H1:[2143.1302180642(1072.576171875, 120911.689453125, 2, 2143.13674375)];N2H2:[2305.1830180642(1153.6031494140625, 277362.6081542969, 2, 2305.190698828125)];N2H3:[2467.2358180642(1234.6285400390625, 29737.703369140625, 2, 2467.241480…	17	b1^1_329.2392_329.2399_82725.2207;b2^1_457.2977_457.2989_173126.7737;b3^1_554.3505_554.3527_6596.1182;b4^1_701.4189_701.4208_30977.5586;b5^1_815.4619_815.4641_34640.5923;b6^1_914.5303_914.5350_26970.8975;b7^1_1015.5779_1015.5790_8062.8916;b8^1_1143.6365_1143.6390_14152.4602;b9^1_1200.6580_1200.6593_41980.0161;b10^1_1557.9159_1557.9152_135592.1899;y1^1_376.2763_376.2772_29304.1859;y2^1_433.2977_43…	152.197	22.7277	A2B2C1D1E2F1fF3fedD1E2F1G3gfeE2F1fF3fedcba	-0.992268	0	0		True	0	0	Complex	0	17	0.989085	0.56877	1.66794	0.834748	1.359
20571	37	20570	20568	0	49.9574,0.0000	3	1210.56	1210.56	-0.00219727	3628.67	3628.65	1702.58	N2H8		1926.07	VYKPSAGNNSLYR	n[TMT10plex]VYK[TMT10plex]PSAGNNSLYR	NORMAL	Beta-2-glycoprotein 1	APOH	P02749	162	126992	1065.09	10	126.1277_126.1277_126.1283_11637.0078;127.1248_127.1248_127.1256_5826.9805;127.1311_127.1311_127.1316_12617.5225;128.1281_128.1281_128.1287_7886.7036;128.1344_128.1344_128.1349_11989.0127;129.1315_129.1315_129.1319_1413.8523;129.1378_129.1378_129.1384_12921.2402;130.1348_130.1348_130.1353_3932.9658;130.1411_130.1411_130.1416_9396.4854;131.1382_131.1382_131.1387_2651.2927	8	5	N1:[2129.1522860642(1065.5858154296875, 141612.23266601562, 2, 2129.156030859375)];N2:[2332.2316860642(1167.126953125, 24972.942993164062, 2, 2332.23830625)];N2H1:[2494.2844860642(1247.6492919921875, 21061.497314453125, 2, 2493.282983984375)];N2H2:[2656.3372860642(1329.179931640625, 16616.11328125, 2, 2656.34426328125)];N2H3:[2818.3900860641997(1410.203857421875, 32358.287109375, 2, 2818.39211484…	11	b1^1_329.2392_329.2392_8818.4414;b2^1_492.3025_492.3034_5794.4379;b3^1_849.5604_849.5621_25725.9531;b4^1_946.6132_0.0000_0.0000;b5^1_1033.6452_1033.6421_1089.5635;b6^1_1104.6823_1104.6830_918.3319;b7^1_1161.7038_0.0000_0.0000;b8^1_1275.7467_0.0000_0.0000;b9^1_1389.7896_0.0000_0.0000;b10^1_1476.8216_0.0000_0.0000;b11^1_1589.9057_0.0000_0.0000;b12^1_1752.9690_0.0000_0.0000;b13^1_1909.0702_0.0000_0.…	38.8284	2.20117	A2B2C1D1E1F1fedD1E1eE1F1fedcba	0.0037448	0	0			0	0	High mannose	0	36	0.384297	0.306506	1.38405	1.06677	0.96
18656	37	18655	18653	0	50.9121,0.0000	3	1264.59	1264.59	-0.00109863	3790.73	3790.71	1864.63	N2H9		1926.07	VYKPSAGNNSLYR	n[TMT10plex]VYK[TMT10plex]PSAGNNSLYR	NORMAL	Beta-2-glycoprotein 1	APOH	P02749	162	215304	1065.09	10	126.1277_126.1277_126.1284_18662.2676;127.1248_127.1248_127.1255_9249.9121;127.1311_127.1311_127.1317_24721.6797;128.1281_128.1281_128.1288_15045.5439;128.1344_128.1344_128.1350_16816.7832;129.1315_129.1315_129.1323_6824.2681;129.1378_129.1378_129.1384_14403.3818;130.1348_130.1348_130.1356_9726.2129;130.1411_130.1411_130.1418_11511.4912;131.1382_131.1382_131.1389_6206.4551	9	6	N1:[2129.1522860642(1065.0860595703125, 184722.02783203125, 2, 2128.156519140625)];N2:[2332.2316860642(1167.1229248046875, 21355.032958984375, 2, 2332.230249609375)];N2H1:[2494.2844860642(1248.1634521484375, 15277.237548828125, 2, 2494.311304296875)];N2H2:[2656.3372860642(886.7926025390625, 11636.255859375, 3, 2657.3544076171875)];N2H3:[2818.3900860641997(940.8091430664062, 20887.52734375, 3, 281…	10	b1^1_329.2392_329.2395_15153.8586;b2^1_492.3025_492.3036_10476.3464;b3^1_849.5604_849.5631_37440.5449;b4^1_946.6132_0.0000_0.0000;b5^1_1033.6452_0.0000_0.0000;b6^1_1104.6823_1104.6855_1669.5031;b7^1_1161.7038_0.0000_0.0000;b8^1_1275.7467_0.0000_0.0000;b9^1_1389.7896_0.0000_0.0000;b10^1_1476.8216_0.0000_0.0000;b11^1_1589.9057_0.0000_0.0000;b12^1_1752.9690_0.0000_0.0000;b13^1_1909.0702_0.0000_0.000…	33.7438	1.46775	A2B2C1D1E1F1fedD1E1F1feE1F1fedcba	-0.995767	0	0			0	0	High mannose	0.0012837	9	0.484869	0.32405	1.41369	0.975462	0.96
11150	37	11149	11141	0	31.6867,0.0000	3	1080.81	1080.48	-0.994629	3238.42	3239.4	1540.53	N2H7		1698.87	YHSQTYGNGSK	n[TMT10plex]YHSQTYGNGSK[TMT10plex]	NORMAL	Protein OS-9	OS9	Q13438	177	101607	138.056	10	126.1277_126.1277_126.1283_8440.8369;127.1248_127.1248_127.1253_16700.9824;127.1311_127.1311_127.1316_12398.7568;128.1281_128.1281_128.1287_17511.4902;128.1344_128.1344_128.1348_7236.1465;129.1315_129.1315_129.1321_12402.5068;129.1378_129.1378_129.1357_554.3062;130.1348_130.1348_130.1355_11560.6035;130.1411_130.1411_130.1417_14182.4336;131.1382_131.1382_131.1388_5792.5908	8	6	N1:[1901.9525240642001(951.9856567382812, 443521.6025390625, 2, 1901.9557134765626)];N2:[2105.0319240642(1053.525390625, 47645.376708984375, 2, 2105.03518125)];N2H1:[2267.0847240642(1134.552001953125, 41942.63037109375, 2, 2267.08840390625)];N2H2:[2429.1375240642(811.056640625, 33459.85827636719, 3, 2430.146521875)];N2H3:[2591.1903240642(1296.6038818359375, 74034.82470703125, 2, 2591.192163671875…	20	b1^1_393.2341_393.2347_15899.9131;b2^1_530.2930_530.2934_16076.0126;b3^1_617.3250_617.3248_7008.0669;b4^1_745.3836_745.3849_12751.2324;b5^1_846.4313_846.4350_6249.9209;b6^1_1009.4946_1009.4952_4998.1257;b7^1_1066.5161_1066.5201_3208.7180;b8^1_1180.5590_1180.5607_3472.3533;b9^1_1237.5805_1237.5811_887.6531;b10^1_1324.6125_0.0000_0.0000;b11^1_1681.8704_0.0000_0.0000;y1^1_376.2763_376.2769_8079.8862…	154.647	4.07379	A2B2C1D1E1edD1E1eE1F1fedcba	0.00301881	0	0			0	0	High mannose	0	11	1.79387	1.03087	1.74126	0.951086	1.185
12164	37	12163	12150	0	30.9218,0.0000	3	1134.83	1134.83	0.00952148	3401.47	3401.45	1702.58	N2H8		1698.87	YHSQTYGNGSK	n[TMT10plex]YHSQTYGNGSK[TMT10plex]	NORMAL	Protein OS-9	OS9	Q13438	177	78676.7	951.985	10	126.1277_126.1277_126.1282_5906.3364;127.1248_127.1248_127.1253_9919.0068;127.1311_127.1311_127.1315_9051.5801;128.1281_128.1281_128.1286_9612.3184;128.1344_128.1344_128.1348_6165.1680;129.1315_129.1315_129.1319_3180.6584;129.1378_129.1378_129.1383_8279.9971;130.1348_130.1348_130.1352_3712.1802;130.1411_130.1411_130.1416_8787.6816;131.1382_131.1382_131.1386_2609.9937	8	6	N1:[1901.9525240642001(951.985107421875, 313203.5263671875, 2, 1901.95461484375)];N2:[2105.0319240642(702.6867065429688, 36409.34765625, 3, 2105.036719628906)];N2H1:[2267.0847240642(1135.060302734375, 41678.9580078125, 2, 2268.10500546875)];N2H2:[2429.1375240642(1215.5775146484375, 23972.248413085938, 2, 2429.139429296875)];N2H3:[2591.1903240642(864.7384033203125, 36487.37841796875, 3, 2591.19180…	15	b1^1_393.2341_393.2341_8558.5137;b2^1_530.2930_530.2943_9386.6165;b3^1_617.3250_617.3259_3037.5762;b4^1_745.3836_745.3834_6146.9103;b5^1_846.4313_846.4327_4531.0879;b6^1_1009.4946_1009.4933_2327.1335;b7^1_1066.5161_0.0000_0.0000;b8^1_1180.5590_1180.5594_1685.8661;b9^1_1237.5805_1237.5844_1050.7399;b10^1_1324.6125_0.0000_0.0000;b11^1_1681.8704_0.0000_0.0000;y1^1_376.2763_376.2770_3945.7944;y2^1_46…	84.8453	2.88812	A2B2C1D1E1F1fedD1E1eE1F1fedcba	0.00209078	0	0			0	0	High mannose	0	12	1.33438	0.655227	1.82868	0.816176	1.185
10955	37	10954	10949	0	31.2487,0.0000	3	1188.85	1188.85	-0.00549316	3563.51	3563.51	1864.63	N2H9		1698.87	YHSQTYGNGSK	n[TMT10plex]YHSQTYGNGSK[TMT10plex]	NORMAL	Protein OS-9	OS9	Q13438	177	139499	951.985	10	126.1277_126.1277_126.1282_9945.3135;127.1248_127.1248_127.1253_13817.8154;127.1311_127.1311_127.1315_12706.0879;128.1281_128.1281_128.1287_16139.6875;128.1344_128.1344_128.1348_7456.2441;129.1315_129.1315_129.1322_6364.7056;129.1378_129.1378_129.1384_5556.9194;130.1348_130.1348_130.1355_8799.7148;130.1411_130.1411_130.1416_7109.1475;131.1382_131.1382_131.1388_4409.5454	9	6	N1:[1901.9525240642001(951.9859008789062, 473273.2197265625, 2, 1901.9562017578126)];N2:[2105.0319240642(1053.5260009765625, 47411.00915527344, 2, 2105.036401953125)];N2H1:[2267.0847240642(757.0384521484375, 33268.8271484375, 3, 2268.0919564453125)];N2H2:[2429.1375240642(1215.578125, 38299.91259765625, 2, 2429.14065)];N2H3:[2591.1903240642(865.0741577148438, 38046.55383300781, 3, 2592.19907314453…	19	b1^1_393.2341_393.2342_11541.8926;b2^1_530.2930_530.2936_13769.0457;b3^1_617.3250_617.3255_6144.4409;b4^1_745.3836_745.3846_11721.5532;b5^1_846.4313_846.4329_8579.4752;b6^1_1009.4946_1009.4962_4619.3579;b7^1_1066.5161_1066.5275_2656.3398;b8^1_1180.5590_1180.5596_3056.8148;b9^1_1237.5805_0.0000_0.0000;b10^1_1324.6125_0.0000_0.0000;b11^1_1681.8704_0.0000_0.0000;y1^1_376.2763_376.2766_7797.2319;y2^1…	141.239	1.84876	A2B2C1D1E1F1fedD1E1F1feE1F1fedcba	-0.000643302	0	0			0	0	High mannose	0	5	1.70686	0.774364	2.21403	1.1354	1.185
19861	37	19860	19850	0	51.3320,0.0000	3	1164.5	1164.5	-0.00585938	3490.47	3490.47	1702.58	N2H8		1787.89	YHYNGTFEDGK	n[TMT10plex]YHYNGTFEDGK[TMT10plex]	NORMAL	Peptidyl-prolyl cis-trans isomerase FKBP10	FKBP10	Q96AY3	70	113458	138.056	10	126.1277_126.1277_126.1284_10810.7891;127.1248_127.1248_127.1254_16039.9092;127.1311_127.1311_127.1316_9175.3672;128.1281_128.1281_128.1288_13971.5723;128.1344_128.1344_128.1350_10704.1387;129.1315_129.1315_129.1322_16877.7637;129.1378_129.1378_129.1383_10398.3281;130.1348_130.1348_130.1355_18597.9062;130.1411_130.1411_130.1417_9938.1230;131.1382_131.1382_131.1389_17908.8359	9	6	N1:[1990.9678400642001(996.4945678710938, 288526.16650390625, 2, 1990.9735357421876)];N2:[2194.0472400642(1097.5296630859375, 33416.5888671875, 2, 2193.043726171875)];N2H1:[2356.1000400642(1179.0579833984375, 24681.20263671875, 2, 2356.100366796875)];N2H2:[2518.1528400642(840.7272338867188, 25859.4794921875, 3, 2519.158301660156)];N2H3:[2680.2056400642(1341.1142578125, 24986.0078125, 2, 2680.2129…	15	b1^1_393.2341_393.2350_9425.9375;b2^1_530.2930_530.2925_10251.9033;b3^1_693.3563_693.3584_4335.9526;b4^1_807.3993_807.4069_1559.7118;b5^1_864.4207_0.0000_0.0000;b6^1_965.4684_0.0000_0.0000;b7^1_1112.5368_0.0000_0.0000;b8^1_1241.5794_1241.5819_3727.5509;b9^1_1356.6063_1356.6128_2847.0623;b10^1_1413.6278_0.0000_0.0000;b11^1_1770.8857_0.0000_0.0000;y1^1_376.2763_376.2771_2646.5205;y2^1_433.2977_433.…	87.1305	2.64714	A2B2C1D1E1F1fedD1E1eE1F1fedcba	0.00569568	0	0			0	0	High mannose	0	5	2.05546	2.12433	1.00623	1.04379	1.634
14369	37	14368	14359	0	41.0631,0.0000	3	1022.47	1022.47	-0.00183105	3064.39	3064.38	1540.53	N2H7		1523.85	YIHQNYTK	n[TMT10plex]YIHQNYTK[TMT10plex]	NORMAL	Procollagen-lysine,2-oxoglutarate 5-dioxygenase 1	PLOD1	Q02809	538	127828	138.056	10	126.1277_126.1277_126.1283_10864.8281;127.1248_127.1248_127.1254_19088.6934;127.1311_127.1311_127.1315_11329.9912;128.1281_128.1281_128.1287_14291.2354;128.1344_128.1344_128.1324_697.1944;129.1315_129.1315_129.1322_14741.8330;129.1378_129.1378_129.1384_9743.6084;130.1348_130.1348_130.1355_21533.7090;130.1411_130.1411_130.1417_13856.7627;131.1382_131.1382_131.1388_22568.4199	9	6	N1:[1726.9296040642002(864.474609375, 261970.8349609375, 2, 1726.93361875)];N2:[1930.0090040642(966.0149536132812, 50234.07653808594, 2, 1930.0143072265626)];N2H1:[2092.0618040642003(1047.0416259765625, 40411.73095703125, 2, 2092.067651953125)];N2H2:[2254.1146040642(752.381591796875, 41542.817626953125, 3, 2254.121375390625)];N2H3:[2416.1674040642(1208.593505859375, 89088.2587890625, 2, 2415.1714…	13	b1^1_393.2341_393.2347_25361.2776;b2^1_506.3182_506.3189_23452.3701;b3^1_643.3771_643.3779_16468.0503;b4^1_771.4356_771.4393_12557.5786;b5^1_885.4786_885.4818_2496.6295;b6^1_1048.5419_0.0000_0.0000;b7^1_1149.5896_0.0000_0.0000;b8^1_1506.8475_0.0000_0.0000;y1^1_376.2763_376.2768_12076.2346;y2^1_477.3240_477.3252_12283.0210;y3^1_640.3873_640.3882_9334.6294;y4^1_754.4302_754.4230_40013.2314;y5^1_882…	97.9667	3.53276	A2B2C1D1E1edD1E1eE1F1fedcba	0.00401469	0	0			0	0	High mannose	0	6	1.85819	1.75853	1.12577	0.978164	1.159
16291	37	16290	16285	0	40.3128,0.0000	3	1076.49	1075.83	-1.98486	3224.45	3226.43	1702.58	N2H8		1523.85	YIHQNYTK	n[TMT10plex]YIHQNYTK[TMT10plex]	NORMAL	Procollagen-lysine,2-oxoglutarate 5-dioxygenase 1	PLOD1	Q02809	538	388589	138.056	10	126.1277_126.1277_126.1283_39423.5430;127.1248_127.1248_127.1254_54672.8555;127.1311_127.1311_127.1316_69338.3516;128.1281_128.1281_128.1287_55186.8906;128.1344_128.1344_128.1349_39719.2383;129.1315_129.1315_129.1322_44990.9805;129.1378_129.1378_129.1383_44367.2344;130.1348_130.1348_130.1355_63171.2539;130.1411_130.1411_130.1417_62421.5977;131.1382_131.1382_131.1388_46978.7148	8	6	N1:[1726.9296040642002(864.474365234375, 697798.283203125, 2, 1726.93313046875)];N2:[1930.0090040642(966.0144653320312, 124320.630859375, 2, 1930.0133306640626)];N2H1:[2092.0618040642003(1046.54248046875, 114426.09228515625, 2, 2091.0693609375)];N2H2:[2254.1146040642(1127.56689453125, 113059.15283203125, 2, 2253.1181890625)];N2H3:[2416.1674040642(1208.59619140625, 182587.3388671875, 2, 2415.17678…	14	b1^1_393.2341_393.2348_69769.2559;b2^1_506.3182_506.3192_66683.2197;b3^1_643.3771_643.3782_55773.6667;b4^1_771.4356_771.4375_33358.9521;b5^1_885.4786_885.4811_15656.2603;b6^1_1048.5419_0.0000_0.0000;b7^1_1149.5896_1149.5906_8331.0198;b8^1_1506.8475_1506.8334_30523.3593;y1^1_376.2763_376.2769_43334.8672;y2^1_477.3240_477.3247_45223.3311;y3^1_640.3873_640.3906_23293.8550;y4^1_754.4302_754.4228_1178…	128.818	1.85481	A2B2C1D1E1F1fedD1E1eE1F1fedcba	0.00164681	0	0			0	0	High mannose	0	6	1.9448	1.30563	1.20482	0.876347	1.159
[truncated: 7 more columns]

## Sheet: Table S6-B
Table S6--B: Intact glycopeptides uniquely increased in high AFP of HCC tumors
																																													Intact Glycopeptide Quantification				Proteins Quantification
MS2Scan	Energy	LowEnergy_MS2Scan	MS1Scan	PrecursorIntensity	RetentionTime	PrecursorCharge	OriginalPrecursorMz	PrecursorMz	PMZShift	PrecursorMass	TheoreticalPrecursorMass	GlycanMass	GlycanComposition	GlycanModification	PeptideMass	PeptideSequence	Peptide	Status	Protein	GeneName	ProteinID	Glycosite_Position	BasePeakIntensity	BasePeakMz	Matched_Reporter_Number	Matched_Reporter_Ions	Matched_OXO_Number	Matched_Y_ions_Number	Matched_Y_ions	Matched_Pepfragment_Number	Matched_Pepfragment_Ions	PeptideScore	GlycanScore	structure_coding	Peptide_MassShift	Corefucose	Bisection	Corefucose_decoy	Bisection_decoy	Glycan_decoy	Isoforms	Glycan_type	FDR	PSMs	LC/LN	HC/HN	LC/HC	LN/HN	LC/LN Abundance Ratio
35655	37	35654	35645	0	82.2359,0.0000	3	1313.59	1313.6	0.020874	3937.78	3936.75	2204.77	N4H5S2		1731.98	AAIPSALDTNSSK	n[TMT10plex]AAIPSALDTNSSK[TMT10plex]	NORMAL	Galectin-3-binding protein	LGALS3BP	Q08380	551	519145	138.056	10	126.1277_126.1277_126.1284_35394.7383;127.1248_127.1248_127.1255_36010.6367;127.1311_127.1311_127.1316_33745.3984;128.1281_128.1281_128.1288_48886.2773;128.1344_128.1344_128.1350_34230.3281;129.1315_129.1315_129.1322_46972.9297;129.1378_129.1378_129.1384_43431.0938;130.1348_130.1348_130.1355_55366.2383;130.1411_130.1411_130.1417_42292.5469;131.1382_131.1382_131.1389_50400.8359	9	11	N1:[1935.0566530642(968.5396118164062, 213999.10546875, 2, 1935.0636236328126)];N2:[2138.1360530642(1070.080810546875, 46708.73779296875, 2, 2138.14602109375)];N2H1:[2300.1888530642(1150.066650390625, 32213.541625976562, 2, 2298.11770078125)];N2H2:[2462.2416530642(1232.637939453125, 68305.29650878906, 2, 2463.26027890625)];N2H3:[2624.2944530642(2626.314453125, 6189.6552734375, 1, 2625.306653125)]…	15	b1^1_301.2079_301.2082_10932.1416;b2^1_372.2450_372.2457_62086.1025;b3^1_485.3290_485.3302_64824.2129;b4^1_582.3818_582.3831_1734.4829;b5^1_669.4138_669.4147_1498.4374;b6^1_740.4510_740.4508_4291.9849;b7^1_853.5350_853.5356_1968.5278;b8^1_968.5620_0.0000_0.0000;b9^1_1069.6096_0.0000_0.0000;b10^1_1183.6526_0.0000_0.0000;b11^1_1270.6846_1270.6704_1556.4694;b12^1_1357.7166_1357.7209_13106.8579;b13^1…	81.4559	28.087	A2B2C1D1E2F1G3gfedD1E2F1G3gfedcba	0.00697057	0	0			0	0	Complex	0	6	0.622217	1.02655	0.469904	0.905367	0.872
19610	37	19609	19604	0	47.7854,0.0000	3	1073.16	1072.49	-2.01599	3214.44	3212.49	1241.45	N3H3F1		1971.03	AEPPLNASASDQGEK	n[TMT10plex]AEPPLNASASDQGEK[TMT10plex]	NORMAL	Hypoxia up-regulated protein 1	HYOU1	Q9Y4L1	931	926334	138.056	10	126.1277_126.1277_126.1283_357383.2812;127.1248_127.1248_127.1254_86382.1406;127.1311_127.1311_127.1316_153461.4844;128.1281_128.1281_128.1289_97583.9375;128.1344_128.1344_128.1350_246679.4062;129.1315_129.1315_129.1322_94611.0234;129.1378_129.1378_129.1383_115730.1328;130.1348_130.1348_130.1355_138380.4375;130.1411_130.1411_130.1417_168406.4844;131.1382_131.1382_131.1388_66481.4844	8	12	N1:[2174.1108750642(1088.0660400390625, 372250.2841796875, 2, 2174.116480078125)];N2:[2377.1902750642003(1190.107177734375, 17293.2783203125, 2, 2378.19875546875)];N2H1:[2539.2430750642(1272.134521484375, 18316.69970703125, 2, 2542.25344296875)];N2H2:[2701.2958750642(1352.158935546875, 85810.189453125, 2, 2702.30227109375)];N2H2F1:[2847.3537750642(1425.6895751953125, 169885.53125, 2, 2849.3635503…	8	b1^1_301.2079_301.2090_10336.4883;b2^1_430.2505_430.2508_72743.5576;b3^1_527.3032_527.3042_15343.3252;b4^1_624.3560_0.0000_0.0000;b5^1_737.4401_0.0000_0.0000;b6^1_851.4830_0.0000_0.0000;b7^1_922.5201_0.0000_0.0000;b8^1_1009.5521_0.0000_0.0000;b9^1_1080.5892_0.0000_0.0000;b10^1_1167.6213_0.0000_0.0000;b11^1_1282.6482_0.0000_0.0000;b12^1_1410.7068_0.0000_0.0000;b13^1_1467.7283_0.0000_0.0000;b14^1_1…	23.6804	152.714	A2B2C1D1E2edD1dcbB5ba	0.00560501	1	0			0	0	Complex	0.00182815	5	0.50086	1.09746	0.4579	1.08534	1.054
32459	37	32458	32454	0	76.7438,0.0000	3	1109.54	1109.54	0.000732422	3325.58	3325.57	1444.53	N4H3F1		1881.04	AGPNGTLFVADAYK	n[TMT10plex]AGPNGTLFVADAYK[TMT10plex]	NORMAL	Adipocyte plasma membrane-associated protein	APMAP	Q9HDC9	160	191448	138.056	10	126.1277_126.1277_126.1283_20371.6543;127.1248_127.1248_127.1255_9995.0215;127.1311_127.1311_127.1316_15193.2402;128.1281_128.1281_128.1288_16278.7832;128.1344_128.1344_128.1349_17667.9219;129.1315_129.1315_129.1321_24789.6699;129.1378_129.1378_129.1383_25326.7949;130.1348_130.1348_130.1354_52402.3789;130.1411_130.1411_130.1415_25169.0840;131.1382_131.1382_131.1388_12926.0078	8	12	N1:[2084.1195900641997(1042.5723876953125, 149980.4970703125, 2, 2083.129175390625)];N2:[2287.1989900641997(1144.6109619140625, 42276.820068359375, 2, 2287.206323828125)];N2H1:[2449.2517900641997(1225.6341552734375, 34467.222900390625, 2, 2449.252710546875)];N2H2:[2611.3045900642(1306.1595458984375, 91246.52062988281, 2, 2610.303491796875)];N2H2F1:[2757.3624900642(1379.691650390625, 141000.020385…	20	b1^1_301.2079_301.2082_12168.0234;b2^1_358.2293_358.2299_9830.3833;b3^1_455.2821_0.0000_0.0000;b4^1_569.3250_569.3263_3322.3835;b5^1_626.3465_626.3502_1189.7797;b6^1_727.3942_0.0000_0.0000;b7^1_840.4782_840.4785_2875.8013;b8^1_987.5466_987.5483_5855.5017;b9^1_1086.6151_1086.6150_5448.5634;b10^1_1157.6522_0.0000_0.0000;b11^1_1272.6791_1272.6816_10620.7490;b12^1_1343.7162_1343.7184_1397.6301;b13^1_…	133.111	46.4802	A2B2C1D1E2edD1E2edcbB5ba	-0.990415	1	0			0	0	Complex	0	8	0.606854	1.01878	0.589313	0.955046	0.952
37841	37	37840	37831	0	89.0871,0.0000	4	893.168	893.166	-0.0078125	3568.63	3568.63	1216.42	N2H5		2352.21	ALLPFDNLHDDPCLLTNR	n[TMT10plex]ALLPFDNLHDDPC[Carbamidomethyl]LLTNR	NORMAL	Eosinophil peroxidase	EPX	P11678	363	52315.5	893.438	10	126.1277_126.1277_126.1282_7436.4761;127.1248_127.1248_127.1253_8215.1016;127.1311_127.1311_127.1315_7758.1973;128.1281_128.1281_128.1286_6736.7173;128.1344_128.1344_128.1348_6971.3535;129.1315_129.1315_129.1320_7875.2529;129.1378_129.1378_129.1381_6152.0581;130.1348_130.1348_130.1355_5785.6475;130.1411_130.1411_130.1416_7185.4180;131.1382_131.1382_131.1387_7700.7153	8	6	N1:[2555.2892997878(853.1060791015625, 285993.56103515625, 3, 2556.2948373046875)];N2:[2758.3686997878(920.799072265625, 86657.29125976562, 3, 2759.373816796875)];N2H1:[2920.4214997878(974.8169555664062, 68214.17529296875, 3, 2921.4274666992187)];N2H2:[3082.4742997877997(1028.50048828125, 61653.80224609375, 3, 3082.47806484375)];N2H3:[3244.5270997877997(1082.5203857421875, 45151.83117675781, 3, 3…	9	b1^1_301.2079_301.2083_4890.0378;b2^1_414.2919_414.2922_13442.3054;b3^1_527.3760_527.3766_31003.4546;b4^1_624.4288_0.0000_0.0000;b5^1_771.4972_0.0000_0.0000;b6^1_886.5241_886.5245_10732.7146;b7^1_1000.5670_1000.5684_15217.5007;b8^1_1113.6511_1113.6522_11979.5820;b9^1_1250.7100_0.0000_0.0000;b10^1_1365.7370_0.0000_0.0000;b11^1_1480.7639_1480.7639_5120.4918;b12^1_1577.8167_0.0000_0.0000;b13^1_1737.…	22.3397	15.0875	A2B2C1D1dD1E1eE1edcba	0.00344982	0	0			0	0	High mannose	0.00179051	6	1.0765	1.55875	0.551674	0.916332	0.88
37703	37	37702	37701	0	88.7689,0.0000	4	933.682	933.683	0.00244141	3730.7	3730.69	1378.48	N2H6		2352.21	ALLPFDNLHDDPCLLTNR	n[TMT10plex]ALLPFDNLHDDPC[Carbamidomethyl]LLTNR	NORMAL	Eosinophil peroxidase	EPX	P11678	363	50018.5	1076.54	10	126.1277_126.1277_126.1284_8642.7441;127.1248_127.1248_127.1253_6372.7183;127.1311_127.1311_127.1315_7707.3027;128.1281_128.1281_128.1287_6493.2256;128.1344_128.1344_128.1350_6303.1626;129.1315_129.1315_129.1321_11065.5684;129.1378_129.1378_129.1382_7993.4097;130.1348_130.1348_130.1355_7768.7129;130.1411_130.1411_130.1417_9296.7822;131.1382_131.1382_131.1388_4554.8599	8	6	N1:[2555.2892997878(853.1065673828125, 391064.89794921875, 3, 2556.2963021484375)];N2:[2758.3686997878(920.7998657226562, 129838.47045898438, 3, 2759.3761971679687)];N2H1:[2920.4214997878(974.8179321289062, 99149.22436523438, 3, 2921.4303963867187)];N2H2:[3082.4742997877997(1028.503662109375, 75157.80908203125, 3, 3082.487586328125)];N2H3:[3244.5270997877997(1082.51953125, 86117.720703125, 3, 324…	9	b1^1_301.2079_301.2079_7579.3242;b2^1_414.2919_414.2927_22976.4043;b3^1_527.3760_527.3768_41594.9808;b4^1_624.4288_0.0000_0.0000;b5^1_771.4972_771.4991_2428.9465;b6^1_886.5241_886.5239_19686.0975;b7^1_1000.5670_1000.5694_20728.3811;b8^1_1113.6511_1113.6531_16337.1949;b9^1_1250.7100_0.0000_0.0000;b10^1_1365.7370_0.0000_0.0000;b11^1_1480.7639_0.0000_0.0000;b12^1_1577.8167_0.0000_0.0000;b13^1_1737.8…	22.9355	7.13917	A2B2C1D1E1edD1E1eE1edcba	0.00369396	0	0			0	0	High mannose	0.00180995	27	1.1298	1.83972	0.53511	0.855362	0.88
31111	37	31110	31101	0	73.7003,0.0000	3	988.442	988.444	0.00421143	2962.31	2962.3	1913.68	N4H5S1		1048.62	ALVNFTR	n[TMT10plex]ALVNFTR	NORMAL	Basement membrane-specific heparan sulfate proteoglycan core protein	HSPG2	P98160	89	237671	138.056	10	126.1277_126.1277_126.1283_15656.6270;127.1248_127.1248_127.1254_11171.1445;127.1311_127.1311_127.1316_16717.4082;128.1281_128.1281_128.1256_1015.4038;128.1344_128.1344_128.1349_14912.6826;129.1315_129.1315_129.1322_13838.7715;129.1378_129.1378_129.1384_13411.7607;130.1348_130.1348_130.1355_23870.5957;130.1411_130.1411_130.1416_16276.7754;131.1382_131.1382_131.1388_21775.0820	8	11	N1:[1251.7026140642001(1252.713623046875, 35891.921142578125, 1, 1251.705823046875)];N2:[1454.7820140642(728.4006958007812, 13266.521423339844, 2, 1454.7857916015626)];N2H1:[1616.8348140642001(1617.84326171875, 7669.88525390625, 1, 1616.83546171875)];N2H2:[1778.8876140642(1779.8968505859375, 42321.725830078125, 1, 1778.8890505859374)];N2H3:[1940.9404140642(971.4771728515625, 29979.4248046875, 2, …	7	b1^1_301.2079_301.2083_3073.1758;b2^1_414.2919_414.2932_4291.5483;b3^1_513.3603_513.3616_5600.0929;b4^1_627.4033_627.3984_789.9740;b5^1_774.4717_0.0000_0.0000;b6^1_875.5194_0.0000_0.0000;b7^1_1031.6205_0.0000_0.0000;y1^1_175.1195_175.1196_8494.0977;y2^1_276.1672_276.1673_997.8178;y3^1_423.2356_0.0000_0.0000;y4^1_537.2785_0.0000_0.0000;y5^1_636.3469_0.0000_0.0000;y6^1_749.4310_0.0000_0.0000;y7^1_1…	29.5565	36.058	A2B2C1D1E2F1G3gfedD1E2F1fedcba	0.00320898	0	0			0	0	Complex	0	7	0.700356	0.827579	0.392824	0.92285	0.984
10864	37	10863	10854	0	27.8932,0.0000	3	898.725	898.724	-0.00274658	2693.15	2693.14	1216.42	N2H5		1476.72	ANVTSENNMPR	n[TMT10plex]ANVTSENNM[Oxidation]PR	NORMAL	Integrin alpha-M	ITGAM	P11215	900	118871	808.909	9	126.1277_126.1277_126.1282_1352.3455;127.1248_127.1248_127.1251_1379.4948;127.1311_127.1311_127.1317_582.3339;128.1281_128.1281_128.1285_3051.9658;128.1344_128.1344_0.0000_0.0000;129.1315_129.1315_129.1320_11566.5107;129.1378_129.1378_129.1380_743.5394;130.1348_130.1348_130.1353_3486.1199;130.1411_130.1411_130.1417_1108.0048;131.1382_131.1382_131.1386_3790.7490	7	5	N1:[1679.7987746862998(840.9081420898438, 608666.9194335938, 2, 1679.8006841796876)];N2:[1882.8781746862996(942.4481201171875, 88806.72607421875, 2, 1882.880640234375)];N2H1:[2044.9309746862996(1023.4744873046875, 68319.53759765625, 2, 2044.933374609375)];N2H2:[2206.9837746862995(1104.0125732421875, 79654.0224609375, 2, 2206.009546484375)];N2H3:[2369.0365746863(1185.038818359375, 28948.5360107421…	8	b1^1_301.2079_301.2083_3729.2578;b2^1_415.2508_415.2523_1510.6371;b3^1_514.3192_514.3207_1645.2853;b4^1_615.3669_0.0000_0.0000;b5^1_702.3989_0.0000_0.0000;b6^1_831.4415_0.0000_0.0000;b7^1_945.4844_0.0000_0.0000;b8^1_1059.5274_0.0000_0.0000;b9^1_1206.5628_0.0000_0.0000;b10^1_1303.6155_0.0000_0.0000;b11^1_1459.7166_0.0000_0.0000;y1^1_175.1195_175.1196_1000.4488;y2^1_272.1723_272.1726_3505.1252;y3^1…	23.1383	16.6623	A2B2C1D1dD1E1eE1edcba	0.00190949	0	0			0	0	High mannose	0.00181653	13	1.03163	4.5536	0.277138	0.901265	1.092
12926	37	12925	12916	0	36.2547,0.0000	3	1128.17	1128.17	-0.00439453	3381.48	3381.47	1702.58	N2H8		1678.89	ASQNITYHCK	n[TMT10plex]ASQNITYHC[Carbamidomethyl]K[TMT10plex]	NORMAL	Collagen alpha-1(III) chain	COL3A1	P02461	1367	80355	138.056	10	126.1277_126.1277_126.1282_4482.5420;127.1248_127.1248_127.1253_7846.1216;127.1311_127.1311_127.1316_3485.3989;128.1281_128.1281_128.1287_11163.9883;128.1344_128.1344_128.1349_3070.8528;129.1315_129.1315_129.1321_17668.7617;129.1378_129.1378_129.1384_1509.1406;130.1348_130.1348_130.1355_6620.9663;130.1411_130.1411_130.1416_4811.5962;131.1382_131.1382_131.1388_30582.4766	7	5	N1:[1881.9660647878(941.9929809570312, 168748.1591796875, 2, 1881.9703619140626)];N2:[2085.0454647878(1043.5333251953125, 20998.74951171875, 2, 2085.051050390625)];N2H1:[2247.0982647878(1124.5570068359375, 16168.797607421875, 2, 2247.098413671875)];N2H2:[2409.1510647878(1205.5833740234375, 16064.720336914062, 2, 2409.151148046875)];N2H3:[2571.2038647878(858.411865234375, 28039.341796875, 3, 2572.…	15	b1^1_301.2079_301.2083_4804.8008;b2^1_388.2399_388.2408_1319.1783;b3^1_516.2985_516.2997_5708.9045;b4^1_630.3414_630.3430_6351.7648;b5^1_743.4255_743.4289_3557.1323;b6^1_844.4731_844.4756_1395.2483;b7^1_1007.5365_0.0000_0.0000;b8^1_1144.5954_1144.6008_2330.4438;b9^1_1304.6260_0.0000_0.0000;b10^1_1661.8839_0.0000_0.0000;y1^1_376.2763_376.2774_6243.8359;y2^1_536.3069_536.3080_20682.0754;y3^1_673.36…	97.6632	2.45748	A2B2C1D1E1F1fedD1E1eE1F1fedcba	0.00406549	0	0			0	0	High mannose	0	7	1.75936	5.57984	0.355574	1.09175	1.256
44987	37	44986	44985	0	105.7418,0.0000	3	1380.63	1380.63	-0.00732422	4138.87	4138.84	2204.77	N4H5S2		1934.07	CGLVPVLAENYNK	n[TMT10plex]C[Carbamidomethyl]GLVPVLAENYNK[TMT10plex]	NORMAL	Serotransferrin	TF	P02787	432	88914.2	138.056	10	126.1277_126.1277_126.1283_2517.8511;127.1248_127.1248_127.1253_1600.1555;127.1311_127.1311_127.1317_2638.8999;128.1281_128.1281_128.1287_4367.8047;128.1344_128.1344_128.1351_2588.6013;129.1315_129.1315_129.1320_5749.0806;129.1378_129.1378_129.1381_971.9478;130.1348_130.1348_130.1354_2950.5332;130.1411_130.1411_130.1418_2696.5796;131.1382_131.1382_131.1387_7546.6040	7	10	N1:[2137.1495087877997(1069.0830078125, 130151.43994140625, 2, 2136.150415625)];N2:[2340.2289087878(1171.1212158203125, 26708.33349609375, 2, 2340.226831640625)];N2H1:[2502.2817087877997(1252.14990234375, 16474.977172851562, 2, 2502.2842046875)];N2H2:[2664.3345087877997(1332.6820068359375, 50962.15222167969, 2, 2663.348413671875)];N2H3:[2826.3873087878(1414.2037353515625, 46487.76306152344, 2, 28…	13	b1^1_390.2014_390.2019_2860.2083;b2^1_447.2229_447.2238_3080.5728;b3^1_560.3069_560.3080_25294.2354;b4^1_659.3753_659.3760_32821.2516;b5^1_756.4281_0.0000_0.0000;b6^1_855.4965_855.4971_2610.6189;b7^1_968.5806_0.0000_0.0000;b8^1_1039.6177_0.0000_0.0000;b9^1_1168.6603_1168.6588_1275.3629;b10^1_1282.7032_0.0000_0.0000;b11^1_1445.7666_0.0000_0.0000;b12^1_1559.8095_1559.8048_1261.9260;b13^1_1917.0674_…	54.2273	16.4432	A2B2C1D1E2F1G3gfedD1E2F1G3gfedcba	-0.999093	0	0			0	0	Complex	0	8	0.873377	1.63315	0.5022	0.893612	0.809
28349	37	28347	28343	0	58.0045,0.0000	5	1069.72	1069.72	-0.0140381	5343.54	5342.53	1913.68	N4H5S1		3428.85	ESVTDHVNLITPLEKPLQNFTLCFR	n[TMT10plex]ESVTDHVNLITPLEK[TMT10plex]PLQNFTLC[Carbamidomethyl]FR	NORMAL	Serum amyloid P-component	APCS	P02743	51	1.73639e+06	138.055	10	126.1277_126.1277_126.1277_86780.7031;127.1248_127.1248_127.1248_82220.0156;127.1311_127.1311_127.1310_108542.9062;128.1281_128.1281_128.1281_108308.7656;128.1344_128.1344_128.1343_101187.8828;129.1315_129.1315_129.1315_121813.4141;129.1378_129.1378_129.1377_131677.1562;130.1348_130.1348_130.1349_126176.1719;130.1411_130.1411_130.1410_116863.7188;131.1382_131.1382_131.1381_184912.0625	9	7	N1:[3631.9325847877994(1211.6531982421875, 372911.29296875, 3, 3631.9361947265625)];N2:[3835.0119847877995(1279.68017578125, 75701.998046875, 3, 3836.01712734375)];N2H1:[3997.0647847877995(1334.3614501953125, 137857.94189453125, 3, 4000.0609505859375)];N2H2:[4159.117584787799(1387.3778076171875, 1016879.951171875, 3, 4159.1100228515625)];N2H3:[4321.1703847878(1441.396240234375, 946977.0473632812,…	11	b1^1_359.2134_359.2128_26436.4551;b2^1_446.2454_0.0000_0.0000;b3^1_545.3138_545.3116_19692.2012;b4^1_646.3615_646.3600_6875.1113;b5^1_761.3884_761.3862_170828.4375;b6^1_898.4473_898.4380_47835.0469;b7^1_997.5157_997.5150_21467.2886;b8^1_1111.5587_1111.5530_62723.1133;b9^1_1224.6427_1224.6372_17248.7578;b10^1_1337.7268_1337.7284_34082.9717;b11^1_1438.7745_1438.7681_5534.8149;b12^1_1535.8272_0.0000…	27.1029	8.36249	A2B2C1D1E2F1G3gfedD1E2F1fedcba	0.00360994	0	0			A2B2C1D1E2F1fedD1E2F1feE2F1fedcba	0	Complex	0.00319489	5	0.910239	0.92259	0.752893	0.753848	0.833
17580	37	17579	17574	0	48.4347,0.0000	3	1024.09	1024.09	0.000732422	3069.24	3069.23	1702.58	N2H8		1366.65	FGCEIENNR	n[TMT10plex]FGC[Carbamidomethyl]EIENNR	NORMAL	Zinc-alpha-2-glycoprotein	AZGP1	P25311	128	531133	785.875	10	126.1277_126.1277_126.1284_37102.8672;127.1248_127.1248_127.1257_10120.1592;127.1311_127.1311_127.1318_35797.8086;128.1281_128.1281_128.1290_14088.2041;128.1344_128.1344_128.1351_31612.0410;129.1315_129.1315_129.1323_15823.6250;129.1378_129.1378_129.1385_22631.0801;130.1348_130.1348_130.1357_13264.4180;130.1411_130.1411_130.1418_27868.4863;131.1382_131.1382_131.1389_12908.4883	10	6	N1:[1569.7296327878(785.8748168945312, 1284409.4506835938, 2, 1569.7340337890626)];N2:[1772.8090327877999(887.4151000976562, 338555.6414794922, 2, 1772.8146001953126)];N2H1:[1934.8618327877998(968.44140625, 286083.544921875, 2, 1934.8672125)];N2H2:[2096.9146327877997(1048.97021484375, 276036.7346191406, 2, 2095.9248296875)];N2H3:[2258.9674327878(1129.9971923828125, 302482.52294921875, 2, 2257.978…	10	b1^1_377.2392_377.2402_15988.1414;b2^1_434.2606_434.2618_5538.0405;b3^1_594.2913_594.2939_8350.3131;b4^1_723.3339_723.3367_32663.8542;b5^1_836.4179_836.4207_21936.1562;b6^1_965.4605_965.4642_29830.1096;b7^1_1079.5035_1079.5070_12447.0027;b8^1_1193.5464_1193.5447_29964.2539;b9^1_1349.6475_0.0000_0.0000;y1^1_175.1195_175.1197_17945.8438;y2^1_289.1624_0.0000_0.0000;y3^1_403.2054_0.0000_0.0000;y4^1_5…	56.2332	2.37062	A2B2C1D1E1F1fedD1E1eE1F1fedcba	0.004401	0	0			0	0	High mannose	0	8	0.418367	0.69418	0.702519	1.04418	0.938
36146	37	36145	36142	0	85.1779,0.0000	3	1276.91	1276.92	0.0201416	3827.73	3827.7	1548.54	N3H4S1		2279.15	FLSSSPHLPPSSYFNASGR	n[TMT10plex]FLSSSPHLPPSSYFNASGR	NORMAL	Tripeptidyl-peptidase 1	TPP1	O14773	443	187463	138.056	10	126.1277_126.1277_126.1282_4422.8584;127.1248_127.1248_127.1253_4449.4028;127.1311_127.1311_127.1315_9863.7227;128.1281_128.1281_128.1287_7427.8696;128.1344_128.1344_128.1349_4000.0564;129.1315_129.1315_129.1319_3224.8069;129.1378_129.1378_129.1384_13571.3125;130.1348_130.1348_130.1355_3199.0342;130.1411_130.1411_130.1418_12926.8281;131.1382_131.1382_131.1388_3024.0906	8	9	N1:[2482.2331650642004(1242.1260986328125, 268037.076171875, 2, 2482.236597265625)];N2:[2685.3125650642005(1343.6634521484375, 36767.90100097656, 2, 2685.311304296875)];N2H1:[2847.3653650642004(1424.6917724609375, 34043.66357421875, 2, 2847.367944921875)];N2H2:[3009.4181650642004(1506.2208251953125, 320103.4638671875, 2, 3010.426050390625)];N2H3:[3171.4709650642003(1586.2537841796875, 747061.1987…	12	b1^1_377.2392_377.2394_19504.6807;b2^1_490.3232_490.3236_18177.5500;b3^1_577.3553_577.3557_16669.4365;b4^1_664.3873_664.3881_22607.5592;b5^1_751.4193_751.4211_61023.6279;b6^1_848.4721_848.4744_1445.7798;b7^1_985.5310_985.5328_103800.9561;b8^1_1098.6151_1098.6166_44137.3721;b9^1_1195.6678_0.0000_0.0000;b10^1_1292.7206_0.0000_0.0000;b11^1_1379.7526_0.0000_0.0000;b12^1_1466.7846_0.0000_0.0000;b13^1_…	37.2705	132.425	A2B2C1D1E2F1G3gfedD1dcba	0.0034322	0	0			0	0	Complex	0	16	0.903922	0.954282	0.757606	0.777413	1.039
42943	37	42942	42936	0	96.1436,0.0000	3	1495.65	1495.67	0.0516357	4483.98	4483.93	2204.77	N4H5S2		2279.15	FLSSSPHLPPSSYFNASGR	n[TMT10plex]FLSSSPHLPPSSYFNASGR	NORMAL	Tripeptidyl-peptidase 1	TPP1	O14773	443	172609	138.056	10	126.1277_126.1277_126.1284_5499.5356;127.1248_127.1248_127.1254_4704.7134;127.1311_127.1311_127.1317_8094.4097;128.1281_128.1281_128.1289_5269.8208;128.1344_128.1344_128.1351_3890.3992;129.1315_129.1315_129.1322_6924.0269;129.1378_129.1378_129.1385_9594.0264;130.1348_130.1348_130.1356_7810.6528;130.1411_130.1411_130.1417_7231.4058;131.1382_131.1382_131.1390_7377.4766	8	12	N1:[2482.2331650642004(1242.1275634765625, 66971.044921875, 2, 2482.239526953125)];N2:[2685.3125650642005(1343.6668701171875, 11831.749633789062, 2, 2685.318140234375)];N2H2:[3009.4181650642004(1505.720947265625, 14609.201538085938, 2, 3009.42629453125)];N2H3:[3171.4709650642003(1586.7489013671875, 8055.383544921875, 2, 3171.482202734375)];N4H4:[3739.6825650642004(1247.573974609375, 52408.0180664…	9	b1^1_377.2392_377.2404_6434.6396;b2^1_490.3232_490.3244_8324.2000;b3^1_577.3553_577.3577_6960.2460;b4^1_664.3873_664.3893_10121.7908;b5^1_751.4193_751.4208_27717.5281;b6^1_848.4721_0.0000_0.0000;b7^1_985.5310_985.5338_55556.0430;b8^1_1098.6151_1098.6189_38430.4133;b9^1_1195.6678_0.0000_0.0000;b10^1_1292.7206_0.0000_0.0000;b11^1_1379.7526_0.0000_0.0000;b12^1_1466.7846_0.0000_0.0000;b13^1_1629.8480…	21.5371	43.8709	A2B2C1D1E2F1G3gfedD1E2F1G3gfedcba	0.00636189	0	0			0	0	Complex	0.00801782	25	0.778241	0.93454	0.702904	0.792763	1.039
46353	37	46352	46338	0	102.7951,0.0000	3	1093.83	1093.83	-0.00915527	3278.46	3278.44	1702.58	N2H8		1575.86	FVNWSSLLPER	n[TMT10plex]FVNWSSLLPER	NORMAL	Arylacetamide deacetylase	AADAC	P22760	282	1.09594e+06	138.056	10	126.1277_126.1277_126.1285_199030.4375;127.1248_127.1248_127.1256_164125.8281;127.1311_127.1311_127.1317_202927.6250;128.1281_128.1281_128.1290_174392.9375;128.1344_128.1344_128.1351_212611.7188;129.1315_129.1315_129.1324_157650.8906;129.1378_129.1378_129.1385_246463.3906;130.1348_130.1348_130.1357_170931.1875;130.1411_130.1411_130.1418_209867.1719;131.1382_131.1382_131.1389_147778.9219	10	6	N1:[1778.9406120642(890.48046875, 2920327.1376953125, 2, 1778.9453375)];N2:[1982.0200120641998(992.5223999023438, 440436.12890625, 2, 1983.0291998046876)];N2H1:[2144.0728120641998(1072.548583984375, 725031.220703125, 2, 2143.08156796875)];N2H2:[2306.1256120642(1153.576904296875, 761503.1782226562, 2, 2305.13820859375)];N2H3:[2468.1784120641996(1234.59814453125, 766234.5200195312, 2, 2467.18068906…	17	b1^1_377.2392_377.2402_148261.5764;b2^1_476.3076_476.3092_60978.1816;b3^1_590.3505_590.3522_42631.8481;b4^1_776.4298_776.4287_23694.3251;b5^1_863.4619_863.4678_47356.1807;b6^1_950.4939_950.4926_40305.6060;b7^1_1063.5779_1063.5869_29608.0322;b8^1_1176.6620_1176.6683_39623.2051;b9^1_1273.7148_0.0000_0.0000;b10^1_1402.7574_0.0000_0.0000;b11^1_1558.8585_0.0000_0.0000;y1^1_175.1195_175.1198_196863.200…	145.823	2.11132	A2B2C1D1E1F1fedD1E1eE1F1fedcba	0.00412758	0	0			0	0	High mannose	0	6	0.836785	0.644477	1.08555	0.916379	0.918
30001	37	30000	29990	0	73.3564,0.0000	3	1084.56	1084.56	-0.00256348	3250.65	3250.63	892.317	N2H3		2358.32	GHEVTVLTSSASTLVNASK	n[TMT10plex]GHEVTVLTSSASTLVNASK[TMT10plex]	NORMAL	UDP-glucuronosyltransferase 2B15	UGT2B15	P54855	65	326234	138.056	10	126.1277_126.1277_126.1283_58665.3047;127.1248_127.1248_127.1255_40133.7891;127.1311_127.1311_127.1316_78021.3828;128.1281_128.1281_128.1289_45997.9102;128.1344_128.1344_128.1350_78893.6719;129.1315_129.1315_129.1322_46108.4805;129.1378_129.1378_129.1384_69523.7969;130.1348_130.1348_130.1355_41545.0039;130.1411_130.1411_130.1417_58795.1953;131.1382_131.1382_131.1388_46835.9375	9	5	N1:[2561.3954270642002(1280.7166748046875, 2070730.33203125, 2, 2559.417749609375)];N2:[2764.4748270642003(922.837158203125, 18194.80712890625, 3, 2765.488074609375)];N2H1:[2926.5276270642003(976.854248046875, 7980.045654296875, 3, 2927.539344140625)];N2H2:[3088.5804270642(1030.538330078125, 14391.51708984375, 3, 3088.591590234375)];pep:[2358.3160270642(1179.6693115234375, 244589.27197265625, 2, …	29	b1^1_287.1922_287.1929_10213.3574;b2^1_424.2511_424.2520_27139.2219;b3^1_553.2937_553.2949_66818.4725;b4^1_652.3621_652.3636_55382.3403;b5^1_753.4098_753.4116_57263.8982;b6^1_852.4782_852.4810_73303.3556;b7^1_965.5623_965.5653_57718.2891;b8^1_1066.6100_1066.6135_18156.4585;b9^1_1153.6420_1153.6399_6829.3015;b10^1_1240.6740_1240.6803_4787.3530;b11^1_1311.7111_1311.7137_5193.3396;b12^1_1398.7432_13…	210.602	26.3803	A2B2C1D1dD1dcba	1.01239	0	0			0	0	Unknow	0	6	0.737102	0.582843	0.929162	0.73601	0.625
29239	37	29238	29235	0	69.4813,0.0000	3	1187.23	1187.23	0.00256348	3558.66	3558.65	1694.6	N3H4F1S1		1864.05	GLNLTEDTYKPR	n[TMT10plex]GLNLTEDTYK[TMT10plex]PR	NORMAL	Galectin-3-binding protein	LGALS3BP	Q08380	398	349790	138.056	10	126.1277_126.1277_126.1282_19679.3691;127.1248_127.1248_127.1256_6590.0415;127.1311_127.1311_127.1316_19015.0059;128.1281_128.1281_128.1288_9369.7441;128.1344_128.1344_128.1349_13916.9092;129.1315_129.1315_129.1322_8371.0049;129.1378_129.1378_129.1383_17591.2500;130.1348_130.1348_130.1355_15600.8379;130.1411_130.1411_130.1416_19415.9844;131.1382_131.1382_131.1388_7509.4766	9	14	N1:[2067.1254020642(1035.0740966796875, 10214.379760742188, 2, 2068.132593359375)];N2:[2270.2048020642(1136.1116943359375, 9073.189208984375, 2, 2270.207788671875)];N2H1:[2432.2576020642(1217.1337890625, 7114.03076171875, 2, 2432.251978125)];N2H2:[2594.3104020642(1298.1676025390625, 83117.51745605469, 2, 2594.319605078125)];N2H2F1:[2740.3683020642(1370.6907958984375, 442319.43017578125, 2, 2739.3…	14	b1^1_287.1922_287.1926_6888.1045;b2^1_400.2763_400.2760_6358.6978;b3^1_514.3192_514.3198_6174.9166;b4^1_627.4033_627.4084_784.7471;b5^1_728.4510_0.0000_0.0000;b6^1_857.4935_0.0000_0.0000;b7^1_972.5205_972.5226_2924.5459;b8^1_1073.5682_0.0000_0.0000;b9^1_1236.6315_1236.6309_1037.3932;b10^1_1593.8894_0.0000_0.0000;b11^1_1690.9422_0.0000_0.0000;b12^1_1847.0433_0.0000_0.0000;y1^1_175.1195_175.1195_41…	73.4832	138.042	A2B2C1D1E2F1G3gfedD1dcbB5ba	1.00719	1	0			0	0	Complex	0	8	0.423044	0.970097	0.337478	0.885863	0.872
27287	37	27286	27283	0	65.0936,0.0000	3	901.087	901.088	0.000732422	2700.24	2700.23	1362.48	N2H5F1		1337.75	GSLSYLNVTR	n[TMT10plex]GSLSYLNVTR	NORMAL	Cathepsin D	CTSD	P07339	263	1.44012e+06	771.425	10	126.1277_126.1277_126.1284_48219.2734;127.1248_127.1248_127.1255_30282.2734;127.1311_127.1311_127.1317_50975.5820;128.1281_128.1281_128.1288_44948.3008;128.1344_128.1344_128.1350_51880.3711;129.1315_129.1315_129.1323_35286.1836;129.1378_129.1378_129.1384_67173.8438;130.1348_130.1348_130.1356_58563.9023;130.1411_130.1411_130.1417_69488.7891;131.1382_131.1382_131.1388_49569.9844	9	11	N1:[1540.8299990642(771.4244384765625, 2451854.7109375, 2, 1540.833276953125)];N2:[1743.9093990641998(872.9645385742188, 609718.5463867188, 2, 1743.9134771484376)];N2H1:[1905.9621990642(953.9912109375, 518314.48583984375, 2, 1905.966821875)];N2H2:[2068.0149990642(1034.51708984375, 578176.19921875, 2, 2067.0185796875)];N2H2F1:[2214.0728990642(1107.540771484375, 358093.99072265625, 2, 2213.06594296…	15	b1^1_287.1922_287.1926_17519.8021;b2^1_374.2242_374.2250_33104.0750;b3^1_487.3083_487.3095_25148.7593;b4^1_574.3403_574.3421_37349.1901;b5^1_737.4037_737.4055_62711.7974;b6^1_850.4877_850.4899_42834.5366;b7^1_964.5307_964.5335_47575.8560;b8^1_1063.5991_1063.6044_21609.1772;b9^1_1164.6468_1164.6418_40175.8103;b10^1_1320.7479_1320.7435_64562.2787;y1^1_175.1195_175.1197_55610.4868;y2^1_276.1672_276.…	118.302	9.57495	A2B2C1D1dD1E1eE1edcbB5ba	-0.00149535	1	0			0	0	High mannose	0	9	0.663029	0.671427	0.774373	0.816971	0.948
31595	37	31594	31587	0	76.5812,0.0000	3	1071.15	1071.15	0.0113525	3210.43	3210.4	1872.65	N3H6S1		1337.75	GSLSYLNVTR	n[TMT10plex]GSLSYLNVTR	NORMAL	Cathepsin D	CTSD	P07339	263	1.31158e+06	138.056	10	126.1277_126.1277_126.1284_76826.3594;127.1248_127.1248_127.1255_65005.3867;127.1311_127.1311_127.1317_96714.2734;128.1281_128.1281_128.1288_99349.6641;128.1344_128.1344_128.1350_80500.7500;129.1315_129.1315_129.1322_86407.6484;129.1378_129.1378_129.1384_106708.9609;130.1348_130.1348_130.1356_92080.5703;130.1411_130.1411_130.1417_105161.1328;131.1382_131.1382_131.1389_92151.9297	9	11	N1:[1540.8299990642(771.4248657226562, 310937.32421875, 2, 1540.8341314453126)];N2:[1743.9093990641998(872.96484375, 242448.048828125, 2, 1743.9140875)];N2H1:[1905.9621990642(953.991455078125, 186315.4150390625, 2, 1905.96731015625)];N2H2:[2068.0149990642(1034.517822265625, 444045.416015625, 2, 2067.02004453125)];N2H3:[2230.0677990642(1115.538818359375, 914352.5322265625, 2, 2229.06203671875)];N3…	14	b1^1_287.1922_287.1922_20285.9705;b2^1_374.2242_374.2250_26845.9124;b3^1_487.3083_487.3096_34397.9446;b4^1_574.3403_574.3417_33575.6240;b5^1_737.4037_737.4059_51516.3416;b6^1_850.4877_850.4907_47412.1338;b7^1_964.5307_964.5318_21024.7832;b8^1_1063.5991_1063.6042_24204.7793;b9^1_1164.6468_1164.6478_23573.4668;b10^1_1320.7479_1320.7411_83526.1655;y1^1_175.1195_175.1197_62386.4688;y2^1_276.1672_276.…	103.108	40.9818	A2B2C1D1E2F1G3gfedD1E1eE1edcba	0.00338746	0	0			0	0	Hybrid	0	5	0.774935	0.805551	0.795308	0.950149	0.948
35012	37	35011	35002	0	84.6099,0.0000	3	1221.53	1221.53	0.00585937	3661.58	3661.54	1540.53	N2H7		2121.01	GTAGNALMDGASQLMGENR	n[TMT10plex]GTAGNALMDGASQLMGENR	NORMAL	Fibrinogen beta chain	FGB	P02675	394	1.1092e+06	1163.06	10	126.1277_126.1277_126.1285_108642.4766;127.1248_127.1248_127.1257_64006.9883;127.1311_127.1311_127.1318_108953.2578;128.1281_128.1281_128.1290_85549.1016;128.1344_128.1344_128.1352_120840.4688;129.1315_129.1315_129.1324_71797.9375;129.1378_129.1378_129.1385_112774.8125;130.1348_130.1348_130.1357_113656.7266;130.1411_130.1411_130.1419_116129.1016;131.1382_131.1382_131.1390_53888.3086	9	6	N1:[2324.0939730642(1163.0594482421875, 6940968.296875, 2, 2324.103296484375)];N2:[2527.1733730642(1264.5992431640625, 379768.13037109375, 2, 2527.182886328125)];N2H1:[2689.2261730642(1345.1231689453125, 141810.2041015625, 2, 2688.230737890625)];N2H2:[2851.2789730642(1426.657470703125, 80724.25390625, 2, 2851.29934140625)];N2H3:[3013.3317730641998(1507.681396484375, 93186.8408203125, 2, 3013.3471…	23	b1^1_287.1922_287.1930_43167.9684;b2^1_388.2399_388.2411_79412.4990;b3^1_459.2770_459.2785_75349.1553;b4^1_516.2985_516.3004_54525.1172;b5^1_630.3414_630.3439_168208.1055;b6^1_701.3785_701.3812_268223.3506;b7^1_814.4626_814.4659_230589.9062;b8^1_945.5031_945.5071_98663.0514;b9^1_1060.5300_0.0000_0.0000;b10^1_1117.5515_1117.5568_48428.2886;b11^1_1188.5886_1188.5962_68097.0771;b12^1_1275.6206_1275.…	150.142	3.74177	A2B2C1D1E1edD1E1eE1F1fedcba	0.00932342	0	0			0	0	High mannose	0	11	0.550612	0.543668	0.772399	0.792812	3.186
22963	37	22962	22952	0	57.6047,0.0000	3	1286.54	1286.87	0.990601	3857.6	3855.59	1702.58	N2H8		2153	GTAGNALMDGASQLMGENR	n[TMT10plex]GTAGNALM[Oxidation]DGASQLM[Oxidation]GENR	NORMAL	Fibrinogen beta chain	FGB	P02675	394	276466	138.056	10	126.1277_126.1277_126.1283_27166.2461;127.1248_127.1248_127.1255_12159.6611;127.1311_127.1311_127.1317_22568.1328;128.1281_128.1281_128.1288_18128.2500;128.1344_128.1344_128.1350_24803.0293;129.1315_129.1315_129.1322_15955.9648;129.1378_129.1378_129.1384_23110.7227;130.1348_130.1348_130.1355_21497.5332;130.1411_130.1411_130.1417_20834.1953;131.1382_131.1382_131.1388_14282.9707	10	6	N1:[2356.0838023083998(1178.5518798828125, 2391658.715576172, 2, 2355.088159765625)];N2:[2559.1632023084(1280.593505859375, 160858.10571289062, 2, 2559.17141171875)];N2H1:[2721.2160023083998(1361.6195068359375, 45143.66845703125, 2, 2721.223413671875)];N2H2:[2883.2688023083997(1442.64404296875, 33117.31640625, 2, 2883.2724859375)];N2H3:[3045.3216023083996(1523.6719970703125, 27521.630126953125, 2…	17	b1^1_287.1922_287.1926_7689.8433;b2^1_388.2399_388.2407_9920.7412;b3^1_459.2770_459.2784_11914.8506;b4^1_516.2985_516.2993_6775.4066;b5^1_630.3414_630.3427_33019.5625;b6^1_701.3785_701.3804_34117.2510;b7^1_814.4626_814.4644_32145.0059;b8^1_961.4980_961.4979_2272.4994;b9^1_1076.5249_1076.5260_30173.5916;b10^1_1133.5464_1133.5494_2902.1187;b11^1_1204.5835_1204.5846_3994.8088;b12^1_1291.6155_1291.61…	70.1112	2.47575	A2B2C1D1E1F1fedD1E1eE1F1fedcba	-0.995643	0	0			0	0	High mannose	0	22	0.402401	0.395958	0.779578	0.769787	3.186
40511	37	40510	40509	0	95.4131,0.0000	3	1394.6	1394.6	-0.0128174	4180.77	4180.75	2059.73	N4H5F1S1		2121.01	GTAGNALMDGASQLMGENR	n[TMT10plex]GTAGNALMDGASQLMGENR	NORMAL	Fibrinogen beta chain	FGB	P02675	394	1.33253e+06	138.056	10	126.1277_126.1277_126.1284_37779.2188;127.1248_127.1248_127.1255_83199.7734;127.1311_127.1311_127.1316_30795.5781;128.1281_128.1281_128.1288_64770.5391;128.1344_128.1344_128.1350_37861.4688;129.1315_129.1315_129.1322_126979.3672;129.1378_129.1378_129.1382_40799.6992;130.1348_130.1348_130.1356_75023.1641;130.1411_130.1411_130.1417_35448.1445;131.1382_131.1382_131.1389_37115.6914	9	17	N1:[2324.0939730642(1162.5533447265625, 1024701.0961914062, 2, 2323.091089453125)];N2:[2527.1733730642(1264.6004638671875, 199874.41015625, 2, 2527.185327734375)];N2H1:[2689.2261730642(1345.62890625, 124393.7822265625, 2, 2689.2422125)];N2H2:[2851.2789730642(1426.658935546875, 291495.99755859375, 2, 2851.30227109375)];N2H2F1:[2997.3368730641996(1499.6768798828125, 226553.28735351562, 2, 2997.3381…	16	b1^1_287.1922_287.1928_13636.9727;b2^1_388.2399_388.2408_23822.7949;b3^1_459.2770_459.2788_16829.0918;b4^1_516.2985_516.2997_16609.9141;b5^1_630.3414_630.3412_31023.9863;b6^1_701.3785_701.3793_52182.4978;b7^1_814.4626_814.4639_56521.4663;b8^1_945.5031_945.5073_30638.5986;b9^1_1060.5300_1060.5336_208970.8955;b10^1_1117.5515_1117.5536_10746.8967;b11^1_1188.5886_1188.5919_17133.0791;b12^1_1275.6206_…	69.9683	38.056	A2B2C1D1E2F1G3gfedD1E2F1fedcbB5ba	-1.00288	1	0			0	0	Complex	0	24	1.66399	2.31153	0.548035	0.765476	3.186
40550	37	40549	40539	0	95.4911,0.0000	4	1046.2	1046.2	0.0180664	4180.77	4181.77	2059.73	N4H5F3		2121.01	GTAGNALMDGASQLMGENR	n[TMT10plex]GTAGNALMDGASQLMGENR	NORMAL	Fibrinogen beta chain	FGB	P02675	394	1.10617e+06	138.056	10	126.1277_126.1277_126.1285_42183.1094;127.1248_127.1248_127.1255_68321.0469;127.1311_127.1311_127.1317_42561.3164;128.1281_128.1281_128.1289_48547.9727;128.1344_128.1344_128.1351_40279.6172;129.1315_129.1315_129.1322_107106.0000;129.1378_129.1378_129.1383_39254.4609;130.1348_130.1348_130.1357_64651.8633;130.1411_130.1411_130.1418_37730.6992;131.1382_131.1382_131.1390_43481.3711	9	15	N1:[2324.0939730642(1163.0589599609375, 1334751.126953125, 2, 2324.102319921875)];N2:[2527.1733730642(1264.59912109375, 180109.1171875, 2, 2527.1826421875)];N2H1:[2689.2261730642(1345.6258544921875, 221381.62963867188, 2, 2689.236108984375)];N2H2:[2851.2789730642(1426.653076171875, 718591.498046875, 2, 2851.29055234375)];N2H2F1:[2997.3368730641996(1499.1815185546875, 308349.13037109375, 2, 2996.3…	18	b1^1_287.1922_287.1929_12266.8857;b2^1_388.2399_388.2411_18867.5100;b3^1_459.2770_459.2782_26959.8276;b4^1_516.2985_516.3003_16869.4358;b5^1_630.3414_630.3412_55663.4907;b6^1_701.3785_701.3798_62602.2812;b7^1_814.4626_814.4653_55558.2646;b8^1_945.5031_945.5115_36399.4253;b9^1_1060.5300_0.0000_0.0000;b10^1_1117.5515_1117.5526_19832.3867;b11^1_1188.5886_1188.5905_18412.9263;b12^1_1275.6206_1275.630…	87.9083	17.9796	A2B2C1D1E2F1fF5fedD1E2F1fF5fedcbB5ba	-0.00362853	1	0		True	0	0	Complex	0	8	2.66598	3.30878	0.496974	0.784558	3.186
44001	37	44000	43993	0	98.2831,0.0000	3	1121.54	1121.2	-1.02026	3360.57	3361.51	1216.42	N2H5		2145.09	GYLTSFEMFNSTYK	n[TMT10plex]GYLTSFEMFNSTYK[TMT10plex]	NORMAL	Ectonucleoside triphosphate diphosphohydrolase 5	ENTPD5	O75356	232	719951	138.056	10	126.1277_126.1277_126.1285_151161.7812;127.1248_127.1248_127.1257_170254.6406;127.1311_127.1311_127.1318_160314.4531;128.1281_128.1281_128.1290_206775.5938;128.1344_128.1344_128.1352_186382.2188;129.1315_129.1315_129.1324_210048.4062;129.1378_129.1378_129.1385_221156.2812;130.1348_130.1348_130.1357_250850.9531;130.1411_130.1411_130.1419_192885.9375;131.1382_131.1382_131.1390_201123.6250	9	6	N1:[2348.1652180642(1175.093994140625, 2726577.171875, 2, 2348.17238828125)];N2:[2551.2446180642(1275.65478515625, 145560.837890625, 2, 2549.2939703125)];N2H1:[2713.2974180642(1356.67333984375, 145933.30322265625, 2, 2711.3310796875)];N2H2:[2875.3502180642(1437.7110595703125, 116550.349609375, 2, 2873.406519140625)];N2H3:[3037.4030180642(1518.7132568359375, 59896.296875, 2, 3035.410913671875)];pe…	17	b1^1_287.1922_287.1932_37426.2991;b2^1_450.2556_450.2573_39088.4546;b3^1_563.3396_563.3419_47302.1123;b4^1_664.3873_664.3903_47213.0264;b5^1_751.4193_751.4224_80758.1387;b6^1_898.4877_898.4960_27438.9531;b7^1_1027.5303_1027.5352_98002.8711;b8^1_1158.5708_0.0000_0.0000;b9^1_1305.6392_1305.6373_21106.8071;b10^1_1419.6822_1419.7006_16545.0815;b11^1_1506.7142_0.0000_0.0000;b12^1_1607.7619_0.0000_0.00…	111.41	8.30877	A2B2C1D1dD1E1eE1edcba	0.00717022	0	0			0	0	High mannose	0	6	0.869245	0.990551	0.733688	0.78619	0.845
26616	37	26615	26612	0	63.5866,0.0000	3	1114.53	1114.19	-1.00232	3339.55	3340.55	1702.58	N2H8		1637.97	HANWTLTPLK	n[TMT10plex]HANWTLTPLK[TMT10plex]	NORMAL	Serum paraoxonase/arylesterase 1	PON1	P27169	253	227657	922.033	10	126.1277_126.1277_126.1283_56500.5195;127.1248_127.1248_127.1255_30461.4727;127.1311_127.1311_127.1316_67745.8828;128.1281_128.1281_128.1288_33265.0703;128.1344_128.1344_128.1349_66477.3047;129.1315_129.1315_129.1323_24562.8359;129.1378_129.1378_129.1383_71716.4531;130.1348_130.1348_130.1356_25727.0508;130.1411_130.1411_130.1417_62612.9023;131.1382_131.1382_131.1388_15724.6465	8	6	N1:[1841.0453010642(921.5321655273438, 1421887.576171875, 2, 1841.0487310546876)];N2:[2044.1247010641998(1022.5709228515625, 269672.6280517578, 2, 2043.126245703125)];N2H1:[2206.1775010642(736.4016723632812, 127636.2490234375, 3, 2206.1816170898437)];N2H2:[2368.2303010642(1184.6243896484375, 223856.033203125, 2, 2367.233179296875)];N2H3:[2530.2831010642(1265.6531982421875, 243635.21142578125, 2, …	17	b1^1_367.2297_367.2302_70272.7622;b2^1_438.2668_438.2675_44401.8354;b3^1_552.3097_552.3106_24492.2102;b4^1_738.3890_738.3905_19051.6870;b5^1_839.4367_839.4373_12542.8723;b6^1_952.5208_952.5217_16991.2224;b7^1_1053.5684_1053.5693_21094.3904;b8^1_1150.6212_0.0000_0.0000;b9^1_1263.7053_1263.7079_4115.3586;b10^1_1620.9632_0.0000_0.0000;y1^1_376.2763_376.2768_84219.3486;y2^1_489.3603_489.3608_14520.36…	150.077	2.12811	A2B2C1D1E1F1fedD1E1eE1F1fedcba	-0.00048876	0	0			0	0	High mannose	0	17	0.511637	0.612044	0.713284	0.861543	0.925
22460	37	22459	22449	0	54.2180,0.0000	3	1012.82	1012.82	0.00476074	3035.44	3035.41	1378.48	N2H6		1656.94	HTNMNLTQLK	n[TMT10plex]HTNMNLTQLK[TMT10plex]	NORMAL	Serum paraoxonase/arylesterase 2	PON2	Q15165	254	240963	931.019	10	126.1277_126.1277_126.1283_36634.5312;127.1248_127.1248_127.1255_28205.3008;127.1311_127.1311_127.1317_32130.6621;128.1281_128.1281_128.1288_44609.1367;128.1344_128.1344_128.1349_31444.7676;129.1315_129.1315_129.1322_45565.7148;129.1378_129.1378_129.1384_41708.9336;130.1348_130.1348_130.1355_74684.7188;130.1411_130.1411_130.1416_44922.6914;131.1382_131.1382_131.1388_34137.7617	9	6	N1:[1860.0181000642(931.0188598632812, 1870027.5146484375, 2, 1860.0221197265626)];N2:[2063.0975000642(1032.05859375, 187095.44921875, 2, 2062.1015875)];N2H1:[2225.1503000642(1113.0872802734375, 163860.69189453125, 2, 2224.158960546875)];N2H2:[2387.2031000642(1194.1112060546875, 145123.39978027344, 2, 2386.206812109375)];N2H3:[2549.2559000642(1275.138427734375, 310471.77392578125, 2, 2548.2612554…	20	b1^1_367.2297_367.2303_35863.8899;b2^1_468.2773_468.2787_13371.4844;b3^1_582.3203_582.3214_22561.6992;b4^1_713.3608_713.3620_17150.1946;b5^1_827.4037_827.4053_22447.4526;b6^1_940.4878_940.4924_13211.5400;b7^1_1041.5354_1041.5378_5165.1230;b8^1_1169.5940_1169.5991_8165.7297;b9^1_1282.6781_1282.6829_7839.0120;b10^1_1639.9360_1639.9386_7761.2650;y1^1_376.2763_376.2770_58365.2588;y2^1_489.3603_489.36…	191.393	5.58958	A2B2C1D1E1edD1E1eE1edcba	0.00401966	0	0			0	0	High mannose	0	8	0.758356	1.09774	0.768265	1.04627	1.063
26707	37	26705	26698	0	55.0336,0.0000	4	1217.35	1217.61	1.06543	4866.42	4865.37	1663.61	N5H4		3201.77	IADTNITSIPQGLPPSLTELHLDGNK	n[TMT10plex]IADTNITSIPQGLPPSLTELHLDGNK[TMT10plex]	NORMAL	Decorin	DCN	P07585	211	3.17818e+06	138.055	10	126.1277_126.1277_126.1276_103368.4609;127.1248_127.1248_127.1247_122662.8750;127.1311_127.1311_127.1310_118659.8516;128.1281_128.1281_128.1281_186920.3906;128.1344_128.1344_128.1343_129336.8281;129.1315_129.1315_129.1314_217259.7500;129.1378_129.1378_129.1376_168968.2188;130.1348_130.1348_130.1348_158655.0156;130.1411_130.1411_130.1410_134450.2656;131.1382_131.1382_131.1381_363466.8125	9	12	N1:[3404.8444820642003(1135.2606201171875, 2527615.029296875, 3, 3402.7584603515625)];N2:[3607.9238820642004(1203.97998046875, 542895.87890625, 3, 3608.91654140625)];N2H1:[3769.9766820642003(1257.6650390625, 257505.458984375, 3, 3769.9717171875)];N2H2:[3932.0294820642002(1311.359130859375, 642267.9697265625, 3, 3931.053992578125)];N3H2:[4135.1088820642(1379.375, 1133990.8076171875, 3, 4135.1016)]…	25	b1^1_343.2548_343.2533_77648.3555;b2^1_414.2919_414.2909_29757.5195;b3^1_529.3189_529.3174_155537.3203;b4^1_630.3666_630.3645_149965.4023;b5^1_744.4095_744.4079_87601.4893;b6^1_857.4935_857.4932_98882.3799;b7^1_958.5412_958.5393_23925.1719;b8^1_1045.5733_1045.5684_69263.0703;b9^1_1158.6573_1158.6573_80149.9199;b10^1_1255.7101_1255.6860_97401.0664;b11^1_1383.7687_0.0000_0.0000;b12^1_1440.7901_0.00…	143.485	48.8095	A2B2C1D1E2F1fedD2dD1E2edcba	1.99514	0	1			0	0	Complex	0	9	1.0171	1.30054	0.623414	0.782435	0.696
30437	37	30436	30426	0	74.2729,0.0000	3	1419.35	1419.69	1.00854	4256.04	4255.01	2059.73	N4H5F1S1		2195.28	IKLDNYSTQELGK	n[TMT10plex]IK[TMT10plex]LDNYSTQELGK[TMT10plex]	NORMAL	5'-nucleotidase	NT5E	P21589	333	401330	138.056	10	126.1277_126.1277_126.1283_16284.1914;127.1248_127.1248_127.1254_15032.1250;127.1311_127.1311_127.1316_20498.2832;128.1281_128.1281_128.1287_32206.3809;128.1344_128.1344_128.1349_21665.9844;129.1315_129.1315_129.1321_36887.2891;129.1378_129.1378_129.1382_23283.6387;130.1348_130.1348_130.1355_53810.6016;130.1411_130.1411_130.1415_20681.3594;131.1382_131.1382_131.1388_27108.3652	9	16	N1:[2398.3564140642(1200.186767578125, 43274.618896484375, 2, 2398.35793515625)];N2:[2601.4358140642003(1301.7249755859375, 13770.190124511719, 2, 2601.434351171875)];N2H2:[2925.5414140642(1463.7901611328125, 17245.98046875, 2, 2925.564722265625)];N2H2F1:[3071.5993140642004(1536.809326171875, 37260.720947265625, 2, 3071.60305234375)];N2H3F1:[3233.6521140642(1617.832275390625, 33379.8623046875, 2,…	16	b1^1_343.2548_343.2549_4871.1890;b2^1_700.5127_700.5137_14308.5186;b3^1_813.5968_813.5977_4764.7251;b4^1_928.6237_928.6260_43391.6868;b5^1_1042.6667_1042.6680_2625.0216;b6^1_1205.7300_0.0000_0.0000;b7^1_1292.7620_0.0000_0.0000;b8^1_1393.8097_0.0000_0.0000;b9^1_1521.8683_0.0000_0.0000;b10^1_1650.9109_0.0000_0.0000;b11^1_1763.9949_0.0000_0.0000;b12^1_1821.0164_0.0000_0.0000;b13^1_2178.2743_0.0000_0…	90.3645	59.404	A2B2C1D1E2F1G3gfedD1E2F1fedcbB5ba	0.00152109	1	0			0	0	Complex	0	5	0.924961	1.45445	0.501928	0.814071	1.091
11372	37	11371	11362	0	32.1998,0.0000	3	1029.82	1029.82	0.00622559	3086.43	3086.42	1694.6	N3H4F1S1		1391.81	KDNTTVTR	n[TMT10plex]K[TMT10plex]DNTTVTR	NORMAL	Lysosome-associated membrane glycoprotein 1	LAMP1	P11279	249	283147	138.056	10	126.1277_126.1277_126.1283_9164.2588;127.1248_127.1248_127.1255_6827.7480;127.1311_127.1311_127.1317_8318.9932;128.1281_128.1281_128.1288_10727.7549;128.1344_128.1344_128.1350_12705.3340;129.1315_129.1315_129.1321_8979.0400;129.1378_129.1378_129.1384_8202.0811;130.1348_130.1348_130.1355_3281.0491;130.1411_130.1411_130.1418_8474.4131;131.1382_131.1382_131.1388_14955.8887	9	12	N1:[1594.8932160642(798.4603881835938, 10291.5654296875, 2, 1594.9051763671876)];N2:[1797.9726160641999(899.998291015625, 6448.87890625, 2, 1797.98098203125)];N2H2:[2122.0782160642(1062.0491943359375, 63710.34899902344, 2, 2122.082788671875)];N2H2F1:[2268.1361160642(1134.577392578125, 479030.81005859375, 2, 2267.13918515625)];N2H3F1:[2430.1889160642(1215.6033935546875, 969066.5087890625, 2, 2429.…	8	b1^1_587.4287_587.4313_4447.5161;b2^1_702.4556_702.4568_23377.9102;b3^1_816.4985_816.4984_810.5392;b4^1_917.5462_0.0000_0.0000;b5^1_1018.5939_0.0000_0.0000;b6^1_1117.6623_0.0000_0.0000;b7^1_1218.7100_0.0000_0.0000;b8^1_1374.8111_0.0000_0.0000;y1^1_175.1195_175.1196_10704.8525;y2^1_276.1672_276.1682_1229.9812;y3^1_375.2356_0.0000_0.0000;y4^1_476.2833_476.2850_1323.0380;y5^1_577.3309_577.3327_2843.…	34.5007	118.55	A2B2C1D1E2F1G3gfedD1dcbB5ba	0.0119603	1	0			0	0	Complex	0.00105374	11	1.22876	1.24657	0.465745	0.53568	0.706
14887	37	14886	14877	0	40.2296,0.0000	3	1317.63	1317.63	-0.00183105	3949.87	3949.85	2059.73	N4H5F1S1		1890.11	KKEDALNETR	n[TMT10plex]K[TMT10plex]K[TMT10plex]EDALNETR	NORMAL	Clusterin	CLU	P10909	86	536575	138.056	10	126.1277_126.1277_126.1282_3328.3506;127.1248_127.1248_127.1252_4008.2524;127.1311_127.1311_127.1316_4060.4116;128.1281_128.1281_128.1287_12213.9658;128.1344_128.1344_128.1349_3927.5405;129.1315_129.1315_129.1321_49597.0234;129.1378_129.1378_129.1384_5103.8677;130.1348_130.1348_130.1354_11981.4512;130.1411_130.1411_130.1417_4667.4678;131.1382_131.1382_131.1389_7822.0591	9	16	N1:[2093.1937050642(1047.603515625, 12149.046875, 2, 2093.19143125)];N2:[2296.2731050642(1149.1475830078125, 5599.8453369140625, 2, 2296.279566015625)];N2H2:[2620.3787050642(1311.19970703125, 4966.3209228515625, 2, 2620.3838140625)];N2H2F1:[2766.4366050642(1384.230224609375, 43781.17041015625, 2, 2766.44484921875)];N2H3F1:[2928.4894050641997(1465.255615234375, 34659.523193359375, 2, 2928.49563046…	10	b1^1_587.4287_587.4294_6489.0112;b2^1_944.6865_944.6888_5623.9866;b3^1_1073.7291_1073.7307_5786.7371;b4^1_1188.7561_0.0000_0.0000;b5^1_1259.7932_1259.7968_1506.2537;b6^1_1372.8773_1372.8811_4454.5331;b7^1_1486.9202_0.0000_0.0000;b8^1_1615.9628_0.0000_0.0000;b9^1_1717.0105_1716.9794_3818.1556;b10^1_1873.1116_0.0000_0.0000;y1^1_175.1195_175.1196_7500.8916;y2^1_276.1672_276.1675_14009.0435;y3^1_405.…	44.2555	71.9036	A2B2C1D1E2F1G3gfedD1E2F1fedcbB5ba	-0.00227381	1	0			0	0	Complex	0	12	0.948516	3.32875	0.224505	1.01173	1.657
17628	37	17627	17624	0	46.3561,0.0000	4	1061.25	1061	-1.00684	4239.96	4240.94	2350.83	N4H5F1S2		1890.11	KKEDALNETR	n[TMT10plex]K[TMT10plex]K[TMT10plex]EDALNETR	NORMAL	Clusterin	CLU	P10909	86	1.73408e+06	138.056	10	126.1277_126.1277_126.1284_15366.7090;127.1248_127.1248_127.1224_1842.4301;127.1311_127.1311_127.1315_12756.6084;128.1281_128.1281_128.1288_62509.8203;128.1344_128.1344_128.1348_13892.4648;129.1315_129.1315_129.1321_146427.2031;129.1378_129.1378_129.1378_23180.4727;130.1348_130.1348_130.1355_85763.1172;130.1411_130.1411_130.1413_16450.4043;131.1382_131.1382_131.1389_26480.4043	9	20	N1:[2093.1937050642(1047.10400390625, 138026.1884765625, 2, 2092.1924078125)];N2:[2296.2731050642(1149.1455078125, 47498.0732421875, 2, 2296.275415625)];N2H1:[2458.3259050642(1229.6712646484375, 82271.314453125, 2, 2457.326929296875)];N2H2:[2620.3787050642(1310.7005615234375, 383577.96484375, 2, 2619.385523046875)];N2H2F1:[2766.4366050642(1383.7288818359375, 956331.8002929688, 2, 2765.44216367187…	13	b1^1_587.4287_587.4297_27410.0527;b2^1_944.6865_944.6881_18448.0679;b3^1_1073.7291_1073.7311_29898.1201;b4^1_1188.7561_0.0000_0.0000;b5^1_1259.7932_1259.7937_5538.1948;b6^1_1372.8773_1372.8783_8192.6494;b7^1_1486.9202_1486.9205_6385.1594;b8^1_1615.9628_0.0000_0.0000;b9^1_1717.0105_1716.9877_8839.5591;b10^1_1873.1116_1873.0956_35335.2432;y1^1_175.1195_175.1197_44162.3600;y2^1_276.1672_276.1676_610…	83.751	46.6084	A2B2C1D1E2F1G3gfedD1E2F1G3gfedcbB5ba	-1.0013	1	0			0	0	Complex	0	17	1.26019	4.77612	0.247549	0.959996	1.657
20087	37	20086	20084	0	54.1115,0.0000	4	1225.05	1225.06	0.0146484	4896.2	4898.19	3008.08	N5H6F3S2		1890.11	KKEDALNETR	n[TMT10plex]K[TMT10plex]K[TMT10plex]EDALNETR	NORMAL	Clusterin	CLU	P10909	86	2.21113e+06	138.056	10	126.1277_126.1277_126.1285_19119.8965;127.1248_127.1248_127.1255_34748.1953;127.1311_127.1311_127.1317_16630.4180;128.1281_128.1281_128.1289_22084.0156;128.1344_128.1344_128.1351_20356.4941;129.1315_129.1315_129.1322_151836.5000;129.1378_129.1378_129.1381_26939.6035;130.1348_130.1348_130.1357_37117.4219;130.1411_130.1411_130.1418_17894.7383;131.1382_131.1382_131.1390_36520.0156	9	44	N1:[2093.1937050642(1047.1075439453125, 307626.03662109375, 2, 2092.199487890625)];N2:[2296.2731050642(1149.1474609375, 130402.52734375, 2, 2296.279321875)];N2H1:[2458.3259050642(1229.6741943359375, 230291.9033203125, 2, 2457.332788671875)];N2H2:[2620.3787050642(1310.697509765625, 481446.71875, 2, 2619.37941953125)];N2H2F1:[2766.4366050642(1383.73388671875, 186872.09765625, 2, 2765.4521734375)];N…	8	b1^1_587.4287_587.4307_30268.2019;b2^1_944.6865_944.6916_9473.2627;b3^1_1073.7291_0.0000_0.0000;b4^1_1188.7561_0.0000_0.0000;b5^1_1259.7932_1259.7981_9625.2644;b6^1_1372.8773_1372.8811_14067.1318;b7^1_1486.9202_0.0000_0.0000;b8^1_1615.9628_0.0000_0.0000;b9^1_1717.0105_0.0000_0.0000;b10^1_1873.1116_0.0000_0.0000;y1^1_175.1195_175.1198_30658.5527;y2^1_276.1672_276.1679_71203.8784;y3^1_405.2098_405.…	32.94	20.0818	A2B2C1D1E2F1G3gfF5fedD1E2F1feE2F1G3gfF5fedcbB5ba	-0.994217	1	0			0	1	Complex	0.00190961	7	1.82103	6.44042	0.24826	0.825603	1.657
46468	37	46467	46461	0	106.3675,0.0000	3	1224.57	1224.57	0.0157471	3670.69	3670.67	1913.68	N4H5S1		1756.99	LGALNSSLQLLEDR	n[TMT10plex]LGALNSSLQLLEDR	NORMAL	EMILIN-1	EMILIN1	Q9Y6C2	794	2.76538e+06	138.056	10	126.1277_126.1277_126.1283_115192.3828;127.1248_127.1248_127.1255_103555.0078;127.1311_127.1311_127.1317_123077.9531;128.1281_128.1281_128.1288_125776.4922;128.1344_128.1344_128.1350_154956.5000;129.1315_129.1315_129.1322_128430.5312;129.1378_129.1378_129.1384_162508.9062;130.1348_130.1348_130.1356_124870.0234;130.1411_130.1411_130.1417_182352.4375;131.1382_131.1382_131.1389_154673.0156	9	12	N1:[1960.0679980641999(981.0447998046875, 1017645.74609375, 2, 1960.073999609375)];N2:[2163.1473980642(1083.5865478515625, 75157.576171875, 2, 2165.157495703125)];N2H1:[2325.2001980642(1164.1187744140625, 153459.6103515625, 2, 2326.221948828125)];N2H2:[2487.2529980642(1244.6390380859375, 625602.451171875, 2, 2487.262476171875)];N2H3:[2649.3057980641997(1325.66650390625, 612661.8081054688, 2, 2649…	20	b1^1_343.2548_343.2555_108058.2539;b2^1_400.2763_400.2769_34100.1836;b3^1_471.3134_471.3144_94921.0483;b4^1_584.3975_584.3990_34215.9614;b5^1_698.4404_698.4443_18457.2461;b6^1_785.4724_785.4749_5490.1348;b7^1_872.5044_0.0000_0.0000;b8^1_985.5885_0.0000_0.0000;b9^1_1113.6471_1113.6464_30580.3008;b10^1_1226.7312_1226.7388_6465.6011;b11^1_1339.8152_0.0000_0.0000;b12^1_1468.8578_0.0000_0.0000;b13^1_1…	149.886	45.7541	A2B2C1D1E2F1G3gfedD1E2F1fedcba	0.00600155	0	0			0	0	Complex	0	6	0.973501	1.17632	0.647519	0.705214	0.871
42746	37	42745	42744	0	100.5366,0.0000	3	1305.23	1305.23	0.00842285	3912.68	3912.66	2204.77	N4H5S2		1707.88	LGNWSAMPSCK	n[TMT10plex]LGNWSAMPSC[Carbamidomethyl]K[TMT10plex]	NORMAL	Beta-2-glycoprotein 1	APOH	P02749	253	262307	138.056	10	126.1277_126.1277_126.1283_6537.5850;127.1248_127.1248_127.1255_5651.4517;127.1311_127.1311_127.1316_8348.8789;128.1281_128.1281_128.1287_14869.7705;128.1344_128.1344_128.1348_7469.4155;129.1315_129.1315_129.1321_11766.5488;129.1378_129.1378_129.1383_4262.0903;130.1348_130.1348_130.1355_3890.3618;130.1411_130.1411_130.1417_8014.5591;131.1382_131.1382_131.1388_21538.3145	7	13	N1:[1910.9636217878(956.49169921875, 200274.1611328125, 2, 1910.9677984375)];N2:[2114.0430217878(1057.5250244140625, 53906.82995605469, 2, 2113.034448828125)];N2H1:[2276.0958217878(1139.05859375, 46277.26025390625, 2, 2276.1015875)];N2H2:[2438.1486217878(1219.5826416015625, 135444.8525390625, 2, 2437.149683203125)];N2H3:[2600.2014217878(1300.609130859375, 115602.11865234375, 2, 2599.20266171875)]…	15	b1^1_343.2548_343.2551_5298.5518;b2^1_400.2763_400.2769_3035.9912;b3^1_514.3192_514.3203_4439.7476;b4^1_700.3985_700.3997_1535.8400;b5^1_787.4306_787.4313_1192.5475;b6^1_858.4677_858.4679_5477.6469;b7^1_989.5082_989.5106_14848.1353;b8^1_1086.5609_0.0000_0.0000;b9^1_1173.5929_0.0000_0.0000;b10^1_1333.6236_0.0000_0.0000;b11^1_1690.8815_1690.8721_17890.2610;y1^1_376.2763_376.2769_7228.1323;y2^1_536.…	92.9051	41.4842	A2B2C1D1E2F1G3gfedD1E2F1G3gfedcba	0.00379794	0	0			0	0	Complex	0	14	0.664926	1.22921	0.437133	0.781984	0.96
31808	37	31807	31796	0	75.2919,0.0000	3	1140.57	1140.57	0.00769043	3418.69	3418.67	1872.65	N3H6S1		1546.02	LKPLFNK	n[TMT10plex]LK[TMT10plex]PLFNK[TMT10plex]	NORMAL	Cation-dependent mannose-6-phosphate receptor	M6PR	P20645	57	300555	138.056	10	126.1277_126.1277_126.1283_26511.8496;127.1248_127.1248_127.1254_13775.1523;127.1311_127.1311_127.1316_20260.3770;128.1281_128.1281_128.1288_15249.2510;128.1344_128.1344_128.1349_22222.2949;129.1315_129.1315_129.1321_22052.5352;129.1378_129.1378_129.1383_23767.0898;130.1348_130.1348_130.1355_23325.2617;130.1411_130.1411_130.1417_37503.1641;131.1382_131.1382_131.1388_11726.9434	9	12	N1:[1749.1009150641999(875.559814453125, 136038.5712890625, 2, 1749.10402890625)];N2:[1952.1803150641997(977.1001586914062, 75552.78991699219, 2, 1952.1847173828126)];N2H1:[2114.2331150642(1058.1260986328125, 50640.705322265625, 2, 2114.236597265625)];N2H2:[2276.2859150642(1138.652587890625, 121734.21826171875, 2, 2275.28957578125)];N2H3:[2438.3387150641997(1219.679443359375, 235794.49658203125, …	10	b1^1_343.2548_343.2549_9132.9003;b2^1_700.5127_700.5142_66570.4755;b3^1_797.5655_0.0000_0.0000;b4^1_910.6495_910.6506_12540.3398;b5^1_1057.7180_1057.7185_15769.4889;b6^1_1171.7609_1171.7672_37219.4480;b7^1_1529.0188_0.0000_0.0000;y1^1_376.2763_376.2769_10270.9766;y2^1_490.3192_490.3203_3881.0911;y3^1_637.3876_637.3895_879.4510;y4^1_750.4717_0.0000_0.0000;y5^1_847.5244_847.5263_21928.5487;y6^1_120…	67.6984	63.0785	A2B2C1D1E2F1G3gfedD1E1eE1edcba	-1.01118	0	0			0	0	Hybrid	0	5	0.504039	0.829104	0.575985	1.04867	1.052
25929	37	25928	25915	0	66.5174,0.0000	3	1112.48	1112.49	0.00402832	3334.43	3334.41	2204.77	N4H5S2		1129.64	LQLSNGNR	n[TMT10plex]LQLSNGNR	NORMAL	Carcinoembryonic antigen-related cell adhesion molecule 5	CEACAM5	P06731	197	691562	138.056	10	126.1277_126.1277_126.1284_47271.9180;127.1248_127.1248_127.1255_39829.5977;127.1311_127.1311_127.1317_52337.9805;128.1281_128.1281_128.1289_56097.9844;128.1344_128.1344_128.1351_49262.1406;129.1315_129.1315_129.1322_58040.0000;129.1378_129.1378_129.1384_51495.2695;130.1348_130.1348_130.1356_55419.5859;130.1411_130.1411_130.1418_47101.3789;131.1382_131.1382_131.1389_50541.0469	9	12	N1:[1332.7200550642(667.3707275390625, 106063.63671875, 2, 1332.725855078125)];N2:[1535.7994550642(769.4114990234375, 33213.2119140625, 2, 1536.807398046875)];N2H1:[1697.8522550642(849.9378662109375, 38823.072265625, 2, 1697.860132421875)];N2H2:[1859.9050550642(930.96240234375, 116440.3212890625, 2, 1859.9092046875)];N2H3:[2021.9578550642(2022.972900390625, 107041.39526367188, 1, 2021.96510039062…	8	b1^1_343.2548_343.2557_7839.3135;b2^1_471.3134_471.3151_10717.8857;b3^1_584.3975_584.3991_6987.1807;b4^1_671.4295_671.4329_2885.8884;b5^1_785.4724_785.4770_4123.0674;b6^1_842.4939_0.0000_0.0000;b7^1_956.5368_956.5394_15348.4424;b8^1_1112.6379_0.0000_0.0000;y1^1_175.1195_175.1197_30967.8076;y2^1_289.1624_0.0000_0.0000;y3^1_346.1839_0.0000_0.0000;y4^1_460.2268_0.0000_0.0000;y5^1_547.2588_0.0000_0.0…	38.0797	38.7074	A2B2C1D1E2F1G3gfedD1E2F1G3gfedcba	0.00580001	0	0			0	0	Complex	0.000669344	8	0.671267	0.959141	0.627974	1.07699	0.824
27453	37	27452	27450	0	69.4731,0.0000	3	1286.86	1286.86	0.0065918	3857.57	3857.55	2204.77	N4H5S2		1652.78	MDGASNVTCINSR	n[TMT10plex]MDGASNVTC[Carbamidomethyl]INSR	NORMAL	Complement factor H	CFH	P08603	1029	4.17307e+06	138.056	10	126.1277_126.1277_126.1284_66934.2500;127.1248_127.1248_127.1255_48202.2656;127.1311_127.1311_127.1317_62799.9961;128.1281_128.1281_128.1288_78767.6328;128.1344_128.1344_128.1350_58306.3594;129.1315_129.1315_129.1322_79450.6328;129.1378_129.1378_129.1384_48979.3164;130.1348_130.1348_130.1356_62644.2656;130.1411_130.1411_130.1417_55099.1602;131.1382_131.1382_131.1389_128692.6797	9	15	N1:[1855.8607227878(928.9407958984375, 2210004.95703125, 2, 1855.865991796875)];N2:[2058.9401227877997(1030.4815673828125, 464344.423828125, 2, 2058.947534765625)];N2H1:[2220.9929227877997(1111.5081787109375, 302833.68994140625, 2, 2221.000757421875)];N2H2:[2383.0457227877996(1192.5345458984375, 842541.171875, 2, 2383.053491796875)];N2H3:[2545.0985227878(1273.5606689453125, 846629.1943359375, 2, …	20	b1^1_361.2112_361.2122_50852.4180;b2^1_476.2382_476.2393_265388.9370;b3^1_533.2596_533.2614_28273.2188;b4^1_604.2968_604.2979_44602.8223;b5^1_691.3288_691.3298_31860.6470;b6^1_805.3717_805.3729_50622.6328;b7^1_904.4401_904.4391_35495.4790;b8^1_1005.4878_0.0000_0.0000;b9^1_1165.5185_1165.5183_12441.3647;b10^1_1278.6025_1278.6034_21662.8325;b11^1_1392.6454_1392.6450_6060.0293;b12^1_1479.6775_1479.6…	164.58	48.2578	A2B2C1D1E2F1fF3fedD1E2F1G3gfedcba	0.00526901	0	0			0	0	Complex	0	7	0.852841	1.17658	0.645053	0.936847	1.059
21751	37	21750	21747	0	57.1967,0.0000	3	1292.19	1292.19	0.00805664	3873.56	3873.55	2204.77	N4H5S2		1668.78	MDGASNVTCINSR	n[TMT10plex]M[Oxidation]DGASNVTC[Carbamidomethyl]INSR	NORMAL	Complement factor H	CFH	P08603	1029	262253	138.056	10	126.1277_126.1277_126.1283_4130.9541;127.1248_127.1248_127.1254_1438.2834;127.1311_127.1311_127.1317_3737.9163;128.1281_128.1281_128.1287_3456.7305;128.1344_128.1344_128.1350_3962.4768;129.1315_129.1315_129.1320_3284.3113;129.1378_129.1378_129.1385_2744.1694;130.1348_130.1348_130.1355_3054.4414;130.1411_130.1411_130.1418_4298.3696;131.1382_131.1382_131.1389_4183.8770	9	13	N1:[1871.8556374098998(936.9376831054688, 124773.24475097656, 2, 1871.8597662109376)];N2:[2074.9350374099(1038.4805908203125, 31038.924072265625, 2, 2074.945581640625)];N2H1:[2236.9878374099(1119.5064697265625, 12570.779541015625, 2, 2236.997339453125)];N2H2:[2399.0406374099(1200.5301513671875, 51452.46533203125, 2, 2399.044702734375)];N2H3:[2561.0934374098997(1281.55859375, 48405.1494140625, 2, …	8	b1^1_377.2062_377.2068_1098.3584;b2^1_492.2331_492.2345_3113.3240;b3^1_549.2546_0.0000_0.0000;b4^1_620.2917_0.0000_0.0000;b5^1_707.3237_0.0000_0.0000;b6^1_821.3666_0.0000_0.0000;b7^1_920.4350_0.0000_0.0000;b8^1_1021.4827_0.0000_0.0000;b9^1_1181.5134_0.0000_0.0000;b10^1_1294.5974_0.0000_0.0000;b11^1_1408.6404_0.0000_0.0000;b12^1_1495.6724_0.0000_0.0000;b13^1_1651.7735_0.0000_0.0000;y1^1_175.1195_1…	19.6192	42.4851	A2B2C1D1E2F1G3gfedD1E2F1G3gfedcba	0.00228525	0	0			0	0	Complex	0.00383142	6	0.478133	1.71852	0.435018	1.08153	1.059
14790	37	14789	14786	0	40.0005,0.0000	3	1377.95	1377.95	-0.00805664	4130.81	4130.8	2204.77	N4H5S2		1926.03	NAHGEEKENLTAR	n[TMT10plex]NAHGEEK[TMT10plex]ENLTAR	NORMAL	Inter-alpha-trypsin inhibitor heavy chain H3	ITIH3	Q06033	580	505301	138.056	10	126.1277_126.1277_126.1283_3173.2200;127.1248_127.1248_127.1253_11530.2666;127.1311_127.1311_127.1315_2585.4131;128.1281_128.1281_128.1287_4903.6177;128.1344_128.1344_128.1349_4646.3750;129.1315_129.1315_129.1321_19954.0918;129.1378_129.1378_129.1382_3436.2595;130.1348_130.1348_130.1354_10694.7881;130.1411_130.1411_130.1417_4036.1162;131.1382_131.1382_131.1388_24579.9062	9	13	N1:[2129.1118770641997(1065.06591796875, 157955.51000976562, 2, 2128.1162359375)];N2:[2332.1912770641998(1167.106689453125, 45155.129638671875, 2, 2332.19777890625)];N2H1:[2494.2440770641997(1248.1317138671875, 19042.1796875, 2, 2494.247827734375)];N2H2:[2656.2968770642(1328.6553955078125, 60862.346435546875, 2, 2655.295191015625)];N2H3:[2818.3496770641996(1410.1856689453125, 55063.0390625, 2, 28…	13	b1^1_344.2137_344.2142_14099.4507;b2^1_415.2508_415.2513_16568.2063;b3^1_552.3097_552.3100_15608.9720;b4^1_609.3312_609.3320_1524.4226;b5^1_738.3738_738.3767_10468.7208;b6^1_867.4164_867.4180_7505.2915;b7^1_1224.6743_1224.6740_5992.1624;b8^1_1353.7168_1353.7175_7802.5239;b9^1_1467.7598_0.0000_0.0000;b10^1_1580.8438_0.0000_0.0000;b11^1_1681.8915_0.0000_0.0000;b12^1_1752.9286_0.0000_0.0000;b13^1_19…	58.5751	47.3707	A2B2C1D1E2F1G3gfedD1E2F1G3gfedcba	-0.995641	0	0			0	0	Complex	0	7	3.6409	3.70816	0.595245	0.800389	1.02
15674	37	15673	15668	0	44.0672,0.0000	3	1056.79	1056.79	-0.0245361	3167.33	3167.34	1913.68	N4H5S1		1253.67	NEEYNK	n[TMT10plex]NEEYNK[TMT10plex]	NORMAL	Alpha-1-acid glycoprotein 1	ORM1	P02763	56	687848	138.056	10	126.1277_126.1277_126.1284_9202.1787;127.1248_127.1248_127.1254_19695.2969;127.1311_127.1311_127.1316_11980.4365;128.1281_128.1281_128.1289_13993.7979;128.1344_128.1344_128.1350_15735.0029;129.1315_129.1315_129.1321_44234.2344;129.1378_129.1378_129.1381_11827.4404;130.1348_130.1348_130.1355_18621.7324;130.1411_130.1411_130.1416_7958.7935;131.1382_131.1382_131.1389_32074.9902	9	13	N1:[1456.7451560642(729.38232421875, 146962.23046875, 2, 1456.7490484375)];N2:[1659.8245560642(830.92236328125, 59487.79187011719, 2, 1659.8291265625)];N2H1:[1821.8773560641998(911.9479370117188, 47606.69860839844, 2, 1821.8802740234376)];N2H2:[1983.9301560642(992.97509765625, 160629.9423828125, 2, 1983.9345953125)];N2H3:[2145.9829560642(1073.5023193359375, 147711.70825195312, 2, 2144.98903867187…	10	b1^1_344.2137_344.2145_5943.6465;b2^1_473.2563_473.2574_10316.9785;b3^1_602.2989_602.3002_15648.5718;b4^1_765.3622_765.3632_15221.3140;b5^1_879.4051_879.4054_6653.9707;b6^1_1236.6630_1236.6591_80276.7346;y1^1_376.2763_376.2769_17271.5963;y2^1_490.3192_490.3216_3369.1494;y3^1_653.3825_653.3846_3013.7937;y4^1_782.4251_782.4344_1026.3138;y5^1_911.4677_0.0000_0.0000;y6^1_1254.6736_0.0000_0.0000	75.9341	43.3921	A2B2C1D1E2F1G3gfedD1E2F1fedcba	-1.00296	0	0			0	0	Complex	0	14	1.9943	2.40089	0.413063	0.536651	0.674
24199	37	24198	24193	0	58.1737,0.0000	3	1071.5	1071.5	-0.00952148	3211.47	3211.47	1298.48	N4H3		1912.99	NINSSCRPGPGAWLR	n[TMT10plex]NINSSC[Carbamidomethyl]RPGPGAWLR	NORMAL	GDH/6PGL endoplasmic bifunctional protein	H6PD	O95479	157	529913	138.056	10	126.1277_126.1277_126.1283_22990.5312;127.1248_127.1248_127.1254_10845.3291;127.1311_127.1311_127.1316_19083.8340;128.1281_128.1281_128.1289_14107.7178;128.1344_128.1344_128.1350_21265.5234;129.1315_129.1315_129.1322_12238.7871;129.1378_129.1378_129.1384_18107.7188;130.1348_130.1348_130.1355_16401.4883;130.1411_130.1411_130.1417_21318.8887;131.1382_131.1382_131.1388_14158.9922	8	8	N1:[2116.0686827877994(1059.045166015625, 139519.037109375, 2, 2116.07473203125)];N2:[2319.1480827877995(1160.58544921875, 62034.10546875, 2, 2319.1552984375)];N2H1:[2481.2008827877994(1241.6116943359375, 53977.8173828125, 2, 2481.207788671875)];N2H2:[2643.2536827877993(1322.6363525390625, 66308.02319335938, 2, 2643.257105078125)];N2H3:[2805.3064827877997(1403.66943359375, 33940.15673828125, 2, 2…	15	b1^1_344.2137_344.2142_25125.1676;b2^1_457.2977_457.2985_7572.3887;b3^1_571.3407_571.3427_5335.9161;b4^1_658.3727_0.0000_0.0000;b5^1_745.4047_0.0000_0.0000;b6^1_905.4354_905.4388_1258.8969;b7^1_1061.5365_0.0000_0.0000;b8^1_1158.5893_0.0000_0.0000;b9^1_1215.6107_0.0000_0.0000;b10^1_1312.6635_0.0000_0.0000;b11^1_1369.6849_0.0000_0.0000;b12^1_1440.7221_0.0000_0.0000;b13^1_1626.8014_0.0000_0.0000;b14…	66.3904	57.5408	A2B2C1D1E2edD1E2edcba	0.00604924	0	0			0	0	Complex	0	7	0.493419	0.627778	0.820007	0.983791	0.881
16598	37	16597	16595	0	46.1799,0.0000	3	984.446	984.445	-0.0032959	2950.31	2950.3	1768.64	N4H5F1		1181.66	NTTSYVLR	n[TMT10plex]NTTSYVLR	NORMAL	Tenascin	TNC	P24821	1034	879023	138.056	10	126.1277_126.1277_126.1283_9380.5293;127.1248_127.1248_127.1255_7675.0752;127.1311_127.1311_127.1316_7644.4297;128.1281_128.1281_128.1289_10964.6553;128.1344_128.1344_128.1350_8393.9482;129.1315_129.1315_129.1322_13025.5088;129.1378_129.1378_129.1385_10360.5049;130.1348_130.1348_130.1356_9118.4209;130.1411_130.1411_130.1418_7303.2144;131.1382_131.1382_131.1358_910.1585	9	12	N1:[1384.7401210642(1385.751220703125, 14341.292236328125, 1, 1384.743420703125)];N2:[1587.8195210641998(794.9215698242188, 9275.5986328125, 2, 1587.8275396484376)];N2H1:[1749.8723210641997(876.4473266601562, 6156.1756591796875, 2, 1750.8790533203126)];N2H2:[1911.9251210641999(956.9750366210938, 23998.94970703125, 2, 1911.9344732421876)];N2H2F1:[2057.9830210642(1030.002685546875, 114209.280761718…	12	b1^1_344.2137_344.2144_1733.7378;b2^1_445.2614_0.0000_0.0000;b3^1_546.3090_0.0000_0.0000;b4^1_633.3411_0.0000_0.0000;b5^1_796.4044_0.0000_0.0000;b6^1_895.4728_895.4740_5029.1025;b7^1_1008.5569_1008.5638_2545.3390;b8^1_1164.6580_1164.6527_39674.6831;y1^1_175.1195_175.1197_15093.5127;y2^1_288.2036_288.2043_1662.3774;y3^1_387.2720_387.2737_1027.9526;y4^1_550.3353_550.3375_3102.9604;y5^1_637.3673_637…	78.3157	25.8382	A2B2C1D1E2F1fedD1E2F1fedcbB5ba	0.00329964	1	0			0	0	Complex	0	12	0.912598	1.20129	0.665344	0.850129	2.899
21566	37	21565	21554	0	57.3165,0.0000	3	1081.47	1081.48	0.0146484	3241.41	3241.4	2059.73	N4H5F1S1		1181.66	NTTSYVLR	n[TMT10plex]NTTSYVLR	NORMAL	Tenascin	TNC	P24821	1034	826313	138.056	10	126.1277_126.1277_126.1284_15768.1777;127.1248_127.1248_127.1255_16353.8750;127.1311_127.1311_127.1317_15274.7588;128.1281_128.1281_128.1288_23046.3301;128.1344_128.1344_128.1320_922.4202;129.1315_129.1315_129.1322_22595.3887;129.1378_129.1378_129.1384_19272.2402;130.1348_130.1348_130.1355_21180.3867;130.1411_130.1411_130.1417_15020.9258;131.1382_131.1382_131.1389_18804.2109	9	17	N1:[1384.7401210642(1385.7515869140625, 14851.427734375, 1, 1384.7437869140624)];N2:[1587.8195210641998(794.918701171875, 8987.681396484375, 2, 1587.82180234375)];N2H1:[1749.8723210641997(875.9478149414062, 4275.2603759765625, 2, 1749.8800298828126)];N2H2:[1911.9251210641999(957.476318359375, 12278.928466796875, 2, 1912.93703671875)];N2H2F1:[2057.9830210642(1030.001953125, 101533.7314453125, 2, 2…	11	b1^1_344.2137_344.2148_4138.9771;b2^1_445.2614_0.0000_0.0000;b3^1_546.3090_0.0000_0.0000;b4^1_633.3411_0.0000_0.0000;b5^1_796.4044_0.0000_0.0000;b6^1_895.4728_895.4737_4216.1909;b7^1_1008.5569_1008.5665_3614.6669;b8^1_1164.6580_0.0000_0.0000;y1^1_175.1195_175.1197_18407.8865;y2^1_288.2036_288.2041_1655.0646;y3^1_387.2720_387.2733_2838.9951;y4^1_550.3353_550.3375_4367.9883;y5^1_637.3673_637.3699_5…	66.9471	67.461	A2B2C1D1E2F1G3gfedD1E2F1fedcbB5ba	0.00366585	1	0			0	0	Complex	0	12	1.00972	1.04519	0.810131	0.834766	2.899
21381	37	21380	21379	0	56.9240,0.0000	3	1081.48	1081.48	0.00219727	3241.41	3241.4	2059.73	N4H5F1S1		1181.66	NTTSYVLR	n[TMT10plex]NTTSYVLR	NORMAL	Tenascin	TNC	P24821	1034	1.06415e+06	138.056	10	126.1277_126.1277_126.1257_875.1786;127.1248_127.1248_127.1255_16375.1055;127.1311_127.1311_127.1317_16874.2773;128.1281_128.1281_128.1289_15383.7852;128.1344_128.1344_128.1351_17801.0508;129.1315_129.1315_129.1323_17934.5020;129.1378_129.1378_129.1384_27463.9766;130.1348_130.1348_130.1356_28100.3125;130.1411_130.1411_130.1417_18412.8438;131.1382_131.1382_131.1389_24306.0859	9	17	N1:[1384.7401210642(1385.7532958984375, 19362.540771484375, 1, 1384.7454958984374)];N2:[1587.8195210641998(794.9209594726562, 9772.957397460938, 2, 1587.8263189453126)];N2H1:[1749.8723210641997(875.9478759765625, 5293.6917724609375, 2, 1749.880151953125)];N2H2:[1911.9251210641999(956.9749145507812, 19811.404418945312, 2, 1911.9342291015626)];N2H2F1:[2057.9830210642(1029.504638671875, 144257.99731…	11	b1^1_344.2137_344.2151_999.0442;b2^1_445.2614_0.0000_0.0000;b3^1_546.3090_0.0000_0.0000;b4^1_633.3411_0.0000_0.0000;b5^1_796.4044_0.0000_0.0000;b6^1_895.4728_895.4755_5069.2427;b7^1_1008.5569_1008.5603_6052.3778;b8^1_1164.6580_0.0000_0.0000;y1^1_175.1195_175.1198_20896.9961;y2^1_288.2036_288.2041_4345.0435;y3^1_387.2720_387.2739_1483.2587;y4^1_550.3353_550.3377_5432.9839;y5^1_637.3673_637.3691_18…	66.5398	40.3196	A2B2C1D1E2F1fF3fedD1E2F1fedcbB5ba	0.00537483	1	0			0	0	Complex	0	15	1.03893	0.941811	0.811035	0.765177	2.899
46090	37	46089	46077	0	98.1843,0.0000	4	1169.57	1168.83	-2.95068	4671.28	4671.25	2059.73	N4H5F1S1		2611.51	QLINALQINNTAVGHALVLPAGR	n[TMT10plex]QLINALQINNTAVGHALVLPAGR	NORMAL	Collagen alpha-3(VI) chain	COL6A3	P12111	2558	2.02526e+06	138.056	10	126.1277_126.1277_126.1283_122594.6875;127.1248_127.1248_127.1254_140633.7656;127.1311_127.1311_127.1316_151391.9219;128.1281_128.1281_128.1288_122812.4141;128.1344_128.1344_128.1349_122738.7734;129.1315_129.1315_129.1321_189016.3594;129.1378_129.1378_129.1382_133055.2812;130.1348_130.1348_130.1355_163348.3125;130.1411_130.1411_130.1416_166243.8281;131.1382_131.1382_131.1388_172113.8906	9	12	N1:[2814.5918900642(1408.8046875, 100772.56640625, 2, 2815.593775)];N2H1:[3179.7240900642(1061.5972900390625, 8833.68359375, 3, 3181.7684701171875)];N2H2:[3341.7768900642(1115.9443359375, 39561.148681640625, 3, 3344.8096078125)];N2H2F1:[3487.8347900642(1746.4146728515625, 20184.05078125, 2, 3490.813745703125)];N2H3F1:[3649.8875900641997(1218.6490478515625, 46060.59765625, 3, 3652.9237435546875)];…	15	b1^1_358.2293_358.2301_43155.0459;b2^1_471.3134_471.3142_52263.9316;b3^1_584.3975_584.3976_28153.7471;b4^1_698.4404_698.4426_35493.2695;b5^1_769.4775_769.4775_15894.2861;b6^1_882.5616_882.5609_24036.4092;b7^1_1010.6201_1010.6207_30515.5615;b8^1_1123.7042_0.0000_0.0000;b9^1_1237.7471_0.0000_0.0000;b10^1_1351.7901_0.0000_0.0000;b11^1_1452.8377_0.0000_0.0000;b12^1_1523.8749_0.0000_0.0000;b13^1_1622.…	51.9744	43.5582	A2B2C1D1E2F1G3gfedD1E2F1fedcbB5ba	1.00188	1	0			0	0	Complex	0	5	1.08644	1.26859	0.637679	0.799848	0.894
45473	37	45472	45469	0	105.3602,0.0000	3	1402.62	1402.62	-0.013916	4204.82	4204.77	2204.77	N4H5S2		2000	VCQDCPLLAPLNDTR	n[TMT10plex]VC[Carbamidomethyl]QDC[Carbamidomethyl]PLLAPLNDTR	NORMAL	Alpha-2-HS-glycoprotein	AHSG	P02765	156	1.61586e+06	138.056	10	126.1277_126.1277_126.1285_28336.8379;127.1248_127.1248_127.1255_25937.9902;127.1311_127.1311_127.1318_22237.3555;128.1281_128.1281_128.1289_35030.8711;128.1344_128.1344_128.1351_22643.1934;129.1315_129.1315_129.1322_56150.5000;129.1378_129.1378_129.1384_19603.8652;130.1348_130.1348_130.1356_16044.9346;130.1411_130.1411_130.1418_24224.4590;131.1382_131.1382_131.1390_41378.2969	9	14	N1:[2203.0816155114(1102.050537109375, 1427966.4150390625, 2, 2202.08547421875)];N2:[2406.1610155114(1203.58837890625, 314397.76708984375, 2, 2405.1611578125)];N2H1:[2568.2138155114(1285.1177978515625, 165984.81591796875, 2, 2568.219995703125)];N2H2:[2730.2666155114(1366.1458740234375, 450698.8564453125, 2, 2730.276148046875)];N2H3:[2892.3194155113997(1447.1728515625, 373603.345703125, 2, 2892.33…	13	b1^1_329.2392_329.2399_52418.4268;b2^1_489.2698_489.2714_27988.0464;b3^1_617.3284_617.3303_24378.9526;b4^1_732.3553_732.3576_213143.6915;b5^1_892.3860_892.3885_98008.1658;b6^1_989.4388_989.4395_12598.5173;b7^1_1102.5228_0.0000_0.0000;b8^1_1215.6069_0.0000_0.0000;b9^1_1286.6440_0.0000_0.0000;b10^1_1383.6968_0.0000_0.0000;b11^1_1496.7808_1496.7819_7201.6113;b12^1_1610.8237_0.0000_0.0000;b13^1_1725.…	59.9817	47.8493	A2B2C1D1E2F1G3gfedD1E2F1G3gfedcba	-0.996141	0	0			0	0	Complex	0	10	1.05323	2.22096	0.567518	0.866558	0.73
46898	37	46897	46889	0	107.1585,0.0000	5	975.077	974.878	-0.997314	4869.35	4869.31	2059.73	N4H5F1S1		2809.58	VDKDLQSLEDILHQVENK	n[TMT10plex]VDK[TMT10plex]DLQSLEDILHQVENK[TMT10plex]	NORMAL	Fibrinogen gamma chain	FGG	P02679	78	2.30673e+06	138.056	10	126.1277_126.1277_126.1284_50829.3750;127.1248_127.1248_127.1255_116552.3047;127.1311_127.1311_127.1316_57049.1094;128.1281_128.1281_128.1289_107859.2109;128.1344_128.1344_128.1350_67478.6328;129.1315_129.1315_129.1322_313139.5625;129.1378_129.1378_129.1381_82041.8047;130.1348_130.1348_130.1356_129094.8047;130.1411_130.1411_130.1417_66511.6250;131.1382_131.1382_131.1389_55501.3359	9	15	N1:[3012.6588040642005(1004.8984375, 920982.220703125, 3, 3011.6719125)];N2:[3215.7382040642005(1072.59716796875, 194894.26220703125, 3, 3214.76810390625)];N2H1:[3377.7910040642005(1126.6097412109375, 307420.0576171875, 3, 3376.8058236328125)];N2H2:[3539.8438040642004(1180.6298828125, 1151824.1884765625, 3, 3538.8662484375)];N2H2F1:[3685.9017040642(1229.3148193359375, 2160054.0268554688, 3, 3684.…	18	b1^1_329.2392_329.2400_28011.0647;b2^1_444.2661_444.2674_85337.2217;b3^1_801.5240_0.0000_0.0000;b4^1_916.5510_0.0000_0.0000;b5^1_1029.6350_1029.6411_26994.7729;b6^1_1157.6936_1157.6990_55031.4265;b7^1_1244.7256_1244.7273_19924.6846;b8^1_1357.8097_1357.8132_18107.4819;b9^1_1486.8523_1486.8594_52863.3818;b10^1_1601.8792_0.0000_0.0000;b11^1_1714.9633_0.0000_0.0000;b12^1_1828.0474_1828.0576_101331.55…	100.806	28.1558	A2B2C1D1E2F1G3gfedD1E2F1fedcbB5ba	-0.995937	1	0			0	0	Complex	0	8	1.75693	2.61884	0.59	0.835168	3.802
24590	37	24589	24580	0	59.0658,0.0000	3	1225.57	1225.58	0.0270996	3673.72	3672.71	1864.63	N2H9		1808.08	VFNGKDNISK	n[TMT10plex]VFNGK[TMT10plex]DNISK[TMT10plex]	NORMAL	Platelet glycoprotein 4	CD36	P16671	220	170182	1006.57	10	126.1277_126.1277_126.1283_27928.5762;127.1248_127.1248_127.1254_22688.1738;127.1311_127.1311_127.1316_27191.0820;128.1281_128.1281_128.1288_26370.6602;128.1344_128.1344_128.1349_31309.0000;129.1315_129.1315_129.1321_31053.9590;129.1378_129.1378_129.1383_30538.1895;130.1348_130.1348_130.1355_17415.8496;130.1411_130.1411_130.1417_23698.4883;131.1382_131.1382_131.1388_10898.9551	8	6	N1:[2011.1558630642(1006.5794677734375, 193593.0623779297, 2, 2011.143335546875)];N2:[2214.2352630642(739.7495727539062, 16998.1572265625, 3, 2216.2253182617187)];N2H1:[2376.2880630642(793.4340209960938, 5722.6761474609375, 3, 2377.278662988281)];N2H2:[2538.3408630641998(847.4497680664062, 6592.363525390625, 3, 2539.3259041992187)];N2H3:[2700.3936630642(901.8056030273438, 9970.495849609375, 3, 27…	9	b1^1_329.2392_329.2396_21083.0020;b2^1_476.3076_476.3082_12763.4489;b3^1_590.3505_0.0000_0.0000;b4^1_647.3720_0.0000_0.0000;b5^1_1004.6299_0.0000_0.0000;b6^1_1119.6568_1119.6488_28949.0491;b7^1_1233.6997_0.0000_0.0000;b8^1_1346.7838_0.0000_0.0000;b9^1_1433.8158_0.0000_0.0000;b10^1_1791.0737_0.0000_0.0000;y1^1_376.2763_376.2768_13988.4678;y2^1_463.3083_463.3091_16627.9948;y3^1_576.3924_576.3939_42…	40.3823	1.49316	A2B2C1D1E1F1fedD1E1F1feE1F1fedcba	-0.0125275	0	0			0	0	High mannose	0	16	0.649656	0.821738	0.680421	0.817966	0.974
15551	37	15550	15542	0	41.7462,0.0000	3	1185.53	1185.53	-0.00146484	3553.57	3553.56	1954.7	N5H4S1		1598.86	VVNSTTGTGEHLR	n[TMT10plex]VVNSTTGTGEHLR	NORMAL	Thrombospondin-2	THBS2	P35442	1069	471948	138.056	10	126.1277_126.1277_126.1282_4406.7002;127.1248_127.1248_127.1254_4953.6655;127.1311_127.1311_127.1316_3018.1353;128.1281_128.1281_128.1289_5211.1758;128.1344_128.1344_128.1350_4244.6504;129.1315_129.1315_129.1322_8957.9004;129.1378_129.1378_129.1383_4039.6487;130.1348_130.1348_130.1355_7184.0215;130.1411_130.1411_130.1416_4356.7422;131.1382_131.1382_131.1388_46029.8203	9	14	N1:[1801.9373170642(901.9789428710938, 203562.5625, 2, 1801.9422857421876)];N2:[2005.0167170641998(1003.5192260742188, 61528.510986328125, 2, 2005.0228521484376)];N2H1:[2167.0695170641998(1084.5467529296875, 44139.2626953125, 2, 2167.077905859375)];N2H2:[2329.1223170641997(1165.074462890625, 182373.88049316406, 2, 2328.13332578125)];N2H3:[2491.1751170642(1246.1007080078125, 184747.12915039062, 2,…	16	b1^1_329.2392_329.2395_17169.7670;b2^1_428.3076_428.3086_9321.3687;b3^1_542.3505_542.3513_1400.8713;b4^1_629.3825_629.3861_1042.0005;b5^1_730.4302_0.0000_0.0000;b6^1_831.4779_0.0000_0.0000;b7^1_888.4994_0.0000_0.0000;b8^1_989.5470_0.0000_0.0000;b9^1_1046.5685_0.0000_0.0000;b10^1_1175.6111_0.0000_0.0000;b11^1_1312.6700_1312.6713_5551.7680;b12^1_1425.7541_0.0000_0.0000;b13^1_1581.8552_0.0000_0.0000…	86.8649	44.4597	A2B2C1D1E2F2G3gfedD1E2F1fedcba	0.00385755	0	0			0	0	Complex	0	6	0.954013	1.69455	0.575757	1.12574	1.263
17341	37	17340	17332	0	45.7303,0.0000	3	970.104	970.109	0.0140991	2907.3	2907.28	1694.6	N3H4F1S1		1212.68	YETTNK	n[TMT10plex]YETTNK[TMT10plex]	NORMAL	Lysosome-associated membrane glycoprotein 2	LAMP2	P13473	58	278779	138.056	10	126.1277_126.1277_126.1283_17882.7324;127.1248_127.1248_127.1254_19707.2051;127.1311_127.1311_127.1316_19739.7734;128.1281_128.1281_128.1288_30109.3672;128.1344_128.1344_128.1349_21090.1211;129.1315_129.1315_129.1321_40130.7852;129.1378_129.1378_129.1382_19786.9473;130.1348_130.1348_130.1355_26141.9160;130.1411_130.1411_130.1416_20009.7676;131.1382_131.1382_131.1388_24511.6270	9	12	N1:[1415.7549920642(708.8870239257812, 39685.72705078125, 2, 1415.7584478515626)];N2:[1618.8343920641998(810.4270629882812, 27378.2509765625, 2, 1618.8385259765626)];N2H1:[1780.8871920642(891.454345703125, 26420.926147460938, 2, 1780.89309140625)];N2H2:[1942.9399920642(972.4799194335938, 125896.09033203125, 2, 1942.9442388671876)];N2H2F1:[2088.9978920641997(1045.008544921875, 264648.5419921875, 2…	10	b1^1_393.2341_393.2344_4714.7764;b2^1_522.2767_522.2769_7263.3276;b3^1_623.3244_623.3248_3183.9880;b4^1_724.3720_724.3735_3236.5615;b5^1_838.4150_838.4175_3204.0684;b6^1_1195.6729_1195.6670_23596.1437;y1^1_376.2763_376.2766_16358.2324;y2^1_490.3192_490.3210_1253.7133;y3^1_591.3669_591.3696_975.0994;y4^1_692.4146_0.0000_0.0000;y5^1_821.4572_821.4604_1482.4630;y6^1_1213.6834_0.0000_0.0000	69.6315	73.9435	A2B2C1D1E2F1G3gfedD1dcbB5ba	-0.98789	1	0			0	0	Complex	0	6	1.27111	2.06217	0.512516	0.785267	1.359
10867	37	10866	10860	0	31.9082,0.0000	3	972.783	972.78	-0.00933838	2915.32	2915.3	1216.42	N2H5		1698.87	YHSQTYGNGSK	n[TMT10plex]YHSQTYGNGSK[TMT10plex]	NORMAL	Protein OS-9	OS9	Q13438	177	29271.9	951.987	6	126.1277_126.1277_0.0000_0.0000;127.1248_127.1248_127.1254_4429.5088;127.1311_127.1311_0.0000_0.0000;128.1281_128.1281_128.1288_3766.1516;128.1344_128.1344_0.0000_0.0000;129.1315_129.1315_129.1322_5953.6084;129.1378_129.1378_0.0000_0.0000;130.1348_130.1348_130.1354_3249.5474;130.1411_130.1411_130.1416_807.9557;131.1382_131.1382_131.1389_1165.1095	8	6	N1:[1901.9525240642001(951.9862670898438, 113336.5400390625, 2, 1901.9569341796876)];N2:[2105.0319240642(1053.529541015625, 7945.251220703125, 2, 2105.04348203125)];N2H1:[2267.0847240642(1134.5517578125, 2171.8525390625, 2, 2267.087915625)];N2H2:[2429.1375240642(1215.5791015625, 13299.201293945312, 2, 2429.142603125)];N2H3:[2591.1903240642(865.0753173828125, 13183.255859375, 3, 2592.2025521484375…	7	b1^1_393.2341_393.2357_1024.1503;b2^1_530.2930_530.2952_3980.5628;b3^1_617.3250_617.3262_1244.2284;b4^1_745.3836_745.3870_989.1772;b5^1_846.4313_0.0000_0.0000;b6^1_1009.4946_0.0000_0.0000;b7^1_1066.5161_0.0000_0.0000;b8^1_1180.5590_0.0000_0.0000;b9^1_1237.5805_0.0000_0.0000;b10^1_1324.6125_0.0000_0.0000;b11^1_1681.8704_0.0000_0.0000;y1^1_376.2763_376.2770_1492.6161;y2^1_463.3083_463.3106_908.8043…	17.1107	12.816	A2B2C1D1dD1E1eE1edcba	0.00441012	0	0			0	0	High mannose	0.00914286	9	5.64065	5.8042	0.625177	0.8097	1.185
13560	37	13559	13549	0	34.0742,0.0000	3	1049.49	1049.49	-0.000366211	3145.45	3145.44	1403.51	N3H4F1		1741.94	YKNNSDISSTR	n[TMT10plex]YK[TMT10plex]NNSDISSTR	NORMAL	Immunoglobulin heavy constant mu	IGHM	P01871	46	298193	138.055	10	126.1277_126.1277_126.1282_8174.8589;127.1248_127.1248_127.1254_5800.7168;127.1311_127.1311_127.1315_7248.1597;128.1281_128.1281_128.1287_11082.4658;128.1344_128.1344_128.1349_9768.9199;129.1315_129.1315_129.1320_21866.3301;129.1378_129.1378_129.1381_8580.5654;130.1348_130.1348_130.1354_11259.2334;130.1411_130.1411_130.1416_10330.3711;131.1382_131.1382_131.1387_41381.2812	8	12	N1:[1945.0158500641999(974.0173950195312, 16170.911865234375, 2, 1946.0191900390626)];N2:[2148.0952500641997(1075.0584716796875, 10490.717407226562, 2, 2148.101343359375)];N2H1:[2310.1480500641997(1156.077880859375, 15705.8408203125, 2, 2310.14016171875)];N2H2:[2472.2008500641996(1236.611572265625, 108706.568359375, 2, 2471.20754453125)];N2H2F1:[2618.2587500642(1309.6380615234375, 433310.83544921…	12	b1^1_393.2341_0.0000_0.0000;b2^1_750.4920_750.4936_3264.7446;b3^1_864.5349_0.0000_0.0000;b4^1_978.5778_0.0000_0.0000;b5^1_1065.6099_0.0000_0.0000;b6^1_1180.6368_1180.6404_4269.0485;b7^1_1293.7209_0.0000_0.0000;b8^1_1380.7529_0.0000_0.0000;b9^1_1467.7849_0.0000_0.0000;b10^1_1568.8326_1568.8132_2376.0167;b11^1_1724.9337_0.0000_0.0000;y1^1_175.1195_175.1196_12131.0010;y2^1_276.1672_276.1676_2618.536…	55.8428	30.3985	A2B2C1D1E2edD1E1edcbB5ba	1.00334	1	0			0	0	Hybrid	0	8	1.07115	2.29546	0.260117	0.747766	1.068
14070	37	14069	14058	0	40.3736,0.0000	3	1200.54	1200.54	0.00183105	3598.61	3598.59	1856.66	N3H5F1S1		1741.94	YKNNSDISSTR	n[TMT10plex]YK[TMT10plex]NNSDISSTR	NORMAL	Immunoglobulin heavy constant mu	IGHM	P01871	46	213802	138.056	10	126.1277_126.1277_126.1284_1545.3387;127.1248_127.1248_127.1254_3561.2502;127.1311_127.1311_127.1317_4685.9243;128.1281_128.1281_128.1289_6022.2861;128.1344_128.1344_128.1352_4655.0972;129.1315_129.1315_129.1321_10673.3115;129.1378_129.1378_129.1384_3489.4995;130.1348_130.1348_130.1355_3977.3840;130.1411_130.1411_130.1418_3950.9553;131.1382_131.1382_131.1388_12758.2441	9	15	N1:[1945.0158500641999(973.5176391601562, 18496.953247070312, 2, 1945.0196783203126)];N2:[2148.0952500641997(1075.55908203125, 5531.359130859375, 2, 2149.1025640625)];N2H2:[2472.2008500641996(1237.1077880859375, 14636.098876953125, 2, 2472.199976171875)];N2H2F1:[2618.2587500642(1309.63916015625, 67050.88903808594, 2, 2617.2627203125)];N2H3F1:[2780.3115500641998(1391.166748046875, 312124.674194335…	9	b1^1_393.2341_393.2352_1515.4817;b2^1_750.4920_750.4960_1075.6957;b3^1_864.5349_0.0000_0.0000;b4^1_978.5778_0.0000_0.0000;b5^1_1065.6099_0.0000_0.0000;b6^1_1180.6368_1180.6362_2702.8031;b7^1_1293.7209_0.0000_0.0000;b8^1_1380.7529_0.0000_0.0000;b9^1_1467.7849_0.0000_0.0000;b10^1_1568.8326_0.0000_0.0000;b11^1_1724.9337_0.0000_0.0000;y1^1_175.1195_175.1198_5770.2310;y2^1_276.1672_0.0000_0.0000;y3^1_…	31.5204	64.8367	A2B2C1D1E2F1G3gfedD1E1edcbB5ba	0.00382826	1	0			0	0	Hybrid	0.00187383	7	1.07395	2.08414	0.258033	0.500746	1.068
[truncated: 7 more columns]
