# Supplementary material for: Heterogeneities of Site-Specific N-Glycosylation in HCC Tumors With Low and High AFP Concentrations
Source: Front Oncol. 2020 Apr 21;10:496. doi: 10.3389/fonc.2020.00496 (PMC7212448; doi:10.3389/fonc.2020.00496)
Supplement: Supplementary file 8 [file Table_7.XLSX]

## Sheet: Table S7-A
Table S7-A: KEGG pathways that were involved by glycoproteins with uniquely increased glycans in low AFP of HCC tumors
#term ID	KEGG pathway description	Observed protein count	Background gene count	p-value	Matching proteins in your network (IDs)	Matching proteins in your network (labels)
hsa04610	Complement and coagulation cascades	5	78	1.83e-06	ENSP00000226218,ENSP00000315130,ENSP00000336829,ENSP00000354458,ENSP00000396688	C4A,C8A,CLU,FGG,VTN
hsa04145	Phagosome	4	145	0.00058	ENSP00000261023,ENSP00000333298,ENSP00000353224,ENSP00000408411	ITGAV,LAMP1,LAMP2,TFRC
hsa04141	Protein processing in endoplasmic reticulum	3	161	0.013	ENSP00000318165,ENSP00000376472,ENSP00000480150	HYOU1,OS9,STT3A
hsa04216	Ferroptosis	2	40	0.013	ENSP00000264613,ENSP00000353224	CP,TFRC
hsa00310	Lysine degradation	2	59	0.016	ENSP00000196061,ENSP00000223127	PLOD1,PLOD3

## Sheet: Table S7-B
Table S7-B: KEGG pathways that were involved by glycoproteins with uniquely increased glycans in high AFP of HCC tumors
#term ID	KEGG pathway description	Observed protein count	Background gene count	p-value	Matching proteins in your network (IDs)	Matching proteins in your network (labels)
hsa04145	Phagosome	6	145	2.51e-05	ENSP00000000412,ENSP00000333298,ENSP00000355751,ENSP00000399421,ENSP00000408411,ENSP00000441691	CD36,ITGAM,LAMP1,LAMP2,M6PR,THBS2
hsa04512	ECM-receptor interaction	5	81	2.51e-05	ENSP00000265131,ENSP00000295550,ENSP00000355751,ENSP00000363827,ENSP00000399421	CD36,COL6A3,HSPG2,THBS2,TNC
hsa04610	Complement and coagulation cascades	5	78	2.51e-05	ENSP00000306099,ENSP00000315130,ENSP00000336829,ENSP00000356399,ENSP00000441691	CFH,CLU,FGB,FGG,ITGAM
hsa04142	Lysosome	5	123	6.83e-05	ENSP00000000412,ENSP00000236671,ENSP00000299427,ENSP00000333298,ENSP00000408411	CTSD,LAMP1,LAMP2,M6PR,TPP1
hsa05150	Staphylococcus aureus infection	3	51	0.0018	ENSP00000336829,ENSP00000356399,ENSP00000441691	CFH,FGG,ITGAM
